# Supplementary material for: Rapid meiotic prophase chromosome movements in Arabidopsis thaliana are linked to essential reorganization at the nuclear envelope
Source: Nat Commun. 2024 Jul 16;15:5964. doi: 10.1038/s41467-024-50169-4 (PMC11252379; doi:10.1038/s41467-024-50169-4)
Supplement: Supplementary file 19 — Source Data [file 41467_2024_50169_MOESM19_ESM.zip]

Archive with 47 entries (46 files):
- Source Data/
- Source Data/figure-8.xlsx
- __MACOSX/Source Data/._figure-8.xlsx
- Source Data/supplementary-figure2c.tsv
- __MACOSX/Source Data/._supplementary-figure2c.tsv
- Source Data/supplementary-figure2b.tsv
- __MACOSX/Source Data/._supplementary-figure2b.tsv
- Source Data/supplementary-figure3a-m.tsv
- __MACOSX/Source Data/._supplementary-figure3a-m.tsv
- Source Data/supplementary-figure2a.tsv
- __MACOSX/Source Data/._supplementary-figure2a.tsv
- Source Data/supplementary-figure2d.tsv
- __MACOSX/Source Data/._supplementary-figure2d.tsv
- Source Data/figure-3f.tsv
- __MACOSX/Source Data/._figure-3f.tsv
- Source Data/figure-2b.tsv
- __MACOSX/Source Data/._figure-2b.tsv
- Source Data/figure-2c.tsv
- __MACOSX/Source Data/._figure-2c.tsv
- Source Data/figure-3e.tsv
- __MACOSX/Source Data/._figure-3e.tsv
- Source Data/supplementary-figure4.tsv
- __MACOSX/Source Data/._supplementary-figure4.tsv
- Source Data/supplementary-figure1d.tsv
- __MACOSX/Source Data/._supplementary-figure1d.tsv
- Source Data/supplementary-figure3a-s.tsv
- __MACOSX/Source Data/._supplementary-figure3a-s.tsv
- Source Data/figure-2d.tsv
- __MACOSX/Source Data/._figure-2d.tsv
- Source Data/supplementary-figure1a.tsv
- __MACOSX/Source Data/._supplementary-figure1a.tsv
- Source Data/figure-3a.tsv
- __MACOSX/Source Data/._figure-3a.tsv
- Source Data/figure-3c.tsv
- __MACOSX/Source Data/._figure-3c.tsv
- Source Data/supplementary-figure1c.tsv
- __MACOSX/Source Data/._supplementary-figure1c.tsv
- Source Data/supplementary-figure1b.tsv
- __MACOSX/Source Data/._supplementary-figure1b.tsv
- Source Data/figure-3b.tsv
- __MACOSX/Source Data/._figure-3b.tsv
- Source Data/figure-4b.tsv
- __MACOSX/Source Data/._figure-4b.tsv
- Source Data/figure-4c.tsv
- __MACOSX/Source Data/._figure-4c.tsv
- Source Data/figure-4d.tsv
- __MACOSX/Source Data/._figure-4d.tsv
