# Supplementary material for: Rapid meiotic prophase chromosome movements in Arabidopsis thaliana are linked to essential reorganization at the nuclear envelope
Source: Nat Commun. 2024 Jul 16;15:5964. doi: 10.1038/s41467-024-50169-4 (PMC11252379; doi:10.1038/s41467-024-50169-4)
Supplement: Supplementary file 19 — Source Data [file 41467_2024_50169_MOESM19_ESM.zip › Source Data/figure-8.xlsx]

## Sheet: figure 8e
Position of detected telomeres
genotype	stage*	total nb of telomeres detected	nb of telomeres at the nuclear periphery	% of detected telomeres at the nuclear periphery
wt	EZ	18	18	100
wt	EZ	20	20	100
wt	MZ	18	18	100
wt	MZ	20	20	100
wt	LZ	17	17	100
wt	LZ	20	20	100
wt	LZ	20	20	100
wt	EZ	14	10	71.4286
wt	EZ	19	19	100
wt	MZ	20	20	100
wt	EZ	20	16	80
wt	EZ	15	15	100
wt	EZ	18	18	100
wt	EZ	19	19	100
Average nb of telomeres detected at the nuclear periphery for wild type zygotene cells				96.5306
wt	P	20	20	100
wt	P	20	16	80
wt	P	20	20	100
wt	P	20	17	85
wt	P	20	20	100
wt	P	20	20	100
wt	P	20	20	100
wt	P	20	16	80
wt	P	20	16	80
wt	P	20	10	50
wt	P	20	20	100
wt	P	20	16	80
wt	P	20	20	100
wt	P	20	18	90
wt	P	20	14	70
wt	P	20	20	100
wt	P	20	20	100
Average nb of telomeres detected at the nuclear periphery for wild type pachytene cells				89.1176
wt	ED	20	20	100
wt	ED	18	18	100
wt	MD	12	6	50
wt	MD	15	12	80
wt	LD	18	8	44.4444
wt	ED	17	12	70.5882
wt	LD	15	8	53.3333
wt	MD	20	20	100
wt	ED	20	20	100
wt	ED	20	20	100
wt	ED	16	12	75
wt	ED	20	16	80
wt	ED	18	14	77.7778
wt	ED	20	20	100
wt	ED	18	16	88.8889
Average nb of telomeres detected at the nuclear periphery for wild type diplotene cells				81.3355
sun1 sun2	EZ	18	6	33.3333
sun1 sun2	EZ	16	2	12.5
sun1 sun2	EZ	17	6	35.2941
sun1 sun2	EZ	17	7	41.1765
sun1 sun2	EZ	20	8	40
sun1 sun2	MZ	20	10	50
sun1 sun2	EZ	18	5	27.7778
sun1 sun2	LZ	18	6	33.3333
sun1 sun2	LZ	18	7	38.8889
sun1 sun2	MZ	18	9	50
sun1 sun2	MZ	16	4	25
sun1 sun2	EZ	19	9	47.3684
sun1 sun2	MZ	20	12	60
sun1 sun2	MZ	20	12	60
sun1 sun2	MZ	14	6	42.8571
sun1 sun2	EZ	18	9	50
sun1 sun2	EZ	15	8	53.3333
sun1 sun2	EZ	16	8	50
sun1 sun2	MZ	18	7	38.8889
sun1 sun2	MZ	20	5	25
sun1 sun2	MZ	20	5	25
sun1 sun2	LZ	20	10	50
Average nb of telomeres detected at the nuclear periphery for sun1sun2 cells ( zygotene-like)				40.4433
* Stage abbreviations	EZ	Early Zygotene
	MZ	Mid Zygotene
	LZ	Late Zygotene
	P	Pachytene
	ED	Early Diplotene
	MD	Mid Diplotene
	LD	Late Diplotene

## Sheet: figure 8f
Percentage of cells where telomeres form clusters
genotype	Stage	nb of cells	Cluster	No Cluster
wild type	Zygotene	14	100	0
	Pachytene	17	88	12
	Diplotene	15	47	53
sun1sun2	Zygotene-like	22	14	86

## Sheet: figure 8g
Number of telomeres detected in clusters
wild type			sun1sun2
Zygotene	Pachytene	Diplotene	Zygotene-like
12	7	6	0
14	10	8	0
8	10	0	0
11	10	8	0
10	6	7	0
11	10	10	7
12	6	0	0
7	14	8	0
11	0	0	0
6	6	0	0
8	8	0	0
12	16	0	0
12	8	8	8
8	10	0	7
	6	0	0
	0		0
	8		0
			0
			0
			0
			0
			0

## Sheet: figure 8h
Position of detected telomeres
genotype	stage*	S of the nuclear envelope (mm2)	S occupied by the telomere cluster (mm2)	Nb of telomeres in the cluster**
wt	EZ	294	15	12
wt	EZ	265	32.8	14
wt	MZ	348	16.1	11
wt	MZ	395	9.19	6
wt	LZ	387	14.5	12
wt	LZ	319	18.3	12
wt	LZ	396	10.9	8
wt	EZ	385	13	8
wt	EZ	389	22.4	11
wt	MZ	337	5.03	8
wt	EZ	358	21.5	10
wt	EZ	425	43.1	11
wt	EZ	387	10.1	12
wt	EZ	351	6.6	7
wt	P	243	22.6	7
wt	P	275	5.93	10
wt	P	213	9.22	10
wt	P	271	13.2	10
wt	P	280	2.8	6
wt	P	326	6.53	10
wt	P	312	12.3	6
wt	P	272	36.2	14
wt	P	454	0	0
wt	P	318	10.6	6
wt	P	339	5.01	8
wt	P	249	30.7	16
wt	P	243	20	8
wt	P	260	15.8	10
wt	P	260	4.52	6
wt	P	311	0	0
wt	P	283	7.27	8
wt	ED	294	11.7	6
wt	ED	276	5.94	8
wt	ED	nd	0	0
wt	ED	229	11.6	8
wt	ED	370	9.78	7
wt	ED	215	3.9	10
wt	ED	nd	0	0
wt	ED	184	8.66	8
wt	ED	nd	0	0
wt	ED	nd	0	0
wt	MD	nd	0	0
wt	MD	nd	0	0
wt	MD	310	13.5	8
wt	LD	nd	0	0
wt	LD	nd	0	0
* Stage abbreviations	EZ	Early Zygotene
	MZ	Mid Zygotene
	LZ	Late Zygotene
	P	Pachytene
	ED	Early Diplotene
	MD	Mid Diplotene
	LD	Late Diplotene
**: NOR-bearing chromosome arms are not taken in consideration (maximum nb of telomeres in a bouquet =16)

## Sheet: figure 8i
Percentage of cells with side or central nucleolus
genotype	Stage	nb of cells	Side Nucelolus	Central Nucleolus
wild type	Early Leptotene	12	0	100
	Late Leptotene	9	100	0
	Zygotene	14	100	0
	Pachytene	17	100	0
	Diplotene	15	100	0
sun1sun2	Zygotene-like	22	50	50
