# Supplementary material for: Rapid meiotic prophase chromosome movements in Arabidopsis thaliana are linked to essential reorganization at the nuclear envelope
Source: Nat Commun. 2024 Jul 16;15:5964. doi: 10.1038/s41467-024-50169-4 (PMC11252379; doi:10.1038/s41467-024-50169-4)
Supplement: Supplementary file 19 — Source Data [file 41467_2024_50169_MOESM19_ESM.zip › Source Data/supplementary-figure2c.tsv]

genotype	stage	anther	serie	cell.type	cell	avg.speed
wt	P	A2	S004	M	M1	0.052358868119782
wt	P	A2	S004	M	M2	0.0511605861545358
wt	P	A2	S004	M	M3	0.0422985981676947
wt	P	A2	S004	S	S	0.0471494266634049
wt	P	A3	S005	M	M1	0.102602836263623
wt	P	A3	S005	M	M2	0.0829503333079494
wt	P	A3	S005	M	M3	0.0740348056565184
wt	P	A3	S005	S	S	0.044787943190185
wt	P	A4	S006	M	M1	0.107824223096347
wt	P	A4	S006	M	M2	0.0496235141832966
wt	P	A4	S006	S	S	0.0241548653186297
wt	P	B3	S009	M	M1	0.0988296616243677
wt	P	B3	S009	M	M2	0.110207070978153
wt	P	B3	S009	M	M3	0.0987071234581347
wt	P	F0	S001	M	M1	0.110160488328064
wt	P	F0	S001	M	M2	0.15845064454355
wt	P	F0	S001	M	M3	0.099424490182494
wt	P	F4	S00X	M	M1	0.103817221793774
wt	P	F4	S00X	M	M2	0.104401997993572
wt	P	F4	S00X	M	M3	0.0967313147807109
wt	P	F4	S00X	S	S	0.039365068004945
wt	P	F5	S00X	M	M1	0.0943047323262358
wt	P	F5	S00X	M	M2	0.0794278333572329
wt	P	F5	S00X	S	S	0.0679823558163933
wt	P	A2	S004	M	M1	0.0491427433812044
wt	P	A2	S004	M	M2	0.0882325328556791
wt	P	A2	S004	M	M3	0.0448703504300525
wt	P	A2	S004	S	S	0.0411017510771209
wt	P	A3	S005	M	M1	0.108803010655432
wt	P	A3	S005	M	M2	0.187128905728528
wt	P	A3	S005	M	M3	0.111595662453599
wt	P	A3	S005	S	S	0.0684480894322049
wt	P	A4	S006	M	M1	0.100159083354495
wt	P	A4	S006	M	M2	0.0713397630620503
wt	P	A4	S006	M	M3	0.146017620928195
wt	P	A4	S006	S	S	0.0212768088370882
wt	P	B3	S009	M	M1	0.0719541892173327
wt	P	B3	S009	M	M2	0.0459689204404549
wt	P	B3	S009	M	M3	0.0645746956914121
wt	P	F0	S001	M	M1	0.059455011547414
wt	P	F0	S001	M	M2	0.134744462475747
wt	P	F0	S001	M	M3	0.0642550961921005
wt	P	F4	S00X	M	M1	0.0663424107740897
wt	P	F4	S00X	M	M2	0.101628343166598
wt	P	F4	S00X	M	M3	0.0747940475642322
wt	P	F4	S00X	S	S	0.0461356412015286
wt	P	F5	S00X	M	M1	0.135386336572664
wt	P	F5	S00X	M	M2	0.166302011633612
wt	P	F5	S00X	M	M3	0.13715660127707
wt	P	F5	S00X	S	S	0.0606394125241378
wt	P	A2	S004	M	M1	0.0919433966368421
wt	P	A2	S004	M	M2	0.0461025430379317
wt	P	A2	S004	M	M3	0.0428136428840253
wt	P	A2	S004	S	S	0.0397341218003452
wt	P	A3	S005	M	M1	0.117600353896913
wt	P	A3	S005	M	M2	0.126235470431929
wt	P	A3	S005	M	M3	0.101500024170106
wt	P	A3	S005	S	S	0.0925343248256782
wt	P	A4	S006	M	M1	0.110203844977691
wt	P	A4	S006	M	M2	0.0896169091812938
wt	P	A4	S006	M	M3	0.0758508871636325
wt	P	A4	S006	S	S	0.0605979810828702
wt	P	B3	S009	M	M1	0.0938450429386046
wt	P	B3	S009	M	M2	0.0884728357831997
wt	P	B3	S009	M	M3	0.141461174550883
wt	P	B3	S009	S	S	0.0407877273704524
wt	P	F0	S001	M	M1	0.104201160039249
wt	P	F0	S001	M	M2	0.10257783263614
wt	P	F0	S001	M	M3	0.0966295736960621
wt	P	F4	S00X	M	M1	0.0874943579326852
wt	P	F4	S00X	M	M2	0.117171651010744
wt	P	F4	S00X	M	M3	0.0692885310273383
wt	P	F4	S00X	S	S	0.0645718729231455
wt	P	F5	S00X	M	M1	0.138689894420289
wt	P	F5	S00X	M	M2	0.0907494535404409
wt	P	F5	S00X	S	S	0.0670845971499931
wt	P	A2	S004	M	M1	0.0956329851082006
wt	P	A2	S004	M	M3	0.0689926086664455
wt	P	A2	S004	S	S	0.0383023291284597
wt	P	A3	S005	M	M1	0.131670627255654
wt	P	A3	S005	M	M2	0.123744720390593
wt	P	A3	S005	M	M3	0.155597180796931
wt	P	A3	S005	S	S	0.0422959554428161
wt	P	A4	S006	M	M3	0.14298254750744
wt	P	A4	S006	S	S	0.0692936988281667
wt	P	B3	S009	M	M1	0.0967534405945739
wt	P	B3	S009	M	M2	0.144697320724455
wt	P	B3	S009	M	M3	0.136033968935903
wt	P	B3	S009	S	S	0.0525678077174775
wt	P	F0	S001	M	M1	0.0787509529475975
wt	P	F0	S001	M	M2	0.149377817308892
wt	P	F0	S001	M	M3	0.0759977439848196
wt	P	F0	S001	S	S	0.0423358620377979
wt	P	F4	S00X	M	M1	0.0864123064799943
wt	P	F4	S00X	M	M2	0.0966473414462469
wt	P	F4	S00X	M	M3	0.103087764598219
wt	P	F4	S00X	S	S	0.0652505731177183
wt	P	F5	S00X	M	M1	0.158717545749668
wt	P	F5	S00X	M	M2	0.127468853258767
wt	P	F5	S00X	M	M3	0.18972128498944
wt	P	F5	S00X	S	S	0.0635337476892491
wt	P	A2	S004	M	M1	0.056892740768393
wt	P	A2	S004	S	S	0.0324862112974266
wt	P	A3	S005	M	M1	0.184817760701153
wt	P	A3	S005	M	M2	0.0957542808253418
wt	P	A3	S005	M	M3	0.089557141778007
wt	P	A3	S005	S	S	0.0865924220983774
wt	P	A4	S006	M	M1	0.13130743195584
wt	P	A4	S006	M	M2	0.0691095838257508
wt	P	A4	S006	S	S	0.0184467336811177
wt	P	B3	S009	M	M1	0.0760183086480588
wt	P	B3	S009	M	M2	0.0910014972292953
wt	P	B3	S009	M	M3	0.0845481435965861
wt	P	B3	S009	S	S	0.0606066292047182
wt	P	F0	S001	M	M1	0.0835087428691666
wt	P	F0	S001	M	M2	0.112321013550018
wt	P	F0	S001	M	M3	0.111463527480459
wt	P	F0	S001	S	S	0.0541156286954597
wt	P	F4	S00X	M	M1	0.0786851473375799
wt	P	F4	S00X	M	M2	0.0732404816827222
wt	P	F4	S00X	S	S	0.0532426235288385
wt	P	F5	S00X	M	M1	0.104172966520442
wt	P	F5	S00X	M	M2	0.16302347060989
wt	P	F5	S00X	M	M3	0.212261646135923
wt	P	F5	S00X	S	S	0.0559660722406421
wt	P	A2	S004	S	S	0.026257142561701
wt	P	A3	S005	S	S	0.0521951912811786
wt	P	A4	S006	M	M2	0.0581934304128823
wt	P	A4	S006	S	S	0.0300895716852875
wt	P	B3	S009	S	S	0.100948021748228
wt	P	F0	S001	S	S	0.0268909488706527
wt	P	F4	S00X	M	M1	0.0604237346618925
wt	P	F4	S00X	M	M2	0.0562085657815458
wt	P	F4	S00X	S	S	0.0688592565257065
wt	P	F5	S00X	S	S	0.0337107706187927
wt	P	A2	S004	S	S	0.0847534523103097
wt	P	A3	S005	S	S	0.0820196973900917
wt	P	A4	S006	S	S	0.018690259309546
wt	P	B3	S009	S	S	0.0600319463700611
wt	P	F0	S001	S	S	0.0380335114090271
wt	P	F4	S00X	M	M2	0.0854055251876375
wt	P	F4	S00X	S	S	0.0319978362632005
wt	P	F5	S00X	S	S	0.052802042951807
wt	P	A2	S004	S	S	0.0356135846974478
wt	P	A3	S005	S	S	0.0606386719281752
wt	P	A4	S006	S	S	0.0591033457222707
wt	P	B3	S009	S	S	0.0343786969882968
wt	P	F0	S001	S	S	0.0325940451183578
wt	P	F4	S00X	S	S	0.0767286475281861
wt	P	F5	S00X	S	S	0.0459124272658924
wt	P	A2	S004	S	S	0.0776070153007054
wt	P	A3	S005	S	S	0.0418545226236505
wt	P	A4	S006	S	S	0.0322650539080947
wt	P	B3	S009	S	S	0.068931330229226
wt	P	F0	S001	S	S	0.0466207466363418
wt	P	F5	S00X	S	S	0.0377711575098047
wt	P	A2	S004	S	S	0.0297541714202103
wt	P	A3	S005	S	S	0.0661480938849006
wt	P	A4	S006	S	S	0.0605804047139811
wt	P	B3	S009	S	S	0.0367761644248261
wt	P	F0	S001	S	S	0.046397015575203
wt	P	F5	S00X	S	S	0.0435383849818822
wt	P	A2	S004	S	S	0.0734753187895115
wt	P	A3	S005	S	S	0.0781940379052965
wt	P	B3	S009	S	S	0.0335149614453048
wt	P	F0	S001	S	S	0.0459715917027772
wt	P	F5	S00X	S	S	0.044714426366144
wt	P	A2	S004	S	S	0.0556588702395538
wt	P	A3	S005	S	S	0.0675929706315319
wt	P	A4	S006	S	S	0.0780058203185955
wt	P	F0	S001	S	S	0.0399383400416105
wt	P	A4	S006	S	S	0.0519614381242879
wt	P	F0	S001	S	S	0.0490555824460709
wt	P	A2	S004	S	S	0.0159618439993285
wt	P	F0	S001	S	S	0.0476292253696394
wt	P	F0	S001	S	S	0.0697974020497498
