# Supplementary material for: Rapid meiotic prophase chromosome movements in Arabidopsis thaliana are linked to essential reorganization at the nuclear envelope
Source: Nat Commun. 2024 Jul 16;15:5964. doi: 10.1038/s41467-024-50169-4 (PMC11252379; doi:10.1038/s41467-024-50169-4)
Supplement: Supplementary file 19 — Source Data [file 41467_2024_50169_MOESM19_ESM.zip › Source Data/supplementary-figure2b.tsv]

genotype	stage	anther	serie	cell.type	cell	avg.speed
wt	Z	B1	S007	M	M2	0.116378354929088
wt	Z	B1	S007	M	M3	0.09865163282866
wt	Z	F1	S001	M	M1	0.0685146121805318
wt	Z	F1	S001	M	M2	0.110687678377059
wt	Z	F1	S001	M	M3	0.1205944304137
wt	Z	F6	S00X	M	M1	0.116905430479582
wt	Z	F6	S00X	M	M2	0.0806852969734073
wt	Z	F6	S00X	M	M3	0.151806471816049
wt	Z	F6	S00X	S	S	0.0414504683172868
wt	Z	G1	S00X	M	M1	0.0903186974607709
wt	Z	G1	S00X	M	M2	0.0671874891677203
wt	Z	G1	S00X	M	M3	0.0858850704173501
wt	Z	G3	S00X	M	M1	0.0612255232612972
wt	Z	G3	S00X	M	M2	0.0642410293237097
wt	Z	G3	S00X	S	S	0.063044004136526
wt	Z	G4	S00X	M	M1	0.0947628047285138
wt	Z	G4	S00X	M	M2	0.142391035633237
wt	Z	G4	S00X	M	M3	0.0844321346453637
wt	Z	H1	S00X	M	M1	0.119926833445197
wt	Z	H1	S00X	M	M2	0.106422226309019
wt	Z	H1	S00X	M	M3	0.125121287262619
wt	Z	B1	S007	M	M1	0.17716611897238
wt	Z	B1	S007	M	M2	0.169722175935828
wt	Z	B1	S007	M	M3	0.112049374094612
wt	Z	B1	S007	S	S	0.0265798882746104
wt	Z	F1	S001	M	M2	0.102641762708124
wt	Z	F1	S001	M	M3	0.0819123760343844
wt	Z	F1	S001	S	S	0.0437483787314729
wt	Z	F6	S00X	M	M1	0.1679912948387
wt	Z	F6	S00X	M	M2	0.0986909891293013
wt	Z	F6	S00X	M	M3	0.0926224544528839
wt	Z	F6	S00X	S	S	0.0848597595558718
wt	Z	G1	S00X	M	M1	0.0485001326516776
wt	Z	G1	S00X	M	M2	0.0548827615786249
wt	Z	G1	S00X	M	M3	0.063804288342535
wt	Z	G3	S00X	M	M1	0.0338056670709987
wt	Z	G3	S00X	M	M2	0.0568626934143781
wt	Z	G3	S00X	M	M3	0.0605331478140493
wt	Z	G3	S00X	S	S	0.0276268746845783
wt	Z	G4	S00X	M	M1	0.063076697419071
wt	Z	G4	S00X	M	M2	0.0878043159437428
wt	Z	G4	S00X	M	M3	0.0486998564150855
wt	Z	G4	S00X	S	S	0.046959278821452
wt	Z	H1	S00X	M	M2	0.085321420489088
wt	Z	H1	S00X	M	M3	0.1617218725701
wt	Z	B1	S007	M	M1	0.166731896238216
wt	Z	F1	S001	M	M1	0.166669118629107
wt	Z	F1	S001	M	M2	0.0839729412315257
wt	Z	F1	S001	M	M3	0.120280940572153
wt	Z	F1	S001	S	S	0.0540602675367825
wt	Z	F6	S00X	M	M1	0.107202951657377
wt	Z	F6	S00X	M	M2	0.111092315542192
wt	Z	F6	S00X	M	M3	0.0956526167784684
wt	Z	F6	S00X	S	S	0.0341971319495749
wt	Z	G1	S00X	M	M1	0.0626849912947911
wt	Z	G1	S00X	M	M2	0.0467345902689293
wt	Z	G1	S00X	M	M3	0.105118096795842
wt	Z	G1	S00X	S	S	0.043068521899361
wt	Z	G3	S00X	M	M1	0.0683543718323569
wt	Z	G3	S00X	M	M2	0.0443211922803629
wt	Z	G3	S00X	M	M3	0.0598850584511801
wt	Z	G4	S00X	M	M1	0.0598761970604586
wt	Z	G4	S00X	M	M2	0.0829968934390644
wt	Z	G4	S00X	M	M3	0.178890209761847
wt	Z	H1	S00X	M	M1	0.0642628603585822
wt	Z	H1	S00X	M	M2	0.100981422410435
wt	Z	H1	S00X	M	M3	0.151558168871661
wt	Z	B1	S007	M	M3	0.128910871787329
wt	Z	B1	S007	S	S	0.0324633293819975
wt	Z	F1	S001	M	M1	0.112646063202154
wt	Z	F1	S001	M	M2	0.0703298620341096
wt	Z	F1	S001	M	M3	0.142884378594038
wt	Z	F6	S00X	M	M1	0.156776800176297
wt	Z	F6	S00X	M	M2	0.119880075122127
wt	Z	F6	S00X	M	M3	0.110866747572038
wt	Z	F6	S00X	S	S	0.0720064448468623
wt	Z	G1	S00X	M	M1	0.0578641516074228
wt	Z	G1	S00X	M	M2	0.0796264107302555
wt	Z	G1	S00X	M	M3	0.0795525272963479
wt	Z	G3	S00X	M	M2	0.0627979444575704
wt	Z	G3	S00X	M	M3	0.0663963171308157
wt	Z	G3	S00X	S	S	0.0364212772569322
wt	Z	G4	S00X	M	M1	0.0578434748613883
wt	Z	G4	S00X	S	S	0.0478275966589477
wt	Z	H1	S00X	M	M1	0.107388182896398
wt	Z	H1	S00X	M	M2	0.179190117767501
wt	Z	H1	S00X	M	M3	0.159002366558805
wt	Z	B1	S007	M	M1	0.197605084843322
wt	Z	B1	S007	S	S	0.0226772002264622
wt	Z	F1	S001	M	M1	0.1531178210659
wt	Z	F1	S001	M	M2	0.0866373462804745
wt	Z	F1	S001	M	M3	0.12921384429451
wt	Z	F1	S001	S	S	0.0389010677486236
wt	Z	F6	S00X	M	M2	0.161012011053423
wt	Z	F6	S00X	S	S	0.023686952029613
wt	Z	G1	S00X	M	M1	0.0844986286873084
wt	Z	G1	S00X	M	M3	0.0938897381236189
wt	Z	G1	S00X	S	S	0.0776357189780953
wt	Z	G3	S00X	M	M2	0.0723087320475374
wt	Z	G3	S00X	M	M3	0.0614331406675235
wt	Z	G3	S00X	S	S	0.0260458563187335
wt	Z	G4	S00X	M	M1	0.0604242860945457
wt	Z	G4	S00X	S	S	0.0495608399569516
wt	Z	H1	S00X	M	M2	0.125543071031022
wt	Z	H1	S00X	M	M3	0.184633842425228
wt	Z	B1	S007	M	M1	0.216334616640526
wt	Z	B1	S007	S	S	0.0508627541723181
wt	Z	F1	S001	M	M1	0.160676045308784
wt	Z	F1	S001	M	M3	0.116368842785708
wt	Z	F1	S001	S	S	0.0469616960245578
wt	Z	F6	S00X	M	M3	0.0912627348740599
wt	Z	F6	S00X	S	S	0.0214291519698067
wt	Z	G1	S00X	S	S	0.0527766164085591
wt	Z	G3	S00X	M	M3	0.122842675075729
wt	Z	G3	S00X	S	S	0.0406163092428387
wt	Z	G4	S00X	M	M1	0.0869555506813256
wt	Z	G4	S00X	M	M2	0.0702372729888922
wt	Z	G4	S00X	S	S	0.0360880103613898
wt	Z	B1	S007	M	M1	0.199092590764881
wt	Z	B1	S007	M	M2	0.177305107556369
wt	Z	B1	S007	M	M3	0.142240930407711
wt	Z	B1	S007	S	S	0.0451092600417247
wt	Z	F1	S001	S	S	0.0488199736581059
wt	Z	F6	S00X	S	S	0.0473807766376925
wt	Z	G3	S00X	S	S	0.0170704478004728
wt	Z	G4	S00X	S	S	0.0452633061522546
wt	Z	B1	S007	S	S	0.0362350959730434
wt	Z	F1	S001	S	S	0.0221496517717114
wt	Z	F6	S00X	S	S	0.0307541062400527
wt	Z	G1	S00X	S	S	0.0174977602520311
wt	Z	G3	S00X	S	S	0.0232003652355398
wt	Z	G4	S00X	S	S	0.0333491356478092
wt	Z	B1	S007	M	M3	0.113554275308254
wt	Z	B1	S007	S	S	0.0469747489510041
wt	Z	F1	S001	S	S	0.0334058995125373
wt	Z	G1	S00X	S	S	0.0376689830688442
wt	Z	G3	S00X	S	S	0.0209353083582605
wt	Z	G4	S00X	S	S	0.066174669725941
wt	Z	B1	S007	S	S	0.05686151446854
wt	Z	G1	S00X	S	S	0.0371425621885395
wt	Z	G3	S00X	S	S	0.0179774860172451
wt	Z	B1	S007	S	S	0.0566147381450295
wt	Z	G1	S00X	S	S	0.0550989933576178
wt	Z	G4	S00X	S	S	0.0479053516935888
wt	Z	B1	S007	S	S	0.0266808600225783
wt	Z	G1	S00X	S	S	0.0692396451017167
wt	Z	G4	S00X	S	S	0.0456560111284872
wt	Z	B1	S007	S	S	0.0337222807465759
wt	Z	G1	S00X	S	S	0.0462181334976877
wt	Z	G1	S00X	S	S	0.045293303967136
wt	Z	G4	S00X	S	S	0.0331114491905532
wt	Z	G1	S00X	S	S	0.0417032164807651
wt	Z	G4	S00X	S	S	0.0281992586298749
wt	Z	G1	S00X	S	S	0.0475744512532475
wt	Z	G1	S00X	S	S	0.0665407365038531
wt	Z	G4	S00X	S	S	0.0447629318861588
wt	Z	G1	S00X	S	S	0.0363016871733071
wt	Z	G4	S00X	S	S	0.0346837617076684
wt	Z	G1	S00X	S	S	0.0173780935204024
wt	Z	G4	S00X	S	S	0.0452703316016217
wt	Z	G1	S00X	S	S	0.0404814404419974
wt	Z	H1	S00X	S	S	0.0780214839361348
wt	Z	H1	S00X	S	S	0.0400002500076125
wt	Z	H1	S00X	S	S	0.0547870331422069
wt	Z	H1	S00X	S	S	0.0380647248077755
wt	Z	H1	S00X	S	S	0.0330947360381444
wt	Z	H1	S00X	S	S	0.0421697074150565
wt	Z	H1	S00X	S	S	0.0565385926146354
wt	Z	H1	S00X	S	S	0.0372860916299014
wt	Z	H1	S00X	S	S	0.0361007135191985
wt	Z	H1	S00X	S	S	0.0448586594677626
