# Supplementary material for: Rapid meiotic prophase chromosome movements in Arabidopsis thaliana are linked to essential reorganization at the nuclear envelope
Source: Nat Commun. 2024 Jul 16;15:5964. doi: 10.1038/s41467-024-50169-4 (PMC11252379; doi:10.1038/s41467-024-50169-4)
Supplement: Supplementary file 19 — Source Data [file 41467_2024_50169_MOESM19_ESM.zip › Source Data/supplementary-figure3a-m.tsv]

time	msd.mean	msd.sd	stage	msd.predict	msd.predict2
6.63000011444092	0.235811064712038	0.0128040142632681	L	0.221632530187044	0.230352734276162
13.2600002288818	0.328276446373892	0.0215222549382904	L	0.343656132067447	0.339751042908357
19.8900003433228	0.44598558925709	0.0346214413479938	L	0.465679733947852	0.455308950021851
26.5200004577637	0.577365633008776	0.0509795855837801	L	0.587703335828255	0.575057919475721
33.1500005722046	0.710251204840148	0.0685490612422536	L	0.709726937708658	0.698023103031361
39.7800006866455	0.850138562164443	0.0861297201583237	L	0.831750539589061	0.823613592095459
46.4100008010864	0.956798638282564	0.100093833010569	L	0.953774141469464	0.951430171211151
53.0400009155274	1.07137299358156	0.1159844905984	L	1.07579774334987	1.08118389941242
59.6700010299683	1.2034230783062	0.131421638700275	L	1.19782134523027	1.21265538031269
66.3000011444092	1.33776709282673	0.14566591859062	L	1.31984494711067	1.34567202204227
6.6269998550415	0.75666410548317	0.058401621946899	Z	0.778066329566119	0.7140248177113
13.253999710083	1.79987363379429	0.156752600391505	Z	1.88309106229712	1.94676287440002
19.8809995651245	2.99356148922634	0.279635026215092	Z	2.98811579502811	3.1102270188678
26.507999420166	4.2347520406202	0.404722712216842	Z	4.09314052775911	4.23087065280741
33.1349992752075	5.42231721520018	0.525294194648159	Z	5.1981652604901	5.32071318248184
39.761999130249	6.59369921348516	0.631299541035032	Z	6.3031899932211	6.38662262935889
46.3889989852905	7.71347112624566	0.733425330608315	Z	7.4082147259521	7.43303233801934
53.015998840332	8.63477208774768	0.81443564734414	Z	8.5132394586831	8.46303361319738
59.6429986953735	9.43457780502944	0.867283391049086	Z	9.61826419141409	9.47890066459486
66.269998550415	10.0719805049981	0.91405321248769	Z	10.7232889241451	10.4823740446554
6.6269998550415	0.658758140166146	0.0458119459077192	P	0.622319768958455	0.638419657705629
13.253999710083	1.28840604827618	0.101765961830251	P	1.35898007180616	1.3467196092391
19.8809995651245	2.01868119527467	0.178853801445961	P	2.09564037465386	2.06956408869774
26.507999420166	2.8336401335073	0.266200207726474	P	2.83230067750156	2.80201882027332
33.1349992752075	3.59690998005846	0.346960021774553	P	3.56896098034926	3.54170367136931
39.761999130249	4.36346756700013	0.42126020800712	P	4.30562128319697	4.28720175495956
46.3889989852905	5.10410308681644	0.49642762156438	P	5.04228158604467	5.03756910375682
53.015998840332	5.79896404258606	0.573756690058903	P	5.77894188889237	5.79213026818684
59.6429986953735	6.49997092028153	0.647311754254363	P	6.51560219174007	6.55037732207119
66.269998550415	7.23102273703549	0.712980977381497	P	7.25226249458777	7.31191405171445
6.62799978256226	0.290854142014936	0.0201149609854227	D	0.295254849647172	0.286175656452813
13.2559995651245	0.337996861370638	0.0227220213862122	D	0.346027078134711	0.346176554545814
19.8839993476868	0.399271882520638	0.0263000438829852	D	0.396799306622251	0.40160604006155
26.511999130249	0.455509000834165	0.0310099582124605	D	0.44757153510979	0.454261007331977
33.1399989128113	0.505182093162707	0.0345977739156715	D	0.49834376359733	0.504944593520864
39.7679986953736	0.567634603658265	0.0391303132320776	D	0.54911599208487	0.554110606264662
46.3959984779358	0.600866415692714	0.0442243850459469	D	0.59988822057241	0.602049462650908
53.0239982604981	0.652766444187702	0.0518826993264287	D	0.650660449059949	0.648962241903119
59.6519980430603	0.677314015911767	0.0565608293551009	D	0.701432677547489	0.694995991519006
66.2799978256226	0.746387403194353	0.0684509986237978	D	0.752204906035029	0.740262669939632
