# Supplementary material for: Rapid meiotic prophase chromosome movements in Arabidopsis thaliana are linked to essential reorganization at the nuclear envelope
Source: Nat Commun. 2024 Jul 16;15:5964. doi: 10.1038/s41467-024-50169-4 (PMC11252379; doi:10.1038/s41467-024-50169-4)
Supplement: Supplementary file 19 — Source Data [file 41467_2024_50169_MOESM19_ESM.zip › Source Data/supplementary-figure2a.tsv]

genotype	stage	anther	serie	cell.type	cell	avg.speed
wt	L	D2	S013	M	M1	0.0795119700214529
wt	L	D2	S013	M	M2	0.0700274646826589
wt	L	D2	S013	M	M3	0.0364080661721311
wt	L	D2	S013	S	S	0.041019285293594
wt	L	E1	S014	M	M1	0.0320634181255236
wt	L	E1	S014	M	M2	0.0468906507200878
wt	L	E1	S014	M	M3	0.0494725671226295
wt	L	E1	S014	S	S	0.0547145014014429
wt	L	F3	S003	M	M1	0.0391919524806711
wt	L	F3	S003	M	M2	0.0541035719132556
wt	L	F3	S003	M	M3	0.0480726556327042
wt	L	H0	S005	M	M1	0.035494209009625
wt	L	H0	S005	M	M2	0.0707019822150899
wt	L	H0	S005	M	M3	0.0767510776846527
wt	L	H0	S006	M	M1	0.0557272836938457
wt	L	H0	S006	M	M2	0.0338617338687185
wt	L	H0	S006	M	M3	0.109811222126686
wt	L	H0	S006	S	S	0.0245267635278924
wt	L	D2	S013	M	M1	0.0592791859408151
wt	L	D2	S013	M	M3	0.0429299595803911
wt	L	D2	S013	S	S	0.0626813463660614
wt	L	E1	S014	M	M1	0.0301308173521082
wt	L	E1	S014	M	M2	0.0611934228133556
wt	L	E1	S014	M	M3	0.0509912363589054
wt	L	F3	S003	M	M1	0.0892807694354806
wt	L	F3	S003	M	M2	0.0388730342109067
wt	L	F3	S003	M	M3	0.0415676866523856
wt	L	H0	S005	M	M1	0.0372062708411266
wt	L	H0	S005	M	M2	0.0641909201633761
wt	L	H0	S005	M	M3	0.0630495349632605
wt	L	H0	S005	S	S	0.0256507808189405
wt	L	H0	S006	M	M1	0.0437886392854349
wt	L	H0	S006	M	M2	0.0355743550506061
wt	L	H0	S006	M	M3	0.0805583874424268
wt	L	D2	S013	M	M1	0.0887884636949189
wt	L	D2	S013	M	M2	0.0866065543856058
wt	L	D2	S013	M	M3	0.0859331979788927
wt	L	D2	S013	S	S	0.0293129993385725
wt	L	E1	S014	M	M1	0.0575353972939948
wt	L	E1	S014	M	M2	0.0219654846414023
wt	L	E1	S014	M	M3	0.0507500474003449
wt	L	F3	S003	M	M1	0.0873048859114768
wt	L	F3	S003	M	M2	0.0336594957776933
wt	L	F3	S003	M	M3	0.0390988870099113
wt	L	H0	S005	M	M1	0.0323357848967542
wt	L	H0	S005	M	M2	0.0434537650744673
wt	L	H0	S005	M	M3	0.0901802650659985
wt	L	H0	S005	S	S	0.0913886587290318
wt	L	H0	S006	M	M1	0.0589319413882409
wt	L	H0	S006	M	M2	0.0603844772425623
wt	L	H0	S006	M	M3	0.0622074101592639
wt	L	H0	S006	S	S	0.0719680668143835
wt	L	D2	S013	M	M1	0.0578599024934936
wt	L	D2	S013	M	M2	0.041846183842955
wt	L	D2	S013	M	M3	0.0346249678152536
wt	L	E1	S014	M	M1	0.0398430946161278
wt	L	E1	S014	M	M2	0.0658584116969844
wt	L	E1	S014	M	M3	0.0570484298156511
wt	L	F3	S003	M	M1	0.0533148321318971
wt	L	F3	S003	M	M2	0.047721558847765
wt	L	F3	S003	M	M3	0.0564494679274032
wt	L	H0	S005	M	M1	0.0307834409061937
wt	L	H0	S005	M	M2	0.0602016512177917
wt	L	H0	S005	M	M3	0.0625643775653689
wt	L	H0	S006	M	M1	0.0386867324609906
wt	L	H0	S006	M	M2	0.0231179461235646
wt	L	H0	S006	M	M3	0.0328063555172538
wt	L	H0	S006	S	S	0.0394510865864625
wt	L	D2	S013	M	M1	0.0710520297075709
wt	L	D2	S013	M	M2	0.0410294909941261
wt	L	D2	S013	M	M3	0.0419655138842996
wt	L	D2	S013	S	S	0.0423551981417113
wt	L	E1	S014	M	M1	0.0388630698580849
wt	L	E1	S014	M	M2	0.0389410859115389
wt	L	E1	S014	M	M3	0.0543549312473773
wt	L	E1	S014	S	S	0.0521264370402069
wt	L	F3	S003	M	M1	0.0541308454151866
wt	L	F3	S003	M	M2	0.0482782527315246
wt	L	F3	S003	M	M3	0.0428551496730041
wt	L	H0	S005	M	M1	0.0568919554520411
wt	L	H0	S005	M	M2	0.0489206707843387
wt	L	H0	S005	M	M3	0.073908280261073
wt	L	H0	S006	M	M1	0.0810161871315861
wt	L	H0	S006	M	M2	0.041862462838999
wt	L	H0	S006	M	M3	0.085024522339549
wt	L	H0	S006	S	S	0.0504274936309321
wt	L	D2	S013	M	M1	0.0738563027200862
wt	L	D2	S013	M	M2	0.091813753556952
wt	L	D2	S013	M	M3	0.0528355220185636
wt	L	D2	S013	S	S	0.0516338590437312
wt	L	E1	S014	M	M1	0.0523148966926105
wt	L	E1	S014	M	M3	0.0371219471598295
wt	L	E1	S014	S	S	0.0670638261289725
wt	L	F3	S003	M	M1	0.0705135383185165
wt	L	F3	S003	M	M2	0.0426775908315226
wt	L	F3	S003	M	M3	0.0573276160269229
wt	L	F3	S003	S	S	0.0306727839995485
wt	L	H0	S005	M	M1	0.0321782210287117
wt	L	H0	S005	M	M2	0.048185305897787
wt	L	H0	S005	M	M3	0.0474833156148493
wt	L	H0	S006	M	M1	0.0792751791570424
wt	L	H0	S006	M	M2	0.0589076146088532
wt	L	H0	S006	M	M3	0.0592773204400579
wt	L	H0	S006	S	S	0.0829630598274104
wt	L	D2	S013	M	M1	0.0604842529899561
wt	L	D2	S013	M	M2	0.0984495976113005
wt	L	D2	S013	M	M3	0.0695417673577861
wt	L	D2	S013	S	S	0.0593381522279716
wt	L	E1	S014	M	M1	0.0434444872318009
wt	L	E1	S014	M	M2	0.0184212495682123
wt	L	E1	S014	M	M3	0.0763474701802604
wt	L	E1	S014	S	S	0.0530507943584685
wt	L	F3	S003	M	M1	0.0612522714042649
wt	L	F3	S003	M	M2	0.0414825826892018
wt	L	F3	S003	M	M3	0.0798659273428707
wt	L	F3	S003	S	S	0.035909343940405
wt	L	H0	S005	M	M1	0.0325250120622281
wt	L	H0	S005	M	M3	0.0925933894617783
wt	L	H0	S006	M	M2	0.0463365199851974
wt	L	D2	S013	M	M1	0.0657306835668411
wt	L	D2	S013	M	M2	0.083305305413467
wt	L	D2	S013	M	M3	0.0639697219538283
wt	L	D2	S013	S	S	0.0491006254754898
wt	L	E1	S014	M	M1	0.0299663496139694
wt	L	E1	S014	M	M2	0.0379359046116469
wt	L	E1	S014	M	M3	0.0410553788530333
wt	L	E1	S014	S	S	0.0470940999464922
wt	L	F3	S003	M	M1	0.074997847744574
wt	L	F3	S003	M	M2	0.0403707916280667
wt	L	F3	S003	M	M3	0.0556487956485324
wt	L	F3	S003	S	S	0.0466989755217284
wt	L	H0	S005	M	M1	0.0481316388270022
wt	L	H0	S005	M	M3	0.036383009189815
wt	L	H0	S005	S	S	0.0662128347001606
wt	L	H0	S006	M	M2	0.0564294547143403
wt	L	H0	S006	S	S	0.028655061613645
wt	L	D2	S013	M	M1	0.0643144689163893
wt	L	D2	S013	M	M2	0.0831643907311982
wt	L	D2	S013	M	M3	0.063637451477155
wt	L	D2	S013	S	S	0.0184112397923766
wt	L	E1	S014	M	M1	0.0553778666638798
wt	L	E1	S014	M	M3	0.0282381522006278
wt	L	F3	S003	M	M2	0.0253062101374025
wt	L	F3	S003	M	M3	0.0555670745875632
wt	L	F3	S003	S	S	0.0467270586778234
wt	L	H0	S005	M	M1	0.04470812301019
wt	L	H0	S005	M	M3	0.065435616625684
wt	L	H0	S005	S	S	0.0280527192557725
wt	L	H0	S006	M	M2	0.033385472964929
wt	L	D2	S013	M	M1	0.0340892554363681
wt	L	D2	S013	M	M3	0.0443132949290562
wt	L	D2	S013	S	S	0.0422177169119191
wt	L	E1	S014	M	M1	0.0369819032056408
wt	L	E1	S014	M	M3	0.0514018264669788
wt	L	F3	S003	M	M2	0.0287208968711569
wt	L	F3	S003	M	M3	0.0561110070929699
wt	L	F3	S003	S	S	0.0322091887929999
wt	L	H0	S005	M	M3	0.106903567534876
wt	L	H0	S005	S	S	0.0460548082749064
wt	L	H0	S006	M	M2	0.0660788169335418
wt	L	H0	S006	S	S	0.0530872123256045
wt	L	D2	S013	S	S	0.0334860811325022
wt	L	H0	S006	S	S	0.0504679507151637
wt	L	H0	S006	S	S	0.0201554503294271
