# Supplementary material for: Rapid meiotic prophase chromosome movements in Arabidopsis thaliana are linked to essential reorganization at the nuclear envelope
Source: Nat Commun. 2024 Jul 16;15:5964. doi: 10.1038/s41467-024-50169-4 (PMC11252379; doi:10.1038/s41467-024-50169-4)
Supplement: Supplementary file 19 — Source Data [file 41467_2024_50169_MOESM19_ESM.zip › Source Data/supplementary-figure2d.tsv]

genotype	stage	anther	serie	codename	cell.type	cell	avg.speed
wt	D	B2	S008	B2-S008	M	M1	0.0875012777323525
wt	D	B2	S008	B2-S008	M	M2	0.0872959311647176
wt	D	B2	S008	B2-S008	M	M3	0.0667161920176707
wt	D	B2	S008	B2-S008	S	S	0.0547749876545312
wt	D	E2	S015	E2-S015	M	M1	0.116644039408908
wt	D	E2	S015	E2-S015	M	M2	0.0693709010307943
wt	D	E2	S015	E2-S015	M	M3	0.0715367320116118
wt	D	E2	S015	E2-S015	S	S	0.0234736763742604
wt	D	W1	S00X	W1-S00X	M	M1	0.0542236319517219
wt	D	W1	S00X	W1-S00X	M	M2	0.0522140878892033
wt	D	W1	S00X	W1-S00X	M	M3	0.0307057075421644
wt	D	W1	S00X	W1-S00X	S	S	0.0387901663747967
wt	D	Y1	S001	Y1-S001	M	M1	0.024720809188959
wt	D	Y1	S001	Y1-S001	M	M2	0.0973542837844378
wt	D	Y1	S001	Y1-S001	M	M3	0.0384731224164498
wt	D	Y1	S001	Y1-S001	S	S	0.0276739198016562
wt	D	Y1	S002	Y1-S002	M	M1	0.0264325799599372
wt	D	Y1	S002	Y1-S002	M	M2	0.0535044405490201
wt	D	Y1	S002	Y1-S002	M	M3	0.0569674718133508
wt	D	Y1	S002	Y1-S002	S	S	0.0254033210786779
wt	D	B2	S008	B2-S008	M	M1	0.0816496335981656
wt	D	B2	S008	B2-S008	M	M2	0.0725879595574746
wt	D	B2	S008	B2-S008	M	M3	0.0656035509215887
wt	D	B2	S008	B2-S008	S	S	0.0481298144501673
wt	D	E2	S015	E2-S015	M	M1	0.0990882807454501
wt	D	E2	S015	E2-S015	M	M2	0.070495676786111
wt	D	E2	S015	E2-S015	M	M3	0.0559381514458998
wt	D	E2	S015	E2-S015	S	S	0.0429253584225659
wt	D	W1	S00X	W1-S00X	M	M1	0.0423733802703847
wt	D	W1	S00X	W1-S00X	M	M2	0.0576519727408387
wt	D	W1	S00X	W1-S00X	M	M3	0.0476958075114981
wt	D	W1	S00X	W1-S00X	S	S	0.0458728297265283
wt	D	Y1	S001	Y1-S001	M	M1	0.0452955239305624
wt	D	Y1	S001	Y1-S001	M	M2	0.0685809637721026
wt	D	Y1	S001	Y1-S001	M	M3	0.0593083295250735
wt	D	Y1	S001	Y1-S001	S	S	0.0231022545128474
wt	D	Y1	S002	Y1-S002	M	M1	0.0442533197007163
wt	D	Y1	S002	Y1-S002	M	M2	0.0939166258622
wt	D	Y1	S002	Y1-S002	M	M3	0.0540135544738046
wt	D	Y1	S002	Y1-S002	S	S	0.0226309529777806
wt	D	B2	S008	B2-S008	M	M1	0.105426022917945
wt	D	B2	S008	B2-S008	M	M2	0.0792424557795812
wt	D	B2	S008	B2-S008	M	M3	0.0233981264772592
wt	D	B2	S008	B2-S008	S	S	0.0633797917795027
wt	D	E2	S015	E2-S015	M	M1	0.102572195554621
wt	D	E2	S015	E2-S015	M	M2	0.0735174368182306
wt	D	E2	S015	E2-S015	M	M3	0.0687155655504867
wt	D	E2	S015	E2-S015	S	S	0.0531082161476319
wt	D	W1	S00X	W1-S00X	M	M1	0.0460626927257141
wt	D	W1	S00X	W1-S00X	M	M2	0.0459835480594623
wt	D	W1	S00X	W1-S00X	M	M3	0.0228099428563919
wt	D	W1	S00X	W1-S00X	S	S	0.0337552691040821
wt	D	Y1	S001	Y1-S001	M	M1	0.0411164678001534
wt	D	Y1	S001	Y1-S001	M	M2	0.0746366584169412
wt	D	Y1	S001	Y1-S001	M	M3	0.0635888049056936
wt	D	Y1	S001	Y1-S001	S	S	0.0393524083285444
wt	D	Y1	S002	Y1-S002	M	M1	0.0339407042629281
wt	D	Y1	S002	Y1-S002	M	M2	0.044779653378753
wt	D	Y1	S002	Y1-S002	M	M3	0.0776016736104628
wt	D	B2	S008	B2-S008	M	M1	0.107584240975058
wt	D	B2	S008	B2-S008	M	M2	0.0927120232683549
wt	D	B2	S008	B2-S008	M	M3	0.0551409551426093
wt	D	E2	S015	E2-S015	M	M1	0.0806533070051896
wt	D	E2	S015	E2-S015	M	M2	0.0897180284878484
wt	D	E2	S015	E2-S015	M	M3	0.0506708996687196
wt	D	E2	S015	E2-S015	S	S	0.0523439489869106
wt	D	W1	S00X	W1-S00X	M	M1	0.0349124760173437
wt	D	W1	S00X	W1-S00X	M	M2	0.0211450367140724
wt	D	W1	S00X	W1-S00X	M	M3	0.0434797248539128
wt	D	W1	S00X	W1-S00X	S	S	0.0222675890022154
wt	D	Y1	S001	Y1-S001	M	M1	0.0460663243681442
wt	D	Y1	S001	Y1-S001	M	M2	0.0845822953331586
wt	D	Y1	S001	Y1-S001	M	M3	0.0422798019855786
wt	D	Y1	S001	Y1-S001	S	S	0.044488302490148
wt	D	Y1	S002	Y1-S002	M	M1	0.076036479859994
wt	D	Y1	S002	Y1-S002	M	M2	0.053341080229171
wt	D	Y1	S002	Y1-S002	M	M3	0.0449208031187558
wt	D	Y1	S002	Y1-S002	S	S	0.0395376872997843
wt	D	B2	S008	B2-S008	M	M1	0.0625307830385617
wt	D	B2	S008	B2-S008	M	M2	0.0713238452485012
wt	D	B2	S008	B2-S008	M	M3	0.0636520039864858
wt	D	E2	S015	E2-S015	M	M1	0.074338088171288
wt	D	E2	S015	E2-S015	M	M2	0.0675116645499952
wt	D	E2	S015	E2-S015	S	S	0.0626547426619941
wt	D	W1	S00X	W1-S00X	M	M1	0.0763017426671651
wt	D	W1	S00X	W1-S00X	M	M2	0.0598371990866491
wt	D	W1	S00X	W1-S00X	M	M3	0.0392218207169326
wt	D	W1	S00X	W1-S00X	S	S	0.0318056135373264
wt	D	Y1	S001	Y1-S001	M	M1	0.0664680920921198
wt	D	Y1	S001	Y1-S001	M	M3	0.0492311439261566
wt	D	Y1	S001	Y1-S001	S	S	0.0629013903955312
wt	D	Y1	S002	Y1-S002	S	S	0.0662347285573216
wt	D	B2	S008	B2-S008	M	M1	0.0876699542262085
wt	D	B2	S008	B2-S008	M	M2	0.0451969624175633
wt	D	B2	S008	B2-S008	M	M3	0.100212091812493
wt	D	E2	S015	E2-S015	M	M1	0.0655171538930465
wt	D	E2	S015	E2-S015	S	S	0.034441686265978
wt	D	W1	S00X	W1-S00X	M	M3	0.0445467793612839
wt	D	W1	S00X	W1-S00X	S	S	0.0515833566200661
wt	D	Y1	S001	Y1-S001	M	M1	0.057332923244654
wt	D	Y1	S001	Y1-S001	M	M3	0.0259357970657256
wt	D	Y1	S001	Y1-S001	S	S	0.0626725320474283
wt	D	B2	S008	B2-S008	M	M1	0.0705275471584028
wt	D	B2	S008	B2-S008	M	M2	0.100235281733598
wt	D	B2	S008	B2-S008	M	M3	0.0671079073554593
wt	D	E2	S015	E2-S015	M	M1	0.0409636853475558
wt	D	E2	S015	E2-S015	S	S	0.06021536808644
wt	D	W1	S00X	W1-S00X	M	M3	0.0308699530035003
wt	D	Y1	S001	Y1-S001	M	M1	0.0576978677264166
wt	D	Y1	S001	Y1-S001	S	S	0.0213971901660933
wt	D	B2	S008	B2-S008	M	M2	0.0543754265006711
wt	D	B2	S008	B2-S008	M	M3	0.0780225796297551
wt	D	E2	S015	E2-S015	S	S	0.0489369608471017
wt	D	W1	S00X	W1-S00X	S	S	0.0253464469592433
wt	D	Y1	S001	Y1-S001	S	S	0.0427498635329676
wt	D	E2	S015	E2-S015	S	S	0.0708645546694122
wt	D	W1	S00X	W1-S00X	S	S	0.0215959251990521
wt	D	Y1	S001	Y1-S001	S	S	0.0422791622175464
wt	D	Y1	S002	Y1-S002	S	S	0.0282942000174506
wt	D	E2	S015	E2-S015	S	S	0.0272372108966023
wt	D	W1	S00X	W1-S00X	S	S	0.0289944758519444
wt	D	Y1	S001	Y1-S001	S	S	0.0341138288432341
wt	D	Y1	S002	Y1-S002	S	S	0.0281593198697808
wt	D	W1	S00X	W1-S00X	S	S	0.0257278421160148
wt	D	Y1	S001	Y1-S001	S	S	0.0181632978952911
wt	D	Y1	S002	Y1-S002	S	S	0.053571224983521
wt	D	Y1	S001	Y1-S001	S	S	0.0328324694306734
wt	D	Y1	S002	Y1-S002	S	S	0.0800688820893339
wt	D	E2	S015	E2-S015	S	S	0.0420817827437031
wt	D	W1	S00X	W1-S00X	S	S	0.0284108793848884
wt	D	Y1	S002	Y1-S002	S	S	0.0293774914143039
wt	D	W1	S00X	W1-S00X	S	S	0.0410662745354414
wt	D	Y1	S002	Y1-S002	S	S	0.0482253192541617
wt	D	W1	S00X	W1-S00X	S	S	0.0457673316886313
wt	D	Y1	S002	Y1-S002	S	S	0.0185684101514261
wt	D	W1	S00X	W1-S00X	S	S	0.0405724213902988
wt	D	Y1	S002	Y1-S002	S	S	0.0202805335833753
wt	D	W1	S00X	W1-S00X	S	S	0.0321913827673202
wt	D	Y1	S002	Y1-S002	S	S	0.0379629086269702
