# Supplementary material for: Rapid meiotic prophase chromosome movements in Arabidopsis thaliana are linked to essential reorganization at the nuclear envelope
Source: Nat Commun. 2024 Jul 16;15:5964. doi: 10.1038/s41467-024-50169-4 (PMC11252379; doi:10.1038/s41467-024-50169-4)
Supplement: Supplementary file 19 — Source Data [file 41467_2024_50169_MOESM19_ESM.zip › Source Data/figure-3f.tsv]

time	genotype	stage	anther	serie	celltype	cell	normalized.distance
0	wt	D	B2	S008	M	M1	0
0	wt	D	B2	S008	M	M2	0
0	wt	D	B2	S008	M	M3	0
0	wt	D	B2	S008	S	S	0
0	wt	L	D2	S013	M	M1	0
0	wt	L	D2	S013	M	M2	0
0	wt	L	D2	S013	M	M3	0
0	wt	L	D2	S013	S	S	0
0	wt	P	A3	S005	M	M1	0
0	wt	P	A3	S005	M	M2	0
0	wt	P	A3	S005	M	M3	0
0	wt	P	A3	S005	S	S	0
0	wt	Z	H1	S00X	M	M1	0
0	wt	Z	H1	S00X	M	M2	0
0	wt	Z	H1	S00X	M	M3	0
0	wt	Z	H1	S00X	S	S	0
59.6549987792969	wt	D	B2	S008	M	M1	-0.410277764059832
59.6549987792969	wt	D	B2	S008	M	M2	0.109416275369971
59.6549987792969	wt	D	B2	S008	M	M3	0.0808826530382869
59.6549987792969	wt	D	B2	S008	S	S	0.173517204786951
59.6570014953613	wt	L	D2	S013	M	M1	0.108830538035412
59.6570014953613	wt	L	D2	S013	M	M2	-0.0191045313651492
59.6570014953613	wt	L	D2	S013	M	M3	-0.183182578724738
59.6570014953613	wt	L	D2	S013	S	S	0.0332086575032928
59.6580009460449	wt	P	A3	S005	M	M1	0.308805214954703
59.6580009460449	wt	P	A3	S005	M	M2	-0.0839461090463174
59.6580009460449	wt	P	A3	S005	M	M3	-0.425466679781631
59.6580009460449	wt	P	A3	S005	S	S	-0.0802052358616274
59.6580009460449	wt	Z	H1	S00X	M	M1	-0.56328839659955
59.6580009460449	wt	Z	H1	S00X	M	M2	0.0612807211436297
59.6580009460449	wt	Z	H1	S00X	M	M3	-0.26667385236843
59.6580009460449	wt	Z	H1	S00X	S	S	-0.0237404637912624
66.2850036621094	wt	D	B2	S008	M	M1	-0.0046298522356456
66.2850036621094	wt	D	B2	S008	M	M2	0.0353064521235273
66.2850036621094	wt	D	B2	S008	M	M3	0.20259000096454
66.2850036621094	wt	D	B2	S008	S	S	0.273984595363954
66.2850036621094	wt	P	A3	S005	M	M1	0.373418456742855
66.2850036621094	wt	P	A3	S005	M	M2	-0.21131127255346
66.2850036621094	wt	P	A3	S005	M	M3	-0.380917912434876
66.2850036621094	wt	P	A3	S005	S	S	-0.162125806907536
66.2850036621094	wt	Z	H1	S00X	M	M1	-0.666373218425605
66.2850036621094	wt	Z	H1	S00X	M	M2	0.0206950098497933
66.2850036621094	wt	Z	H1	S00X	M	M3	-0.228416487387499
66.2850036621094	wt	Z	H1	S00X	S	S	-0.0778380204484375
66.2870025634766	wt	L	D2	S013	M	M1	0.167847574666302
66.2870025634766	wt	L	D2	S013	M	M2	-0.100575390187731
66.2870025634766	wt	L	D2	S013	M	M3	-0.104773963691366
66.2870025634766	wt	L	D2	S013	S	S	-0.0396548237836418
72.9130020141602	wt	D	B2	S008	M	M1	-0.377495891349648
72.9130020141602	wt	D	B2	S008	M	M2	0.0812043689769153
72.9130020141602	wt	D	B2	S008	M	M3	0.200296303192195
72.9130020141602	wt	D	B2	S008	S	S	0.328097150026401
72.9130020141602	wt	P	A3	S005	M	M1	0.175921710011349
72.9130020141602	wt	P	A3	S005	M	M2	-0.33036125172204
72.9130020141602	wt	P	A3	S005	M	M3	-0.283121523372978
72.9130020141602	wt	P	A3	S005	S	S	-0.128274087238358
72.9150009155273	wt	L	D2	S013	M	M1	0.122939937150212
72.9150009155273	wt	L	D2	S013	M	M2	0.0261040029652411
72.9150009155273	wt	L	D2	S013	M	M3	-0.0913402498738276
72.9150009155273	wt	L	D2	S013	S	S	-0.186004162085549
72.9150009155273	wt	Z	H1	S00X	M	M1	-0.847630984975285
72.9150009155273	wt	Z	H1	S00X	M	M2	0.0934252634958894
72.9150009155273	wt	Z	H1	S00X	M	M3	-0.424405333520577
72.9150009155273	wt	Z	H1	S00X	S	S	-0.0208509850566747
79.5429992675781	wt	D	B2	S008	M	M1	-0.389941591461422
79.5429992675781	wt	D	B2	S008	M	M2	0.188801839559956
79.5429992675781	wt	D	B2	S008	M	M3	0.193996683845276
79.5429992675781	wt	D	B2	S008	S	S	0.151435440182019
79.5429992675781	wt	P	A3	S005	M	M1	0.582403037004996
79.5429992675781	wt	P	A3	S005	M	M2	-0.341733456985799
79.5429992675781	wt	P	A3	S005	M	M3	0.00698569076611211
79.5429992675781	wt	P	A3	S005	S	S	-0.0465700742010351
79.5429992675781	wt	Z	H1	S00X	M	M1	-0.679756672389541
79.5429992675781	wt	Z	H1	S00X	M	M2	0.207994328304328
79.5429992675781	wt	Z	H1	S00X	M	M3	-0.256144529423791
79.5429992675781	wt	Z	H1	S00X	S	S	-0.0516586784615134
79.5449981689453	wt	L	D2	S013	M	M1	-0.0182644590618781
79.5449981689453	wt	L	D2	S013	M	M2	-0.136393315077745
79.5449981689453	wt	L	D2	S013	M	M3	-0.0679487727616555
79.5449981689453	wt	L	D2	S013	S	S	-0.0442648346172509
86.1699981689453	wt	D	B2	S008	M	M1	-0.135602818929172
86.1699981689453	wt	D	B2	S008	M	M2	0.107377148618968
86.1699981689453	wt	D	B2	S008	M	M3	0.0968376205493788
86.1699981689453	wt	D	B2	S008	S	S	0.347860360134381
86.1699981689453	wt	Z	H1	S00X	M	M1	-0.492715888602858
86.1699981689453	wt	Z	H1	S00X	M	M2	0.343390636872847
86.1699981689453	wt	Z	H1	S00X	M	M3	-0.104452739475662
86.1699981689453	wt	Z	H1	S00X	S	S	-0.0679043007776148
86.1719970703125	wt	L	D2	S013	M	M1	0.0532767529268603
86.1719970703125	wt	L	D2	S013	M	M2	0.255496627067526
86.1719970703125	wt	L	D2	S013	M	M3	-0.0582860026576091
86.1719970703125	wt	L	D2	S013	S	S	0.0732903601092456
86.1729965209961	wt	P	A3	S005	M	M1	0.372762422385291
86.1729965209961	wt	P	A3	S005	M	M2	-0.0516950556449629
86.1729965209961	wt	P	A3	S005	M	M3	-0.0737074466477545
86.1729965209961	wt	P	A3	S005	S	S	-0.0765084710817847
92.7979965209961	wt	D	B2	S008	M	M1	-0.392968151678093
92.7979965209961	wt	D	B2	S008	M	M2	0.0680780679976891
92.7979965209961	wt	D	B2	S008	M	M3	0.140115698487486
92.7979965209961	wt	D	B2	S008	S	S	0.196239009772309
92.8000030517578	wt	L	D2	S013	M	M1	-0.00389859574554619
92.8000030517578	wt	L	D2	S013	M	M2	0.168418512850729
92.8000030517578	wt	L	D2	S013	M	M3	-0.129612580456264
92.8000030517578	wt	L	D2	S013	S	S	-0.0148316199499847
92.8000030517578	wt	P	A3	S005	M	M1	0.360975125979665
92.8000030517578	wt	P	A3	S005	M	M2	-0.127286457789978
92.8000030517578	wt	P	A3	S005	M	M3	-0.172191722451665
92.8000030517578	wt	P	A3	S005	S	S	-0.113671365573086
92.8000030517578	wt	Z	H1	S00X	M	M1	-0.547984981133621
92.8000030517578	wt	Z	H1	S00X	M	M2	0.525585743087486
92.8000030517578	wt	Z	H1	S00X	M	M3	-0.0295131874583094
92.8000030517578	wt	Z	H1	S00X	S	S	-0.0777459138019725
99.4280014038086	wt	D	B2	S008	M	M1	-0.116657378383991
99.4280014038086	wt	D	B2	S008	M	M2	0.285509384250202
99.4280014038086	wt	D	B2	S008	M	M3	0.233800895500662
99.4280014038086	wt	D	B2	S008	S	S	0.0177342140483945
99.4280014038086	wt	P	A3	S005	M	M1	0.398538247929156
99.4280014038086	wt	P	A3	S005	M	M2	-0.0731373538541531
99.4280014038086	wt	P	A3	S005	M	M3	-0.0397035922604325
99.4280014038086	wt	P	A3	S005	S	S	-0.134280263586029
99.4300003051758	wt	L	D2	S013	M	M1	0.03237430731647
99.4300003051758	wt	L	D2	S013	M	M2	-0.0175466677918448
99.4300003051758	wt	L	D2	S013	M	M3	-0.140208435509946
99.4300003051758	wt	L	D2	S013	S	S	-0.0335575313965304
99.4300003051758	wt	Z	H1	S00X	M	M1	-0.732559553595739
99.4300003051758	wt	Z	H1	S00X	M	M2	0.551624054041528
99.4300003051758	wt	Z	H1	S00X	M	M3	-0.178922274677267
99.4300003051758	wt	Z	H1	S00X	S	S	-0.0964637014791645
106.055000305176	wt	D	B2	S008	M	M1	0.110985982028841
106.055000305176	wt	D	B2	S008	M	M2	0.072502318351134
106.055000305176	wt	D	B2	S008	M	M3	0.097688574697532
106.055000305176	wt	D	B2	S008	S	S	0.16497327324133
106.056999206543	wt	L	D2	S013	M	M1	-0.0425519430569947
106.056999206543	wt	L	D2	S013	M	M2	0.34863642355073
106.056999206543	wt	L	D2	S013	M	M3	-0.125925916391953
106.056999206543	wt	L	D2	S013	S	S	-0.00159398607344752
106.057998657227	wt	P	A3	S005	M	M1	0.462556113844956
106.057998657227	wt	P	A3	S005	M	M2	-0.664451448993966
106.057998657227	wt	P	A3	S005	M	M3	0.00626883876466788
106.057998657227	wt	P	A3	S005	S	S	-0.0634120741140776
106.057998657227	wt	Z	H1	S00X	M	M1	-0.171757987057255
106.057998657227	wt	Z	H1	S00X	M	M2	0.519453546087898
106.057998657227	wt	Z	H1	S00X	M	M3	-0.119027774287551
106.057998657227	wt	Z	H1	S00X	S	S	-0.0890763057604209
112.684997558594	wt	D	B2	S008	M	M1	-0.146598364501579
112.684997558594	wt	D	B2	S008	M	M2	0.210740600101258
112.684997558594	wt	D	B2	S008	M	M3	0.0437729911118456
112.684997558594	wt	D	B2	S008	S	S	0.227490018760255
112.684997558594	wt	P	A3	S005	M	M1	0.28025009107067
112.684997558594	wt	P	A3	S005	M	M2	-0.465027361747036
112.684997558594	wt	P	A3	S005	M	M3	0.0752770429652929
112.684997558594	wt	P	A3	S005	S	S	-0.166183355865893
112.684997558594	wt	Z	H1	S00X	M	M1	-0.128213121201032
112.684997558594	wt	Z	H1	S00X	M	M2	0.611159564499471
112.684997558594	wt	Z	H1	S00X	M	M3	-0.00361098672697269
112.684997558594	wt	Z	H1	S00X	S	S	-0.0600593808356806
112.686996459961	wt	L	D2	S013	M	M1	0.0629707434378801
112.686996459961	wt	L	D2	S013	M	M2	0.0961370649086826
112.686996459961	wt	L	D2	S013	M	M3	-0.108511503462477
112.686996459961	wt	L	D2	S013	S	S	-0.0377484160466226
6.62799978256226	wt	D	B2	S008	M	M1	-0.0280413059738263
6.62799978256226	wt	D	B2	S008	M	M2	0.167011949547915
6.62799978256226	wt	D	B2	S008	M	M3	-0.000496652961495148
6.62799978256226	wt	D	B2	S008	S	S	0.0305299863415867
6.62799978256226	wt	P	A3	S005	M	M1	-0.154862164829838
6.62799978256226	wt	P	A3	S005	M	M2	0.127990180033899
6.62799978256226	wt	P	A3	S005	M	M3	-0.143731906728323
6.62799978256226	wt	P	A3	S005	S	S	0.00598395209279312
6.62799978256226	wt	Z	H1	S00X	M	M1	0.0597291838162435
6.62799978256226	wt	Z	H1	S00X	M	M2	0.0354246229175366
6.62799978256226	wt	Z	H1	S00X	M	M3	0.131804641684688
6.62799978256226	wt	Z	H1	S00X	S	S	0.0467924770146073
6.63000011444092	wt	L	D2	S013	M	M1	0.151885031419853
6.63000011444092	wt	L	D2	S013	M	M2	-0.162649795330662
6.63000011444092	wt	L	D2	S013	M	M3	-0.0385558325148643
6.63000011444092	wt	L	D2	S013	S	S	0.113286192567894
13.2550001144409	wt	D	B2	S008	M	M1	0.0225370951890138
13.2550001144409	wt	D	B2	S008	M	M2	0.110331818843586
13.2550001144409	wt	D	B2	S008	M	M3	-0.0120490544235698
13.2550001144409	wt	D	B2	S008	S	S	0.09429360556654
13.2550001144409	wt	P	A3	S005	M	M1	0.0943493069196193
13.2550001144409	wt	P	A3	S005	M	M2	0.0865215068368412
13.2550001144409	wt	P	A3	S005	M	M3	-0.0450689676934037
13.2550001144409	wt	P	A3	S005	S	S	-0.0120097468937725
13.2569999694824	wt	L	D2	S013	M	M1	0.0584884141471513
13.2569999694824	wt	L	D2	S013	M	M2	-0.00363330993458311
13.2569999694824	wt	L	D2	S013	M	M3	-0.137880134513825
13.2569999694824	wt	L	D2	S013	S	S	0.0928712412249721
13.2580003738403	wt	Z	H1	S00X	M	M1	0.0989955985596742
13.2580003738403	wt	Z	H1	S00X	M	M2	0.265180502413668
13.2580003738403	wt	Z	H1	S00X	M	M3	-0.00967125832931215
13.2580003738403	wt	Z	H1	S00X	S	S	-0.0298750524938698
19.8850002288818	wt	D	B2	S008	M	M1	0.00654203645387463
19.8850002288818	wt	D	B2	S008	M	M2	0.19441599560405
19.8850002288818	wt	D	B2	S008	M	M3	0.00396641197425485
19.8850002288818	wt	D	B2	S008	S	S	-0.0370967595259075
19.8850002288818	wt	Z	H1	S00X	M	M1	0.0667179156357252
19.8850002288818	wt	Z	H1	S00X	M	M2	0.35455320774438
19.8850002288818	wt	Z	H1	S00X	M	M3	-0.169690925429312
19.8850002288818	wt	Z	H1	S00X	S	S	0.0144505213907937
19.886999130249	wt	L	D2	S013	M	M1	0.121542206339133
19.886999130249	wt	L	D2	S013	M	M2	-0.0923673840282908
19.886999130249	wt	L	D2	S013	M	M3	-0.143890221248466
19.886999130249	wt	L	D2	S013	S	S	0.0952462266493663
19.8880004882812	wt	P	A3	S005	M	M1	0.150649045380721
19.8880004882812	wt	P	A3	S005	M	M2	0.0221578740174166
19.8880004882812	wt	P	A3	S005	M	M3	-0.200768513967434
19.8880004882812	wt	P	A3	S005	S	S	0.00695710235312674
26.5130004882812	wt	D	B2	S008	M	M1	0.237988182418803
26.5130004882812	wt	D	B2	S008	M	M2	0.0224720506276137
26.5130004882812	wt	D	B2	S008	M	M3	-0.043509792071986
26.5130004882812	wt	D	B2	S008	S	S	0.0483954573769276
26.5130004882812	wt	Z	H1	S00X	M	M1	0.193655958543305
26.5130004882812	wt	Z	H1	S00X	M	M2	0.505557677860673
26.5130004882812	wt	Z	H1	S00X	M	M3	-0.525088010103083
26.5130004882812	wt	Z	H1	S00X	S	S	0.0255344755168685
26.5149993896484	wt	L	D2	S013	M	M1	0.0662551291071773
26.5149993896484	wt	L	D2	S013	M	M2	-0.0281404678181145
26.5149993896484	wt	L	D2	S013	M	M3	-0.0601785046633196
26.5149993896484	wt	L	D2	S013	S	S	0.0543195461245709
26.5149993896484	wt	P	A3	S005	M	M1	0.199834182930789
26.5149993896484	wt	P	A3	S005	M	M2	-0.00819884150899419
26.5149993896484	wt	P	A3	S005	M	M3	-0.198394556847807
26.5149993896484	wt	P	A3	S005	S	S	-0.0637364891904331
33.1399993896484	wt	D	B2	S008	M	M1	-0.0983917529434875
33.1399993896484	wt	D	B2	S008	M	M2	-0.0144283123178641
33.1399993896484	wt	D	B2	S008	M	M3	-0.11065633900074
33.1399993896484	wt	D	B2	S008	S	S	-0.188229906621799
33.1419982910156	wt	L	D2	S013	M	M1	0.143515435162452
33.1419982910156	wt	L	D2	S013	M	M2	-0.16113100170931
33.1419982910156	wt	L	D2	S013	M	M3	-0.0383738943283882
33.1419982910156	wt	L	D2	S013	S	S	-0.0176691724250437
33.1430015563965	wt	P	A3	S005	M	M1	0.0986394549260781
33.1430015563965	wt	P	A3	S005	M	M2	-0.081503782542899
33.1430015563965	wt	P	A3	S005	M	M3	-0.376625189237518
33.1430015563965	wt	P	A3	S005	S	S	-0.0182619964024942
33.1430015563965	wt	Z	H1	S00X	M	M1	0.356673801539682
33.1430015563965	wt	Z	H1	S00X	M	M2	0.296962917365116
33.1430015563965	wt	Z	H1	S00X	M	M3	-0.504976883528289
33.1430015563965	wt	Z	H1	S00X	S	S	-0.0129717439704939
39.7700004577637	wt	D	B2	S008	M	M1	-0.100573761606673
39.7700004577637	wt	D	B2	S008	M	M2	0.0322989006060586
39.7700004577637	wt	D	B2	S008	M	M3	0.00954300927739782
39.7700004577637	wt	D	B2	S008	S	S	0.0456655313098322
39.7700004577637	wt	P	A3	S005	M	M1	0.248694108658522
39.7700004577637	wt	P	A3	S005	M	M2	0.0122436300341175
39.7700004577637	wt	P	A3	S005	M	M3	-0.554271054647379
39.7700004577637	wt	P	A3	S005	S	S	0.00364521117325811
39.7719993591309	wt	L	D2	S013	M	M1	0.0638425953935422
39.7719993591309	wt	L	D2	S013	M	M2	0.0666841686489881
39.7719993591309	wt	L	D2	S013	M	M3	-0.0130439208434541
39.7719993591309	wt	L	D2	S013	S	S	-0.0194839164953153
39.7729988098145	wt	Z	H1	S00X	M	M1	0.264535257806536
39.7729988098145	wt	Z	H1	S00X	M	M2	0.289598310954435
39.7729988098145	wt	Z	H1	S00X	M	M3	-0.416245586520914
39.7729988098145	wt	Z	H1	S00X	S	S	-0.0432857480358346
46.3979988098145	wt	D	B2	S008	M	M1	0.0597471977380479
46.3979988098145	wt	D	B2	S008	M	M2	0.0288421111904937
46.3979988098145	wt	D	B2	S008	M	M3	0.0383713928015879
46.3979988098145	wt	D	B2	S008	S	S	0.295649094648537
46.4000015258789	wt	L	D2	S013	M	M1	0.151007875796817
46.4000015258789	wt	L	D2	S013	M	M2	-0.0543369648048539
46.4000015258789	wt	L	D2	S013	M	M3	-0.175131201056537
46.4000015258789	wt	L	D2	S013	S	S	-0.0637728221045606
46.4000015258789	wt	P	A3	S005	M	M1	0.247714232338156
46.4000015258789	wt	P	A3	S005	M	M2	-0.20283065247649
46.4000015258789	wt	P	A3	S005	M	M3	-0.51231335626141
46.4000015258789	wt	P	A3	S005	S	S	-0.0798879249875823
46.4000015258789	wt	Z	H1	S00X	M	M1	-0.0467213327278908
46.4000015258789	wt	Z	H1	S00X	M	M2	0.283762519859696
46.4000015258789	wt	Z	H1	S00X	M	M3	-0.793178733936561
46.4000015258789	wt	Z	H1	S00X	S	S	0.0128211619278118
53.0279998779297	wt	D	B2	S008	M	M1	-0.14703869096878
53.0279998779297	wt	D	B2	S008	M	M2	0.00946360854950079
53.0279998779297	wt	D	B2	S008	M	M3	0.130971628443791
53.0279998779297	wt	D	B2	S008	S	S	0.280551738881108
53.0279998779297	wt	P	A3	S005	M	M1	0.25122468064612
53.0279998779297	wt	P	A3	S005	M	M2	0.0260466477742325
53.0279998779297	wt	P	A3	S005	M	M3	-0.372942598464937
53.0279998779297	wt	P	A3	S005	S	S	0.0370777812567598
53.0279998779297	wt	Z	H1	S00X	M	M1	-0.480954677938094
53.0279998779297	wt	Z	H1	S00X	M	M2	0.0656078123822144
53.0279998779297	wt	Z	H1	S00X	M	M3	-0.388342471257648
53.0279998779297	wt	Z	H1	S00X	S	S	0.00374183157369012
53.0299987792969	wt	L	D2	S013	M	M1	0.0999872903127499
53.0299987792969	wt	L	D2	S013	M	M2	0.0468877347430179
53.0299987792969	wt	L	D2	S013	M	M3	-0.0571610623842793
53.0299987792969	wt	L	D2	S013	S	S	-0.0365023534313451
