# Supplementary material for: Rapid meiotic prophase chromosome movements in Arabidopsis thaliana are linked to essential reorganization at the nuclear envelope
Source: Nat Commun. 2024 Jul 16;15:5964. doi: 10.1038/s41467-024-50169-4 (PMC11252379; doi:10.1038/s41467-024-50169-4)
Supplement: Supplementary file 19 — Source Data [file 41467_2024_50169_MOESM19_ESM.zip › Source Data/figure-2b.tsv]

timepoint	time	speed	genotype	stage	anther	serie	cell.type	cell	track
1	0	0.14182351116343	wt	Z	F1	S001	M	M1	1000000003
2	6.62799978256226	0.120796463117031	wt	Z	F1	S001	M	M1	1000000003
3	13.2580003738403	0.123785300023022	wt	Z	F1	S001	M	M1	1000000003
4	19.8850002288818	0.126413553822703	wt	Z	F1	S001	M	M1	1000000003
5	26.5149993896484	0.111427874873158	wt	Z	F1	S001	M	M1	1000000003
6	33.1430015563965	0.077293123345491	wt	Z	F1	S001	M	M1	1000000003
7	39.7729988098145	0.0518702244504469	wt	Z	F1	S001	M	M1	1000000003
8	46.4000015258789	0.102022825593496	wt	Z	F1	S001	M	M1	1000000003
9	53.0279998779297	0.113801891624544	wt	Z	F1	S001	M	M1	1000000003
10	59.6580009460449	0.0648755288410552	wt	Z	F1	S001	M	M1	1000000003
11	66.2850036621094	0.0811234624917934	wt	Z	F1	S001	M	M1	1000000003
12	72.9130020141602	0.101130087858544	wt	Z	F1	S001	M	M1	1000000003
13	79.5429992675781	0.0924843242043684	wt	Z	F1	S001	M	M1	1000000003
14	86.1699981689453	0.105459917059767	wt	Z	F1	S001	M	M1	1000000003
15	92.8000030517578	0.181491106154441	wt	Z	F1	S001	M	M1	1000000003
16	99.4280014038086	0.232701905024865	wt	Z	F1	S001	M	M1	1000000003
17	106.057998657227	0.150351947917981	wt	Z	F1	S001	M	M1	1000000003
18	112.684997558594	0.0848417596551188	wt	Z	F1	S001	M	M1	1000000003
19	119.315002441406	0.0765803936196751	wt	Z	F1	S001	M	M1	1000000003
1	0	0.281703234827845	wt	Z	F1	S001	M	M1	1000000004
2	6.62799978256226	0.240114248546858	wt	Z	F1	S001	M	M1	1000000004
3	13.2580003738403	0.143073371891622	wt	Z	F1	S001	M	M1	1000000004
4	19.8850002288818	0.111192025238883	wt	Z	F1	S001	M	M1	1000000004
5	26.5149993896484	0.160956291853954	wt	Z	F1	S001	M	M1	1000000004
6	33.1430015563965	0.190125490378747	wt	Z	F1	S001	M	M1	1000000004
7	39.7729988098145	0.197366404857592	wt	Z	F1	S001	M	M1	1000000004
8	46.4000015258789	0.185077925822838	wt	Z	F1	S001	M	M1	1000000004
9	53.0279998779297	0.157358114499781	wt	Z	F1	S001	M	M1	1000000004
10	59.6580009460449	0.116203044363273	wt	Z	F1	S001	M	M1	1000000004
11	66.2850036621094	0.0944273972973093	wt	Z	F1	S001	M	M1	1000000004
12	72.9130020141602	0.0987788468929217	wt	Z	F1	S001	M	M1	1000000004
13	79.5429992675781	0.139800790452385	wt	Z	F1	S001	M	M1	1000000004
14	86.1699981689453	0.16742382689545	wt	Z	F1	S001	M	M1	1000000004
15	92.8000030517578	0.159904276029197	wt	Z	F1	S001	M	M1	1000000004
16	99.4280014038086	0.152918628792195	wt	Z	F1	S001	M	M1	1000000004
17	106.057998657227	0.127962839118779	wt	Z	F1	S001	M	M1	1000000004
18	112.684997558594	0.101526718068178	wt	Z	F1	S001	M	M1	1000000004
19	119.315002441406	0.0833251244242839	wt	Z	F1	S001	M	M1	1000000004
1	0	0.0295133269047035	wt	Z	F1	S001	S	S	1000000004
2	6.62799978256226	0.0345682895892263	wt	Z	F1	S001	S	S	1000000004
3	13.2580003738403	0.027742334320695	wt	Z	F1	S001	S	S	1000000004
4	19.8850002288818	0.0166173247040831	wt	Z	F1	S001	S	S	1000000004
5	26.5149993896484	0.0414760774120252	wt	Z	F1	S001	S	S	1000000004
6	33.1430015563965	0.0753803299872154	wt	Z	F1	S001	S	S	1000000004
7	39.7729988098145	0.0781354201668353	wt	Z	F1	S001	S	S	1000000004
8	46.4000015258789	0.0475884362868414	wt	Z	F1	S001	S	S	1000000004
9	53.0279998779297	0.0442869810635417	wt	Z	F1	S001	S	S	1000000004
10	59.6580009460449	0.0430649520081367	wt	Z	F1	S001	S	S	1000000004
11	66.2850036621094	0.053500330111924	wt	Z	F1	S001	S	S	1000000004
12	72.9130020141602	0.0546280951513428	wt	Z	F1	S001	S	S	1000000004
13	79.5429992675781	0.0232179153643411	wt	Z	F1	S001	S	S	1000000004
14	86.1699981689453	0.0297894818435848	wt	Z	F1	S001	S	S	1000000004
15	92.8000030517578	0.0209647779660789	wt	Z	F1	S001	S	S	1000000004
16	99.4280014038086	0.00778426047034729	wt	Z	F1	S001	S	S	1000000004
17	106.057998657227	0.0313099309374038	wt	Z	F1	S001	S	S	1000000004
18	112.684997558594	0.0438282365371201	wt	Z	F1	S001	S	S	1000000004
19	119.315002441406	0.0357237863984018	wt	Z	F1	S001	S	S	1000000004
1	0	0.211018952513297	wt	Z	F1	S001	M	M1	1000000005
2	6.62799978256226	0.228725819952126	wt	Z	F1	S001	M	M1	1000000005
3	13.2580003738403	0.237898993511204	wt	Z	F1	S001	M	M1	1000000005
4	19.8850002288818	0.168030359561581	wt	Z	F1	S001	M	M1	1000000005
5	26.5149993896484	0.109534527475686	wt	Z	F1	S001	M	M1	1000000005
6	33.1430015563965	0.18380081251137	wt	Z	F1	S001	M	M1	1000000005
7	39.7729988098145	0.214174872688305	wt	Z	F1	S001	M	M1	1000000005
8	46.4000015258789	0.258761356684986	wt	Z	F1	S001	M	M1	1000000005
9	53.0279998779297	0.27782995593521	wt	Z	F1	S001	M	M1	1000000005
10	59.6580009460449	0.14114980118342	wt	Z	F1	S001	M	M1	1000000005
11	66.2850036621094	0.0918197990324801	wt	Z	F1	S001	M	M1	1000000005
12	72.9130020141602	0.0854478590628364	wt	Z	F1	S001	M	M1	1000000005
13	79.5429992675781	0.0843720271158478	wt	Z	F1	S001	M	M1	1000000005
14	86.1699981689453	0.117648854688558	wt	Z	F1	S001	M	M1	1000000005
15	92.8000030517578	0.178465628377919	wt	Z	F1	S001	M	M1	1000000005
16	99.4280014038086	0.19474753967941	wt	Z	F1	S001	M	M1	1000000005
17	106.057998657227	0.109940348521866	wt	Z	F1	S001	M	M1	1000000005
18	112.684997558594	0.0739928327714612	wt	Z	F1	S001	M	M1	1000000005
19	119.315002441406	0.0854845195993359	wt	Z	F1	S001	M	M1	1000000005
