# Supplementary material for: Rapid meiotic prophase chromosome movements in Arabidopsis thaliana are linked to essential reorganization at the nuclear envelope
Source: Nat Commun. 2024 Jul 16;15:5964. doi: 10.1038/s41467-024-50169-4 (PMC11252379; doi:10.1038/s41467-024-50169-4)
Supplement: Supplementary file 19 — Source Data [file 41467_2024_50169_MOESM19_ESM.zip › Source Data/figure-2c.tsv]

genotype	stage	anther	serie	cell.type	cell	avg.speed
wt	D	B2	S008	M	M1	0.0875012777323525
wt	D	B2	S008	M	M2	0.0872959311647176
wt	D	B2	S008	M	M3	0.0667161920176707
wt	D	B2	S008	S	S	0.0547749876545312
wt	D	E2	S015	M	M1	0.116644039408908
wt	D	E2	S015	M	M2	0.0693709010307943
wt	D	E2	S015	M	M3	0.0715367320116118
wt	D	E2	S015	S	S	0.0234736763742604
wt	D	W1	S00X	M	M1	0.0542236319517219
wt	D	W1	S00X	M	M2	0.0522140878892033
wt	D	W1	S00X	M	M3	0.0307057075421644
wt	D	W1	S00X	S	S	0.0387901663747967
wt	D	Y1	S001	M	M1	0.024720809188959
wt	D	Y1	S001	M	M2	0.0973542837844378
wt	D	Y1	S001	M	M3	0.0384731224164498
wt	D	Y1	S001	S	S	0.0276739198016562
wt	D	Y1	S002	M	M1	0.0264325799599372
wt	D	Y1	S002	M	M2	0.0535044405490201
wt	D	Y1	S002	M	M3	0.0569674718133508
wt	D	Y1	S002	S	S	0.0254033210786779
wt	L	D2	S013	M	M1	0.0795119700214529
wt	L	D2	S013	M	M2	0.0700274646826589
wt	L	D2	S013	M	M3	0.0364080661721311
wt	L	D2	S013	S	S	0.041019285293594
wt	L	E1	S014	M	M1	0.0320634181255236
wt	L	E1	S014	M	M2	0.0468906507200878
wt	L	E1	S014	M	M3	0.0494725671226295
wt	L	E1	S014	S	S	0.0547145014014429
wt	L	F3	S003	M	M1	0.0391919524806711
wt	L	F3	S003	M	M2	0.0541035719132556
wt	L	F3	S003	M	M3	0.0480726556327042
wt	L	H0	S005	M	M1	0.035494209009625
wt	L	H0	S005	M	M2	0.0707019822150899
wt	L	H0	S005	M	M3	0.0767510776846527
wt	L	H0	S006	M	M1	0.0557272836938457
wt	L	H0	S006	M	M2	0.0338617338687185
wt	L	H0	S006	M	M3	0.109811222126686
wt	L	H0	S006	S	S	0.0245267635278924
wt	P	A2	S004	M	M1	0.052358868119782
wt	P	A2	S004	M	M2	0.0511605861545358
wt	P	A2	S004	M	M3	0.0422985981676947
wt	P	A2	S004	S	S	0.0471494266634049
wt	P	A3	S005	M	M1	0.102602836263623
wt	P	A3	S005	M	M2	0.0829503333079494
wt	P	A3	S005	M	M3	0.0740348056565184
wt	P	A3	S005	S	S	0.044787943190185
wt	P	A4	S006	M	M1	0.107824223096347
wt	P	A4	S006	M	M2	0.0496235141832966
wt	P	A4	S006	S	S	0.0241548653186297
wt	P	B3	S009	M	M1	0.0988296616243677
wt	P	B3	S009	M	M2	0.110207070978153
wt	P	B3	S009	M	M3	0.0987071234581347
wt	P	F0	S001	M	M1	0.110160488328064
wt	P	F0	S001	M	M2	0.15845064454355
wt	P	F0	S001	M	M3	0.099424490182494
wt	P	F4	S00X	M	M1	0.103817221793774
wt	P	F4	S00X	M	M2	0.104401997993572
wt	P	F4	S00X	M	M3	0.0967313147807109
wt	P	F4	S00X	S	S	0.039365068004945
wt	P	F5	S00X	M	M1	0.0943047323262358
wt	P	F5	S00X	M	M2	0.0794278333572329
wt	P	F5	S00X	S	S	0.0679823558163933
wt	Z	B1	S007	M	M2	0.116378354929088
wt	Z	B1	S007	M	M3	0.09865163282866
wt	Z	F1	S001	M	M1	0.0685146121805318
wt	Z	F1	S001	M	M2	0.110687678377059
wt	Z	F1	S001	M	M3	0.1205944304137
wt	Z	F6	S00X	M	M1	0.116905430479582
wt	Z	F6	S00X	M	M2	0.0806852969734073
wt	Z	F6	S00X	M	M3	0.151806471816049
wt	Z	F6	S00X	S	S	0.0414504683172868
wt	Z	G1	S00X	M	M1	0.0903186974607709
wt	Z	G1	S00X	M	M2	0.0671874891677203
wt	Z	G1	S00X	M	M3	0.0858850704173501
wt	Z	G3	S00X	M	M1	0.0612255232612972
wt	Z	G3	S00X	M	M2	0.0642410293237097
wt	Z	G3	S00X	S	S	0.063044004136526
wt	Z	G4	S00X	M	M1	0.0947628047285138
wt	Z	G4	S00X	M	M2	0.142391035633237
wt	Z	G4	S00X	M	M3	0.0844321346453637
wt	Z	H1	S00X	M	M1	0.119926833445197
wt	Z	H1	S00X	M	M2	0.106422226309019
wt	Z	H1	S00X	M	M3	0.125121287262619
wt	D	B2	S008	M	M1	0.0816496335981656
wt	D	B2	S008	M	M2	0.0725879595574746
wt	D	B2	S008	M	M3	0.0656035509215887
wt	D	B2	S008	S	S	0.0481298144501673
wt	D	E2	S015	M	M1	0.0990882807454501
wt	D	E2	S015	M	M2	0.070495676786111
wt	D	E2	S015	M	M3	0.0559381514458998
wt	D	E2	S015	S	S	0.0429253584225659
wt	D	W1	S00X	M	M1	0.0423733802703847
wt	D	W1	S00X	M	M2	0.0576519727408387
wt	D	W1	S00X	M	M3	0.0476958075114981
wt	D	W1	S00X	S	S	0.0458728297265283
wt	D	Y1	S001	M	M1	0.0452955239305624
wt	D	Y1	S001	M	M2	0.0685809637721026
wt	D	Y1	S001	M	M3	0.0593083295250735
wt	D	Y1	S001	S	S	0.0231022545128474
wt	D	Y1	S002	M	M1	0.0442533197007163
wt	D	Y1	S002	M	M2	0.0939166258622
wt	D	Y1	S002	M	M3	0.0540135544738046
wt	D	Y1	S002	S	S	0.0226309529777806
wt	L	D2	S013	M	M1	0.0592791859408151
wt	L	D2	S013	M	M3	0.0429299595803911
wt	L	D2	S013	S	S	0.0626813463660614
wt	L	E1	S014	M	M1	0.0301308173521082
wt	L	E1	S014	M	M2	0.0611934228133556
wt	L	E1	S014	M	M3	0.0509912363589054
wt	L	F3	S003	M	M1	0.0892807694354806
wt	L	F3	S003	M	M2	0.0388730342109067
wt	L	F3	S003	M	M3	0.0415676866523856
wt	L	H0	S005	M	M1	0.0372062708411266
wt	L	H0	S005	M	M2	0.0641909201633761
wt	L	H0	S005	M	M3	0.0630495349632605
wt	L	H0	S005	S	S	0.0256507808189405
wt	L	H0	S006	M	M1	0.0437886392854349
wt	L	H0	S006	M	M2	0.0355743550506061
wt	L	H0	S006	M	M3	0.0805583874424268
wt	P	A2	S004	M	M1	0.0491427433812044
wt	P	A2	S004	M	M2	0.0882325328556791
wt	P	A2	S004	M	M3	0.0448703504300525
wt	P	A2	S004	S	S	0.0411017510771209
wt	P	A3	S005	M	M1	0.108803010655432
wt	P	A3	S005	M	M2	0.187128905728528
wt	P	A3	S005	M	M3	0.111595662453599
wt	P	A3	S005	S	S	0.0684480894322049
wt	P	A4	S006	M	M1	0.100159083354495
wt	P	A4	S006	M	M2	0.0713397630620503
wt	P	A4	S006	M	M3	0.146017620928195
wt	P	A4	S006	S	S	0.0212768088370882
wt	P	B3	S009	M	M1	0.0719541892173327
wt	P	B3	S009	M	M2	0.0459689204404549
wt	P	B3	S009	M	M3	0.0645746956914121
wt	P	F0	S001	M	M1	0.059455011547414
wt	P	F0	S001	M	M2	0.134744462475747
wt	P	F0	S001	M	M3	0.0642550961921005
wt	P	F4	S00X	M	M1	0.0663424107740897
wt	P	F4	S00X	M	M2	0.101628343166598
wt	P	F4	S00X	M	M3	0.0747940475642322
wt	P	F4	S00X	S	S	0.0461356412015286
wt	P	F5	S00X	M	M1	0.135386336572664
wt	P	F5	S00X	M	M2	0.166302011633612
wt	P	F5	S00X	M	M3	0.13715660127707
wt	P	F5	S00X	S	S	0.0606394125241378
wt	Z	B1	S007	M	M1	0.17716611897238
wt	Z	B1	S007	M	M2	0.169722175935828
wt	Z	B1	S007	M	M3	0.112049374094612
wt	Z	B1	S007	S	S	0.0265798882746104
wt	Z	F1	S001	M	M2	0.102641762708124
wt	Z	F1	S001	M	M3	0.0819123760343844
wt	Z	F1	S001	S	S	0.0437483787314729
wt	Z	F6	S00X	M	M1	0.1679912948387
wt	Z	F6	S00X	M	M2	0.0986909891293013
wt	Z	F6	S00X	M	M3	0.0926224544528839
wt	Z	F6	S00X	S	S	0.0848597595558718
wt	Z	G1	S00X	M	M1	0.0485001326516776
wt	Z	G1	S00X	M	M2	0.0548827615786249
wt	Z	G1	S00X	M	M3	0.063804288342535
wt	Z	G3	S00X	M	M1	0.0338056670709987
wt	Z	G3	S00X	M	M2	0.0568626934143781
wt	Z	G3	S00X	M	M3	0.0605331478140493
wt	Z	G3	S00X	S	S	0.0276268746845783
wt	Z	G4	S00X	M	M1	0.063076697419071
wt	Z	G4	S00X	M	M2	0.0878043159437428
wt	Z	G4	S00X	M	M3	0.0486998564150855
wt	Z	G4	S00X	S	S	0.046959278821452
wt	Z	H1	S00X	M	M2	0.085321420489088
wt	Z	H1	S00X	M	M3	0.1617218725701
wt	D	B2	S008	M	M1	0.105426022917945
wt	D	B2	S008	M	M2	0.0792424557795812
wt	D	B2	S008	M	M3	0.0233981264772592
wt	D	B2	S008	S	S	0.0633797917795027
wt	D	E2	S015	M	M1	0.102572195554621
wt	D	E2	S015	M	M2	0.0735174368182306
wt	D	E2	S015	M	M3	0.0687155655504867
wt	D	E2	S015	S	S	0.0531082161476319
wt	D	W1	S00X	M	M1	0.0460626927257141
wt	D	W1	S00X	M	M2	0.0459835480594623
wt	D	W1	S00X	M	M3	0.0228099428563919
wt	D	W1	S00X	S	S	0.0337552691040821
wt	D	Y1	S001	M	M1	0.0411164678001534
wt	D	Y1	S001	M	M2	0.0746366584169412
wt	D	Y1	S001	M	M3	0.0635888049056936
wt	D	Y1	S001	S	S	0.0393524083285444
wt	D	Y1	S002	M	M1	0.0339407042629281
wt	D	Y1	S002	M	M2	0.044779653378753
wt	D	Y1	S002	M	M3	0.0776016736104628
wt	L	D2	S013	M	M1	0.0887884636949189
wt	L	D2	S013	M	M2	0.0866065543856058
wt	L	D2	S013	M	M3	0.0859331979788927
wt	L	D2	S013	S	S	0.0293129993385725
wt	L	E1	S014	M	M1	0.0575353972939948
wt	L	E1	S014	M	M2	0.0219654846414023
wt	L	E1	S014	M	M3	0.0507500474003449
wt	L	F3	S003	M	M1	0.0873048859114768
wt	L	F3	S003	M	M2	0.0336594957776933
wt	L	F3	S003	M	M3	0.0390988870099113
wt	L	H0	S005	M	M1	0.0323357848967542
wt	L	H0	S005	M	M2	0.0434537650744673
wt	L	H0	S005	M	M3	0.0901802650659985
wt	L	H0	S005	S	S	0.0913886587290318
wt	L	H0	S006	M	M1	0.0589319413882409
wt	L	H0	S006	M	M2	0.0603844772425623
wt	L	H0	S006	M	M3	0.0622074101592639
wt	L	H0	S006	S	S	0.0719680668143835
wt	P	A2	S004	M	M1	0.0919433966368421
wt	P	A2	S004	M	M2	0.0461025430379317
wt	P	A2	S004	M	M3	0.0428136428840253
wt	P	A2	S004	S	S	0.0397341218003452
wt	P	A3	S005	M	M1	0.117600353896913
wt	P	A3	S005	M	M2	0.126235470431929
wt	P	A3	S005	M	M3	0.101500024170106
wt	P	A3	S005	S	S	0.0925343248256782
wt	P	A4	S006	M	M1	0.110203844977691
wt	P	A4	S006	M	M2	0.0896169091812938
wt	P	A4	S006	M	M3	0.0758508871636325
wt	P	A4	S006	S	S	0.0605979810828702
wt	P	B3	S009	M	M1	0.0938450429386046
wt	P	B3	S009	M	M2	0.0884728357831997
wt	P	B3	S009	M	M3	0.141461174550883
wt	P	B3	S009	S	S	0.0407877273704524
wt	P	F0	S001	M	M1	0.104201160039249
wt	P	F0	S001	M	M2	0.10257783263614
wt	P	F0	S001	M	M3	0.0966295736960621
wt	P	F4	S00X	M	M1	0.0874943579326852
wt	P	F4	S00X	M	M2	0.117171651010744
wt	P	F4	S00X	M	M3	0.0692885310273383
wt	P	F4	S00X	S	S	0.0645718729231455
wt	P	F5	S00X	M	M1	0.138689894420289
wt	P	F5	S00X	M	M2	0.0907494535404409
wt	P	F5	S00X	S	S	0.0670845971499931
wt	Z	B1	S007	M	M1	0.166731896238216
wt	Z	F1	S001	M	M1	0.166669118629107
wt	Z	F1	S001	M	M2	0.0839729412315257
wt	Z	F1	S001	M	M3	0.120280940572153
wt	Z	F1	S001	S	S	0.0540602675367825
wt	Z	F6	S00X	M	M1	0.107202951657377
wt	Z	F6	S00X	M	M2	0.111092315542192
wt	Z	F6	S00X	M	M3	0.0956526167784684
wt	Z	F6	S00X	S	S	0.0341971319495749
wt	Z	G1	S00X	M	M1	0.0626849912947911
wt	Z	G1	S00X	M	M2	0.0467345902689293
wt	Z	G1	S00X	M	M3	0.105118096795842
wt	Z	G1	S00X	S	S	0.043068521899361
wt	Z	G3	S00X	M	M1	0.0683543718323569
wt	Z	G3	S00X	M	M2	0.0443211922803629
wt	Z	G3	S00X	M	M3	0.0598850584511801
wt	Z	G4	S00X	M	M1	0.0598761970604586
wt	Z	G4	S00X	M	M2	0.0829968934390644
wt	Z	G4	S00X	M	M3	0.178890209761847
wt	Z	H1	S00X	M	M1	0.0642628603585822
wt	Z	H1	S00X	M	M2	0.100981422410435
wt	Z	H1	S00X	M	M3	0.151558168871661
wt	D	B2	S008	M	M1	0.107584240975058
wt	D	B2	S008	M	M2	0.0927120232683549
wt	D	B2	S008	M	M3	0.0551409551426093
wt	D	E2	S015	M	M1	0.0806533070051896
wt	D	E2	S015	M	M2	0.0897180284878484
wt	D	E2	S015	M	M3	0.0506708996687196
wt	D	E2	S015	S	S	0.0523439489869106
wt	D	W1	S00X	M	M1	0.0349124760173437
wt	D	W1	S00X	M	M2	0.0211450367140724
wt	D	W1	S00X	M	M3	0.0434797248539128
wt	D	W1	S00X	S	S	0.0222675890022154
wt	D	Y1	S001	M	M1	0.0460663243681442
wt	D	Y1	S001	M	M2	0.0845822953331586
wt	D	Y1	S001	M	M3	0.0422798019855786
wt	D	Y1	S001	S	S	0.044488302490148
wt	D	Y1	S002	M	M1	0.076036479859994
wt	D	Y1	S002	M	M2	0.053341080229171
wt	D	Y1	S002	M	M3	0.0449208031187558
wt	D	Y1	S002	S	S	0.0395376872997843
wt	L	D2	S013	M	M1	0.0578599024934936
wt	L	D2	S013	M	M2	0.041846183842955
wt	L	D2	S013	M	M3	0.0346249678152536
wt	L	E1	S014	M	M1	0.0398430946161278
wt	L	E1	S014	M	M2	0.0658584116969844
wt	L	E1	S014	M	M3	0.0570484298156511
wt	L	F3	S003	M	M1	0.0533148321318971
wt	L	F3	S003	M	M2	0.047721558847765
wt	L	F3	S003	M	M3	0.0564494679274032
wt	L	H0	S005	M	M1	0.0307834409061937
wt	L	H0	S005	M	M2	0.0602016512177917
wt	L	H0	S005	M	M3	0.0625643775653689
wt	L	H0	S006	M	M1	0.0386867324609906
wt	L	H0	S006	M	M2	0.0231179461235646
wt	L	H0	S006	M	M3	0.0328063555172538
wt	L	H0	S006	S	S	0.0394510865864625
wt	P	A2	S004	M	M1	0.0956329851082006
wt	P	A2	S004	M	M3	0.0689926086664455
wt	P	A2	S004	S	S	0.0383023291284597
wt	P	A3	S005	M	M1	0.131670627255654
wt	P	A3	S005	M	M2	0.123744720390593
wt	P	A3	S005	M	M3	0.155597180796931
wt	P	A3	S005	S	S	0.0422959554428161
wt	P	A4	S006	M	M3	0.14298254750744
wt	P	A4	S006	S	S	0.0692936988281667
wt	P	B3	S009	M	M1	0.0967534405945739
wt	P	B3	S009	M	M2	0.144697320724455
wt	P	B3	S009	M	M3	0.136033968935903
wt	P	B3	S009	S	S	0.0525678077174775
wt	P	F0	S001	M	M1	0.0787509529475975
wt	P	F0	S001	M	M2	0.149377817308892
wt	P	F0	S001	M	M3	0.0759977439848196
wt	P	F0	S001	S	S	0.0423358620377979
wt	P	F4	S00X	M	M1	0.0864123064799943
wt	P	F4	S00X	M	M2	0.0966473414462469
wt	P	F4	S00X	M	M3	0.103087764598219
wt	P	F4	S00X	S	S	0.0652505731177183
wt	P	F5	S00X	M	M1	0.158717545749668
wt	P	F5	S00X	M	M2	0.127468853258767
wt	P	F5	S00X	M	M3	0.18972128498944
wt	P	F5	S00X	S	S	0.0635337476892491
wt	Z	B1	S007	M	M3	0.128910871787329
wt	Z	B1	S007	S	S	0.0324633293819975
wt	Z	F1	S001	M	M1	0.112646063202154
wt	Z	F1	S001	M	M2	0.0703298620341096
wt	Z	F1	S001	M	M3	0.142884378594038
wt	Z	F6	S00X	M	M1	0.156776800176297
wt	Z	F6	S00X	M	M2	0.119880075122127
wt	Z	F6	S00X	M	M3	0.110866747572038
wt	Z	F6	S00X	S	S	0.0720064448468623
wt	Z	G1	S00X	M	M1	0.0578641516074228
wt	Z	G1	S00X	M	M2	0.0796264107302555
wt	Z	G1	S00X	M	M3	0.0795525272963479
wt	Z	G3	S00X	M	M2	0.0627979444575704
wt	Z	G3	S00X	M	M3	0.0663963171308157
wt	Z	G3	S00X	S	S	0.0364212772569322
wt	Z	G4	S00X	M	M1	0.0578434748613883
wt	Z	G4	S00X	S	S	0.0478275966589477
wt	Z	H1	S00X	M	M1	0.107388182896398
wt	Z	H1	S00X	M	M2	0.179190117767501
wt	Z	H1	S00X	M	M3	0.159002366558805
wt	D	B2	S008	M	M1	0.0625307830385617
wt	D	B2	S008	M	M2	0.0713238452485012
wt	D	B2	S008	M	M3	0.0636520039864858
wt	D	E2	S015	M	M1	0.074338088171288
wt	D	E2	S015	M	M2	0.0675116645499952
wt	D	E2	S015	S	S	0.0626547426619941
wt	D	W1	S00X	M	M1	0.0763017426671651
wt	D	W1	S00X	M	M2	0.0598371990866491
wt	D	W1	S00X	M	M3	0.0392218207169326
wt	D	W1	S00X	S	S	0.0318056135373264
wt	D	Y1	S001	M	M1	0.0664680920921198
wt	D	Y1	S001	M	M3	0.0492311439261566
wt	D	Y1	S001	S	S	0.0629013903955312
wt	D	Y1	S002	S	S	0.0662347285573216
wt	L	D2	S013	M	M1	0.0710520297075709
wt	L	D2	S013	M	M2	0.0410294909941261
wt	L	D2	S013	M	M3	0.0419655138842996
wt	L	D2	S013	S	S	0.0423551981417113
wt	L	E1	S014	M	M1	0.0388630698580849
wt	L	E1	S014	M	M2	0.0389410859115389
wt	L	E1	S014	M	M3	0.0543549312473773
wt	L	E1	S014	S	S	0.0521264370402069
wt	L	F3	S003	M	M1	0.0541308454151866
wt	L	F3	S003	M	M2	0.0482782527315246
wt	L	F3	S003	M	M3	0.0428551496730041
wt	L	H0	S005	M	M1	0.0568919554520411
wt	L	H0	S005	M	M2	0.0489206707843387
wt	L	H0	S005	M	M3	0.073908280261073
wt	L	H0	S006	M	M1	0.0810161871315861
wt	L	H0	S006	M	M2	0.041862462838999
wt	L	H0	S006	M	M3	0.085024522339549
wt	L	H0	S006	S	S	0.0504274936309321
wt	P	A2	S004	M	M1	0.056892740768393
wt	P	A2	S004	S	S	0.0324862112974266
wt	P	A3	S005	M	M1	0.184817760701153
wt	P	A3	S005	M	M2	0.0957542808253418
wt	P	A3	S005	M	M3	0.089557141778007
wt	P	A3	S005	S	S	0.0865924220983774
wt	P	A4	S006	M	M1	0.13130743195584
wt	P	A4	S006	M	M2	0.0691095838257508
wt	P	A4	S006	S	S	0.0184467336811177
wt	P	B3	S009	M	M1	0.0760183086480588
wt	P	B3	S009	M	M2	0.0910014972292953
wt	P	B3	S009	M	M3	0.0845481435965861
wt	P	B3	S009	S	S	0.0606066292047182
wt	P	F0	S001	M	M1	0.0835087428691666
wt	P	F0	S001	M	M2	0.112321013550018
wt	P	F0	S001	M	M3	0.111463527480459
wt	P	F0	S001	S	S	0.0541156286954597
wt	P	F4	S00X	M	M1	0.0786851473375799
wt	P	F4	S00X	M	M2	0.0732404816827222
wt	P	F4	S00X	S	S	0.0532426235288385
wt	P	F5	S00X	M	M1	0.104172966520442
wt	P	F5	S00X	M	M2	0.16302347060989
wt	P	F5	S00X	M	M3	0.212261646135923
wt	P	F5	S00X	S	S	0.0559660722406421
wt	Z	B1	S007	M	M1	0.197605084843322
wt	Z	B1	S007	S	S	0.0226772002264622
wt	Z	F1	S001	M	M1	0.1531178210659
wt	Z	F1	S001	M	M2	0.0866373462804745
wt	Z	F1	S001	M	M3	0.12921384429451
wt	Z	F1	S001	S	S	0.0389010677486236
wt	Z	F6	S00X	M	M2	0.161012011053423
wt	Z	F6	S00X	S	S	0.023686952029613
wt	Z	G1	S00X	M	M1	0.0844986286873084
wt	Z	G1	S00X	M	M3	0.0938897381236189
wt	Z	G1	S00X	S	S	0.0776357189780953
wt	Z	G3	S00X	M	M2	0.0723087320475374
wt	Z	G3	S00X	M	M3	0.0614331406675235
wt	Z	G3	S00X	S	S	0.0260458563187335
wt	Z	G4	S00X	M	M1	0.0604242860945457
wt	Z	G4	S00X	S	S	0.0495608399569516
wt	Z	H1	S00X	M	M2	0.125543071031022
wt	Z	H1	S00X	M	M3	0.184633842425228
wt	D	B2	S008	M	M1	0.0876699542262085
wt	D	B2	S008	M	M2	0.0451969624175633
wt	D	B2	S008	M	M3	0.100212091812493
wt	D	E2	S015	M	M1	0.0655171538930465
wt	D	E2	S015	S	S	0.034441686265978
wt	D	W1	S00X	M	M3	0.0445467793612839
wt	D	W1	S00X	S	S	0.0515833566200661
wt	D	Y1	S001	M	M1	0.057332923244654
wt	D	Y1	S001	M	M3	0.0259357970657256
wt	D	Y1	S001	S	S	0.0626725320474283
wt	L	D2	S013	M	M1	0.0738563027200862
wt	L	D2	S013	M	M2	0.091813753556952
wt	L	D2	S013	M	M3	0.0528355220185636
wt	L	D2	S013	S	S	0.0516338590437312
wt	L	E1	S014	M	M1	0.0523148966926105
wt	L	E1	S014	M	M3	0.0371219471598295
wt	L	E1	S014	S	S	0.0670638261289725
wt	L	F3	S003	M	M1	0.0705135383185165
wt	L	F3	S003	M	M2	0.0426775908315226
wt	L	F3	S003	M	M3	0.0573276160269229
wt	L	F3	S003	S	S	0.0306727839995485
wt	L	H0	S005	M	M1	0.0321782210287117
wt	L	H0	S005	M	M2	0.048185305897787
wt	L	H0	S005	M	M3	0.0474833156148493
wt	L	H0	S006	M	M1	0.0792751791570424
wt	L	H0	S006	M	M2	0.0589076146088532
wt	L	H0	S006	M	M3	0.0592773204400579
wt	L	H0	S006	S	S	0.0829630598274104
wt	P	A2	S004	S	S	0.026257142561701
wt	P	A3	S005	S	S	0.0521951912811786
wt	P	A4	S006	M	M2	0.0581934304128823
wt	P	A4	S006	S	S	0.0300895716852875
wt	P	B3	S009	S	S	0.100948021748228
wt	P	F0	S001	S	S	0.0268909488706527
wt	P	F4	S00X	M	M1	0.0604237346618925
wt	P	F4	S00X	M	M2	0.0562085657815458
wt	P	F4	S00X	S	S	0.0688592565257065
wt	P	F5	S00X	S	S	0.0337107706187927
wt	Z	B1	S007	M	M1	0.216334616640526
wt	Z	B1	S007	S	S	0.0508627541723181
wt	Z	F1	S001	M	M1	0.160676045308784
wt	Z	F1	S001	M	M3	0.116368842785708
wt	Z	F1	S001	S	S	0.0469616960245578
wt	Z	F6	S00X	M	M3	0.0912627348740599
wt	Z	F6	S00X	S	S	0.0214291519698067
wt	Z	G1	S00X	S	S	0.0527766164085591
wt	Z	G3	S00X	M	M3	0.122842675075729
wt	Z	G3	S00X	S	S	0.0406163092428387
wt	Z	G4	S00X	M	M1	0.0869555506813256
wt	Z	G4	S00X	M	M2	0.0702372729888922
wt	Z	G4	S00X	S	S	0.0360880103613898
wt	D	B2	S008	M	M1	0.0705275471584028
wt	D	B2	S008	M	M2	0.100235281733598
wt	D	B2	S008	M	M3	0.0671079073554593
wt	D	E2	S015	M	M1	0.0409636853475558
wt	D	E2	S015	S	S	0.06021536808644
wt	D	W1	S00X	M	M3	0.0308699530035003
wt	D	Y1	S001	M	M1	0.0576978677264166
wt	D	Y1	S001	S	S	0.0213971901660933
wt	L	D2	S013	M	M1	0.0604842529899561
wt	L	D2	S013	M	M2	0.0984495976113005
wt	L	D2	S013	M	M3	0.0695417673577861
wt	L	D2	S013	S	S	0.0593381522279716
wt	L	E1	S014	M	M1	0.0434444872318009
wt	L	E1	S014	M	M2	0.0184212495682123
wt	L	E1	S014	M	M3	0.0763474701802604
wt	L	E1	S014	S	S	0.0530507943584685
wt	L	F3	S003	M	M1	0.0612522714042649
wt	L	F3	S003	M	M2	0.0414825826892018
wt	L	F3	S003	M	M3	0.0798659273428707
wt	L	F3	S003	S	S	0.035909343940405
wt	L	H0	S005	M	M1	0.0325250120622281
wt	L	H0	S005	M	M3	0.0925933894617783
wt	L	H0	S006	M	M2	0.0463365199851974
wt	P	A2	S004	S	S	0.0847534523103097
wt	P	A3	S005	S	S	0.0820196973900917
wt	P	A4	S006	S	S	0.018690259309546
wt	P	B3	S009	S	S	0.0600319463700611
wt	P	F0	S001	S	S	0.0380335114090271
wt	P	F4	S00X	M	M2	0.0854055251876375
wt	P	F4	S00X	S	S	0.0319978362632005
wt	P	F5	S00X	S	S	0.052802042951807
wt	Z	B1	S007	M	M1	0.199092590764881
wt	Z	B1	S007	M	M2	0.177305107556369
wt	Z	B1	S007	M	M3	0.142240930407711
wt	Z	B1	S007	S	S	0.0451092600417247
wt	Z	F1	S001	S	S	0.0488199736581059
wt	Z	F6	S00X	S	S	0.0473807766376925
wt	Z	G3	S00X	S	S	0.0170704478004728
wt	Z	G4	S00X	S	S	0.0452633061522546
wt	D	B2	S008	M	M2	0.0543754265006711
wt	D	B2	S008	M	M3	0.0780225796297551
wt	D	E2	S015	S	S	0.0489369608471017
wt	D	W1	S00X	S	S	0.0253464469592433
wt	D	Y1	S001	S	S	0.0427498635329676
wt	L	D2	S013	M	M1	0.0657306835668411
wt	L	D2	S013	M	M2	0.083305305413467
wt	L	D2	S013	M	M3	0.0639697219538283
wt	L	D2	S013	S	S	0.0491006254754898
wt	L	E1	S014	M	M1	0.0299663496139694
wt	L	E1	S014	M	M2	0.0379359046116469
wt	L	E1	S014	M	M3	0.0410553788530333
wt	L	E1	S014	S	S	0.0470940999464922
wt	L	F3	S003	M	M1	0.074997847744574
wt	L	F3	S003	M	M2	0.0403707916280667
wt	L	F3	S003	M	M3	0.0556487956485324
wt	L	F3	S003	S	S	0.0466989755217284
wt	L	H0	S005	M	M1	0.0481316388270022
wt	L	H0	S005	M	M3	0.036383009189815
wt	L	H0	S005	S	S	0.0662128347001606
wt	L	H0	S006	M	M2	0.0564294547143403
wt	L	H0	S006	S	S	0.028655061613645
wt	P	A2	S004	S	S	0.0356135846974478
wt	P	A3	S005	S	S	0.0606386719281752
wt	P	A4	S006	S	S	0.0591033457222707
wt	P	B3	S009	S	S	0.0343786969882968
wt	P	F0	S001	S	S	0.0325940451183578
wt	P	F4	S00X	S	S	0.0767286475281861
wt	P	F5	S00X	S	S	0.0459124272658924
wt	Z	B1	S007	S	S	0.0362350959730434
wt	Z	F1	S001	S	S	0.0221496517717114
wt	Z	F6	S00X	S	S	0.0307541062400527
wt	Z	G1	S00X	S	S	0.0174977602520311
wt	Z	G3	S00X	S	S	0.0232003652355398
wt	Z	G4	S00X	S	S	0.0333491356478092
wt	D	E2	S015	S	S	0.0708645546694122
wt	D	W1	S00X	S	S	0.0215959251990521
wt	D	Y1	S001	S	S	0.0422791622175464
wt	D	Y1	S002	S	S	0.0282942000174506
wt	L	D2	S013	M	M1	0.0643144689163893
wt	L	D2	S013	M	M2	0.0831643907311982
wt	L	D2	S013	M	M3	0.063637451477155
wt	L	D2	S013	S	S	0.0184112397923766
wt	L	E1	S014	M	M1	0.0553778666638798
wt	L	E1	S014	M	M3	0.0282381522006278
wt	L	F3	S003	M	M2	0.0253062101374025
wt	L	F3	S003	M	M3	0.0555670745875632
wt	L	F3	S003	S	S	0.0467270586778234
wt	L	H0	S005	M	M1	0.04470812301019
wt	L	H0	S005	M	M3	0.065435616625684
wt	L	H0	S005	S	S	0.0280527192557725
wt	L	H0	S006	M	M2	0.033385472964929
wt	P	A2	S004	S	S	0.0776070153007054
wt	P	A3	S005	S	S	0.0418545226236505
wt	P	A4	S006	S	S	0.0322650539080947
wt	P	B3	S009	S	S	0.068931330229226
wt	P	F0	S001	S	S	0.0466207466363418
wt	P	F5	S00X	S	S	0.0377711575098047
wt	Z	B1	S007	M	M3	0.113554275308254
wt	Z	B1	S007	S	S	0.0469747489510041
wt	Z	F1	S001	S	S	0.0334058995125373
wt	Z	G1	S00X	S	S	0.0376689830688442
wt	Z	G3	S00X	S	S	0.0209353083582605
wt	Z	G4	S00X	S	S	0.066174669725941
wt	D	E2	S015	S	S	0.0272372108966023
wt	D	W1	S00X	S	S	0.0289944758519444
wt	D	Y1	S001	S	S	0.0341138288432341
wt	D	Y1	S002	S	S	0.0281593198697808
wt	L	D2	S013	M	M1	0.0340892554363681
wt	L	D2	S013	M	M3	0.0443132949290562
wt	L	D2	S013	S	S	0.0422177169119191
wt	L	E1	S014	M	M1	0.0369819032056408
wt	L	E1	S014	M	M3	0.0514018264669788
wt	L	F3	S003	M	M2	0.0287208968711569
wt	L	F3	S003	M	M3	0.0561110070929699
wt	L	F3	S003	S	S	0.0322091887929999
wt	L	H0	S005	M	M3	0.106903567534876
wt	L	H0	S005	S	S	0.0460548082749064
wt	L	H0	S006	M	M2	0.0660788169335418
wt	L	H0	S006	S	S	0.0530872123256045
wt	P	A2	S004	S	S	0.0297541714202103
wt	P	A3	S005	S	S	0.0661480938849006
wt	P	A4	S006	S	S	0.0605804047139811
wt	P	B3	S009	S	S	0.0367761644248261
wt	P	F0	S001	S	S	0.046397015575203
wt	P	F5	S00X	S	S	0.0435383849818822
wt	Z	B1	S007	S	S	0.05686151446854
wt	Z	G1	S00X	S	S	0.0371425621885395
wt	Z	G3	S00X	S	S	0.0179774860172451
wt	D	W1	S00X	S	S	0.0257278421160148
wt	D	Y1	S001	S	S	0.0181632978952911
wt	D	Y1	S002	S	S	0.053571224983521
wt	L	D2	S013	S	S	0.0334860811325022
wt	L	H0	S006	S	S	0.0504679507151637
wt	P	A2	S004	S	S	0.0734753187895115
wt	P	A3	S005	S	S	0.0781940379052965
wt	P	B3	S009	S	S	0.0335149614453048
wt	P	F0	S001	S	S	0.0459715917027772
wt	P	F5	S00X	S	S	0.044714426366144
wt	Z	B1	S007	S	S	0.0566147381450295
wt	Z	G1	S00X	S	S	0.0550989933576178
wt	Z	G4	S00X	S	S	0.0479053516935888
wt	D	Y1	S001	S	S	0.0328324694306734
wt	D	Y1	S002	S	S	0.0800688820893339
wt	L	H0	S006	S	S	0.0201554503294271
wt	P	A2	S004	S	S	0.0556588702395538
wt	P	A3	S005	S	S	0.0675929706315319
wt	P	A4	S006	S	S	0.0780058203185955
wt	P	F0	S001	S	S	0.0399383400416105
wt	Z	B1	S007	S	S	0.0266808600225783
wt	Z	G1	S00X	S	S	0.0692396451017167
wt	Z	G4	S00X	S	S	0.0456560111284872
wt	D	E2	S015	S	S	0.0420817827437031
wt	D	W1	S00X	S	S	0.0284108793848884
wt	D	Y1	S002	S	S	0.0293774914143039
wt	P	A4	S006	S	S	0.0519614381242879
wt	Z	B1	S007	S	S	0.0337222807465759
wt	Z	G1	S00X	S	S	0.0462181334976877
wt	D	W1	S00X	S	S	0.0410662745354414
wt	D	Y1	S002	S	S	0.0482253192541617
wt	P	F0	S001	S	S	0.0490555824460709
wt	Z	G1	S00X	S	S	0.045293303967136
wt	Z	G4	S00X	S	S	0.0331114491905532
wt	D	W1	S00X	S	S	0.0457673316886313
wt	D	Y1	S002	S	S	0.0185684101514261
wt	P	A2	S004	S	S	0.0159618439993285
wt	P	F0	S001	S	S	0.0476292253696394
wt	Z	G1	S00X	S	S	0.0417032164807651
wt	Z	G4	S00X	S	S	0.0281992586298749
wt	D	W1	S00X	S	S	0.0405724213902988
wt	D	Y1	S002	S	S	0.0202805335833753
wt	P	F0	S001	S	S	0.0697974020497498
wt	Z	G1	S00X	S	S	0.0475744512532475
wt	D	W1	S00X	S	S	0.0321913827673202
wt	D	Y1	S002	S	S	0.0379629086269702
wt	Z	G1	S00X	S	S	0.0665407365038531
wt	Z	G4	S00X	S	S	0.0447629318861588
wt	Z	G1	S00X	S	S	0.0363016871733071
wt	Z	G4	S00X	S	S	0.0346837617076684
wt	Z	G1	S00X	S	S	0.0173780935204024
wt	Z	G4	S00X	S	S	0.0452703316016217
wt	Z	G1	S00X	S	S	0.0404814404419974
wt	Z	H1	S00X	S	S	0.0780214839361348
wt	Z	H1	S00X	S	S	0.0400002500076125
wt	Z	H1	S00X	S	S	0.0547870331422069
wt	Z	H1	S00X	S	S	0.0380647248077755
wt	Z	H1	S00X	S	S	0.0330947360381444
wt	Z	H1	S00X	S	S	0.0421697074150565
wt	Z	H1	S00X	S	S	0.0565385926146354
wt	Z	H1	S00X	S	S	0.0372860916299014
wt	Z	H1	S00X	S	S	0.0361007135191985
wt	Z	H1	S00X	S	S	0.0448586594677626
