# Supplementary material for: Rapid meiotic prophase chromosome movements in Arabidopsis thaliana are linked to essential reorganization at the nuclear envelope
Source: Nat Commun. 2024 Jul 16;15:5964. doi: 10.1038/s41467-024-50169-4 (PMC11252379; doi:10.1038/s41467-024-50169-4)
Supplement: Supplementary file 19 — Source Data [file 41467_2024_50169_MOESM19_ESM.zip › Source Data/figure-3e.tsv]

correlation	genotype	stage	anther	cell	celltype
-0.281045751633987	wt	D	B2	M1	M
0.359477124183007	wt	D	B2	M1	M
-0.490196078431373	wt	D	B2	M1	M
0.0718954248366013	wt	D	B2	M1	M
0.26797385620915	wt	D	B2	M1	M
0.0196078431372549	wt	D	B2	M1	M
-0.294117647058824	wt	D	B2	M1	M
0.0588235294117647	wt	D	B2	M1	M
0.281045751633987	wt	D	B2	M1	M
-0.124183006535948	wt	D	B2	M1	M
-0.0588235294117647	wt	D	B2	M1	M
-0.111111111111111	wt	D	B2	M1	M
0.163398692810458	wt	D	B2	M1	M
0.0718954248366013	wt	D	B2	M1	M
-0.359477124183007	wt	D	B2	M1	M
-0.189542483660131	wt	D	B2	M1	M
-0.0196078431372549	wt	D	B2	M1	M
-0.163398692810458	wt	D	B2	M1	M
0.0457516339869281	wt	D	B2	M1	M
-0.0457516339869281	wt	D	B2	M1	M
-0.137254901960784	wt	D	B2	M1	M
-0.294117647058824	wt	D	B2	M2	M
0.437908496732026	wt	D	B2	M2	M
-0.0326797385620915	wt	D	B2	M2	M
0.26797385620915	wt	D	B2	M2	M
-0.111111111111111	wt	D	B2	M2	M
-0.150326797385621	wt	D	B2	M2	M
0.0849673202614379	wt	D	B2	M2	M
-0.202614379084967	wt	D	B2	M2	M
0.450980392156863	wt	D	B2	M2	M
-0.0065359477124183	wt	D	B2	M2	M
0.320261437908497	wt	D	B2	M2	M
-0.241830065359477	wt	D	B2	M2	M
-0.0588235294117647	wt	D	B2	M2	M
0.241830065359477	wt	D	B2	M2	M
-0.0326797385620915	wt	D	B2	M2	M
0.0326797385620915	wt	D	B2	M2	M
-0.215686274509804	wt	D	B2	M2	M
-0.320261437908497	wt	D	B2	M2	M
-0.0065359477124183	wt	D	B2	M2	M
0.372549019607843	wt	D	B2	M2	M
-0.111111111111111	wt	D	B2	M2	M
-0.137254901960784	wt	D	B2	M2	M
0.0457516339869281	wt	D	B2	M2	M
0.189542483660131	wt	D	B2	M2	M
0.189542483660131	wt	D	B2	M2	M
-0.111111111111111	wt	D	B2	M2	M
0.0196078431372549	wt	D	B2	M2	M
0.241830065359477	wt	D	B2	M2	M
0.150326797385621	wt	D	B2	M3	M
-0.111111111111111	wt	D	B2	M3	M
-0.398692810457516	wt	D	B2	M3	M
0.111111111111111	wt	D	B2	M3	M
0.372549019607843	wt	D	B2	M3	M
0.30718954248366	wt	D	B2	M3	M
0.581699346405229	wt	D	B2	M3	M
-0.202614379084967	wt	D	B2	M3	M
0.0849673202614379	wt	D	B2	M3	M
-0.241830065359477	wt	D	B2	M3	M
0.0718954248366013	wt	D	B2	M3	M
0.111111111111111	wt	D	B2	M3	M
0.176470588235294	wt	D	B2	M3	M
0.450980392156863	wt	D	B2	M3	M
-0.320261437908497	wt	D	B2	M3	M
-0.34640522875817	wt	D	B2	M3	M
-0.333333333333333	wt	D	B2	M3	M
-0.0326797385620915	wt	D	B2	M3	M
-0.450980392156863	wt	D	B2	M3	M
-0.450980392156863	wt	D	B2	M3	M
-0.516339869281046	wt	D	B2	M3	M
-0.137254901960784	wt	D	B2	M3	M
0.0588235294117647	wt	D	B2	M3	M
0.254901960784314	wt	D	B2	M3	M
-0.0196078431372549	wt	D	B2	M3	M
0.464052287581699	wt	D	B2	M3	M
0.320261437908497	wt	D	B2	M3	M
0.124183006535948	wt	D	B2	M3	M
0.0457516339869281	wt	D	E2	M1	M
-0.150326797385621	wt	D	E2	M1	M
-0.215686274509804	wt	D	E2	M1	M
-0.137254901960784	wt	D	E2	M1	M
-0.0326797385620915	wt	D	E2	M1	M
0.137254901960784	wt	D	E2	M1	M
-0.42483660130719	wt	D	E2	M1	M
-0.202614379084967	wt	D	E2	M1	M
-0.0980392156862745	wt	D	E2	M1	M
-0.0457516339869281	wt	D	E2	M1	M
0.0457516339869281	wt	D	E2	M1	M
0.124183006535948	wt	D	E2	M1	M
0.150326797385621	wt	D	E2	M1	M
0.0196078431372549	wt	D	E2	M1	M
0.163398692810458	wt	D	E2	M1	M
0.189542483660131	wt	D	E2	M1	M
0.189542483660131	wt	D	E2	M1	M
0.228758169934641	wt	D	E2	M1	M
-0.228758169934641	wt	D	E2	M1	M
0.0196078431372549	wt	D	E2	M1	M
0.0980392156862745	wt	D	E2	M1	M
-0.359477124183007	wt	D	E2	M2	M
-0.0065359477124183	wt	D	E2	M2	M
-0.320261437908497	wt	D	E2	M2	M
0.686274509803922	wt	D	E2	M2	M
-0.477124183006536	wt	D	E2	M2	M
0.124183006535948	wt	D	E2	M2	M
-0.254901960784314	wt	D	E2	M2	M
0.0849673202614379	wt	D	E2	M2	M
-0.0849673202614379	wt	D	E2	M2	M
-0.0849673202614379	wt	D	E2	M2	M
0.163398692810458	wt	D	E2	M3	M
0.0588235294117647	wt	D	E2	M3	M
-0.0718954248366013	wt	D	E2	M3	M
-0.0718954248366013	wt	D	E2	M3	M
0.241830065359477	wt	D	E2	M3	M
-0.254901960784314	wt	D	E2	M3	M
0.477124183006536	wt	D	W1	M1	M
0.189542483660131	wt	D	W1	M1	M
-0.241830065359477	wt	D	W1	M1	M
-0.176470588235294	wt	D	W1	M1	M
0.163398692810458	wt	D	W1	M1	M
-0.241830065359477	wt	D	W1	M1	M
-0.124183006535948	wt	D	W1	M1	M
-0.294117647058824	wt	D	W1	M1	M
-0.333333333333333	wt	D	W1	M1	M
0.150326797385621	wt	D	W1	M1	M
-0.320261437908497	wt	D	W1	M2	M
0.150326797385621	wt	D	W1	M2	M
0.0849673202614379	wt	D	W1	M2	M
0.320261437908497	wt	D	W1	M2	M
-0.0980392156862745	wt	D	W1	M2	M
0.202614379084967	wt	D	W1	M2	M
-0.0849673202614379	wt	D	W1	M2	M
-0.26797385620915	wt	D	W1	M2	M
-0.215686274509804	wt	D	W1	M2	M
0.215686274509804	wt	D	W1	M2	M
0.633986928104575	wt	D	W1	M3	M
0.111111111111111	wt	D	W1	M3	M
0.0457516339869281	wt	D	W1	M3	M
0.464052287581699	wt	D	W1	M3	M
0.189542483660131	wt	D	W1	M3	M
-0.0980392156862745	wt	D	W1	M3	M
0.0065359477124183	wt	D	W1	M3	M
-0.137254901960784	wt	D	W1	M3	M
0.594771241830065	wt	D	W1	M3	M
0.137254901960784	wt	D	W1	M3	M
-0.124183006535948	wt	D	W1	M3	M
-0.111111111111111	wt	D	W1	M3	M
0.0457516339869281	wt	D	W1	M3	M
-0.0980392156862745	wt	D	W1	M3	M
0.26797385620915	wt	D	W1	M3	M
0.0065359477124183	wt	D	W1	M3	M
-0.0849673202614379	wt	D	W1	M3	M
-0.398692810457516	wt	D	W1	M3	M
0.0457516339869281	wt	D	W1	M3	M
0.0196078431372549	wt	D	W1	M3	M
0.111111111111111	wt	D	W1	M3	M
-0.176470588235294	wt	D	Y1	M1	M
-0.124183006535948	wt	D	Y1	M1	M
0.0980392156862745	wt	D	Y1	M1	M
0.0326797385620915	wt	D	Y1	M1	M
0.137254901960784	wt	D	Y1	M1	M
0.0980392156862745	wt	D	Y1	M1	M
0.333333333333333	wt	D	Y1	M1	M
-0.176470588235294	wt	D	Y1	M1	M
0.0326797385620915	wt	D	Y1	M1	M
-0.34640522875817	wt	D	Y1	M1	M
-0.150326797385621	wt	D	Y1	M1	M
-0.111111111111111	wt	D	Y1	M1	M
-0.202614379084967	wt	D	Y1	M1	M
0.111111111111111	wt	D	Y1	M1	M
0.0980392156862745	wt	D	Y1	M1	M
0.150326797385621	wt	D	Y1	M1	M
0.137254901960784	wt	D	Y1	M1	M
0.372549019607843	wt	D	Y1	M1	M
-0.137254901960784	wt	D	Y1	M1	M
-0.163398692810458	wt	D	Y1	M1	M
-0.0196078431372549	wt	D	Y1	M1	M
-0.281045751633987	wt	D	Y1	M1	M
-0.111111111111111	wt	D	Y1	M1	M
-0.450980392156863	wt	D	Y1	M1	M
0.137254901960784	wt	D	Y1	M1	M
-0.228758169934641	wt	D	Y1	M1	M
0.281045751633987	wt	D	Y1	M1	M
-0.111111111111111	wt	D	Y1	M1	M
-0.0065359477124183	wt	D	Y1	M1	M
0.555555555555556	wt	D	Y1	M1	M
0.189542483660131	wt	D	Y1	M1	M
-0.0588235294117647	wt	D	Y1	M1	M
0.202614379084967	wt	D	Y1	M1	M
0.137254901960784	wt	D	Y1	M1	M
0.189542483660131	wt	D	Y1	M1	M
0.0980392156862745	wt	D	Y1	M1	M
0.150326797385621	wt	D	Y1	M1	M
0.0588235294117647	wt	D	Y1	M1	M
-0.359477124183007	wt	D	Y1	M1	M
-0.0588235294117647	wt	D	Y1	M1	M
0.0980392156862745	wt	D	Y1	M1	M
0.228758169934641	wt	D	Y1	M1	M
0.294117647058824	wt	D	Y1	M1	M
0.0849673202614379	wt	D	Y1	M1	M
-0.450980392156863	wt	D	Y1	M1	M
0.241830065359477	wt	D	Y1	M1	M
0.0196078431372549	wt	D	Y1	M1	M
0.0718954248366013	wt	D	Y1	M1	M
0.0588235294117647	wt	D	Y1	M1	M
-0.137254901960784	wt	D	Y1	M1	M
0.0457516339869281	wt	D	Y1	M1	M
-0.359477124183007	wt	D	Y1	M1	M
-0.0457516339869281	wt	D	Y1	M1	M
-0.0588235294117647	wt	D	Y1	M1	M
-0.111111111111111	wt	D	Y1	M1	M
0.163398692810458	wt	D	Y1	M2	M
-0.0718954248366013	wt	D	Y1	M2	M
0.26797385620915	wt	D	Y1	M2	M
0.0326797385620915	wt	D	Y1	M2	M
0.241830065359477	wt	D	Y1	M2	M
0.0980392156862745	wt	D	Y1	M2	M
-0.0980392156862745	wt	D	Y1	M2	M
0.0849673202614379	wt	D	Y1	M2	M
0.0326797385620915	wt	D	Y1	M2	M
0.137254901960784	wt	D	Y1	M2	M
-0.202614379084967	wt	D	Y1	M2	M
0.281045751633987	wt	D	Y1	M2	M
-0.0718954248366013	wt	D	Y1	M2	M
-0.254901960784314	wt	D	Y1	M2	M
-0.176470588235294	wt	D	Y1	M2	M
-0.150326797385621	wt	D	Y1	M2	M
0.0196078431372549	wt	D	Y1	M2	M
0.0588235294117647	wt	D	Y1	M2	M
-0.0196078431372549	wt	D	Y1	M2	M
-0.0196078431372549	wt	D	Y1	M2	M
-0.0588235294117647	wt	D	Y1	M2	M
-0.333333333333333	wt	D	Y1	M2	M
-0.281045751633987	wt	D	Y1	M2	M
0.568627450980392	wt	D	Y1	M2	M
-0.333333333333333	wt	D	Y1	M2	M
-0.163398692810458	wt	D	Y1	M2	M
0.215686274509804	wt	D	Y1	M2	M
-0.26797385620915	wt	D	Y1	M2	M
-0.294117647058824	wt	D	Y1	M3	M
-0.150326797385621	wt	D	Y1	M3	M
0.281045751633987	wt	D	Y1	M3	M
0.111111111111111	wt	D	Y1	M3	M
0.607843137254902	wt	D	Y1	M3	M
-0.0326797385620915	wt	D	Y1	M3	M
-0.0718954248366013	wt	D	Y1	M3	M
0.26797385620915	wt	D	Y1	M3	M
0.359477124183007	wt	D	Y1	M3	M
-0.0588235294117647	wt	D	Y1	M3	M
0.0849673202614379	wt	D	Y1	M3	M
-0.241830065359477	wt	D	Y1	M3	M
-0.26797385620915	wt	D	Y1	M3	M
-0.0196078431372549	wt	D	Y1	M3	M
-0.163398692810458	wt	D	Y1	M3	M
-0.137254901960784	wt	D	Y1	M3	M
-0.202614379084967	wt	D	Y1	M3	M
-0.0065359477124183	wt	D	Y1	M3	M
0.0849673202614379	wt	D	Y1	M3	M
-0.0980392156862745	wt	D	Y1	M3	M
0.176470588235294	wt	D	Y1	M3	M
-0.176470588235294	wt	D	Y1	M3	M
-0.150326797385621	wt	D	Y1	M3	M
0.176470588235294	wt	D	Y1	M3	M
-0.241830065359477	wt	D	Y1	M3	M
0.30718954248366	wt	D	Y1	M3	M
0.0849673202614379	wt	D	Y1	M3	M
-0.26797385620915	wt	D	Y1	M3	M
0.30718954248366	wt	D	Y1	M3	M
-0.0718954248366013	wt	D	Y1	M3	M
0.137254901960784	wt	D	Y1	M3	M
-0.0065359477124183	wt	D	Y1	M3	M
0.137254901960784	wt	D	Y1	M3	M
0.0326797385620915	wt	D	Y1	M3	M
0.150326797385621	wt	D	Y1	M3	M
-0.0326797385620915	wt	D	Y1	M3	M
-0.0980392156862745	wt	D	Y1	M3	M
0.34640522875817	wt	D	Y1	M3	M
0.124183006535948	wt	D	Y1	M3	M
-0.372549019607843	wt	D	Y1	M3	M
-0.0588235294117647	wt	D	Y1	M3	M
0.163398692810458	wt	D	Y1	M3	M
-0.228758169934641	wt	D	Y1	M3	M
-0.0326797385620915	wt	D	Y1	M3	M
-0.34640522875817	wt	D	Y1	M3	M
-0.0196078431372549	wt	L	D2	M1	M
-0.0718954248366013	wt	L	D2	M1	M
-0.254901960784314	wt	L	D2	M1	M
-0.0196078431372549	wt	L	D2	M1	M
-0.0326797385620915	wt	L	D2	M1	M
-0.111111111111111	wt	L	D2	M1	M
-0.0980392156862745	wt	L	D2	M1	M
-0.0457516339869281	wt	L	D2	M1	M
-0.189542483660131	wt	L	D2	M1	M
-0.0718954248366013	wt	L	D2	M1	M
0.503267973856209	wt	L	D2	M1	M
-0.0718954248366013	wt	L	D2	M1	M
0.0718954248366013	wt	L	D2	M1	M
-0.0588235294117647	wt	L	D2	M1	M
0.26797385620915	wt	L	D2	M1	M
0.42483660130719	wt	L	D2	M1	M
0.568627450980392	wt	L	D2	M1	M
0.0326797385620915	wt	L	D2	M1	M
-0.176470588235294	wt	L	D2	M1	M
-0.0326797385620915	wt	L	D2	M1	M
0.150326797385621	wt	L	D2	M1	M
-0.228758169934641	wt	L	D2	M1	M
-0.0196078431372549	wt	L	D2	M1	M
0.228758169934641	wt	L	D2	M1	M
-0.0718954248366013	wt	L	D2	M1	M
-0.26797385620915	wt	L	D2	M1	M
0.176470588235294	wt	L	D2	M1	M
0.241830065359477	wt	L	D2	M1	M
0.0326797385620915	wt	L	D2	M1	M
0.464052287581699	wt	L	D2	M1	M
0.0457516339869281	wt	L	D2	M1	M
-0.450980392156863	wt	L	D2	M1	M
-0.38562091503268	wt	L	D2	M1	M
-0.202614379084967	wt	L	D2	M1	M
-0.0849673202614379	wt	L	D2	M1	M
-0.30718954248366	wt	L	D2	M1	M
-0.0326797385620915	wt	L	D2	M1	M
0.359477124183007	wt	L	D2	M1	M
0.137254901960784	wt	L	D2	M1	M
0.30718954248366	wt	L	D2	M1	M
0.0457516339869281	wt	L	D2	M1	M
-0.0980392156862745	wt	L	D2	M1	M
0.0849673202614379	wt	L	D2	M1	M
0.0980392156862745	wt	L	D2	M1	M
0.176470588235294	wt	L	D2	M1	M
-0.359477124183007	wt	L	D2	M2	M
-0.0457516339869281	wt	L	D2	M2	M
0.0196078431372549	wt	L	D2	M2	M
-0.0196078431372549	wt	L	D2	M2	M
-0.281045751633987	wt	L	D2	M2	M
0.0980392156862745	wt	L	D2	M2	M
-0.0065359477124183	wt	L	D2	M2	M
0.241830065359477	wt	L	D2	M2	M
0.30718954248366	wt	L	D2	M2	M
0.0849673202614379	wt	L	D2	M2	M
0.42483660130719	wt	L	D2	M2	M
0.124183006535948	wt	L	D2	M2	M
0.0980392156862745	wt	L	D2	M2	M
0.0196078431372549	wt	L	D2	M2	M
-0.0718954248366013	wt	L	D2	M2	M
0.477124183006536	wt	L	D2	M2	M
0.281045751633987	wt	L	D2	M2	M
0.0457516339869281	wt	L	D2	M2	M
0.254901960784314	wt	L	D2	M2	M
-0.137254901960784	wt	L	D2	M2	M
-0.150326797385621	wt	L	D2	M2	M
0.372549019607843	wt	L	D2	M2	M
-0.0980392156862745	wt	L	D2	M2	M
0.0718954248366013	wt	L	D2	M2	M
0.0196078431372549	wt	L	D2	M2	M
0.150326797385621	wt	L	D2	M2	M
-0.241830065359477	wt	L	D2	M2	M
-0.202614379084967	wt	L	D2	M2	M
-0.30718954248366	wt	L	D2	M3	M
-0.0588235294117647	wt	L	D2	M3	M
-0.215686274509804	wt	L	D2	M3	M
-0.124183006535948	wt	L	D2	M3	M
-0.411764705882353	wt	L	D2	M3	M
0.0326797385620915	wt	L	D2	M3	M
0.202614379084967	wt	L	D2	M3	M
0.26797385620915	wt	L	D2	M3	M
0.0980392156862745	wt	L	D2	M3	M
0.202614379084967	wt	L	D2	M3	M
0.38562091503268	wt	L	D2	M3	M
0.111111111111111	wt	L	D2	M3	M
0.450980392156863	wt	L	D2	M3	M
0.163398692810458	wt	L	D2	M3	M
-0.111111111111111	wt	L	D2	M3	M
-0.0718954248366013	wt	L	D2	M3	M
-0.0588235294117647	wt	L	D2	M3	M
-0.0196078431372549	wt	L	D2	M3	M
0.359477124183007	wt	L	D2	M3	M
0.254901960784314	wt	L	D2	M3	M
-0.111111111111111	wt	L	D2	M3	M
0.320261437908497	wt	L	D2	M3	M
0.0980392156862745	wt	L	D2	M3	M
0.0588235294117647	wt	L	D2	M3	M
-0.0588235294117647	wt	L	D2	M3	M
0.333333333333333	wt	L	D2	M3	M
0.38562091503268	wt	L	D2	M3	M
0.0326797385620915	wt	L	D2	M3	M
-0.189542483660131	wt	L	D2	M3	M
0.0588235294117647	wt	L	D2	M3	M
0.189542483660131	wt	L	D2	M3	M
0.0849673202614379	wt	L	D2	M3	M
-0.163398692810458	wt	L	D2	M3	M
0.34640522875817	wt	L	D2	M3	M
0.228758169934641	wt	L	D2	M3	M
0.137254901960784	wt	L	D2	M3	M
0.0718954248366013	wt	L	D2	M3	M
0.111111111111111	wt	L	D2	M3	M
0.0196078431372549	wt	L	D2	M3	M
-0.163398692810458	wt	L	D2	M3	M
0.0326797385620915	wt	L	D2	M3	M
0.228758169934641	wt	L	D2	M3	M
-0.0065359477124183	wt	L	D2	M3	M
-0.0196078431372549	wt	L	D2	M3	M
0.0196078431372549	wt	L	D2	M3	M
0.38562091503268	wt	L	E1	M1	M
-0.359477124183007	wt	L	E1	M1	M
-0.0588235294117647	wt	L	E1	M1	M
0.333333333333333	wt	L	E1	M1	M
0.150326797385621	wt	L	E1	M1	M
0.333333333333333	wt	L	E1	M1	M
0.111111111111111	wt	L	E1	M1	M
-0.0457516339869281	wt	L	E1	M1	M
-0.0196078431372549	wt	L	E1	M1	M
-0.0849673202614379	wt	L	E1	M1	M
0.189542483660131	wt	L	E1	M1	M
0.294117647058824	wt	L	E1	M1	M
0.0588235294117647	wt	L	E1	M1	M
0.0065359477124183	wt	L	E1	M1	M
0.124183006535948	wt	L	E1	M1	M
-0.26797385620915	wt	L	E1	M1	M
0.202614379084967	wt	L	E1	M1	M
0.0718954248366013	wt	L	E1	M1	M
-0.0849673202614379	wt	L	E1	M1	M
-0.137254901960784	wt	L	E1	M1	M
-0.529411764705882	wt	L	E1	M1	M
0.163398692810458	wt	L	E1	M1	M
-0.0980392156862745	wt	L	E1	M1	M
0.0326797385620915	wt	L	E1	M1	M
-0.281045751633987	wt	L	E1	M1	M
-0.333333333333333	wt	L	E1	M1	M
-0.281045751633987	wt	L	E1	M1	M
0.124183006535948	wt	L	E1	M1	M
0.0457516339869281	wt	L	E1	M1	M
0.228758169934641	wt	L	E1	M1	M
0.241830065359477	wt	L	E1	M1	M
0.241830065359477	wt	L	E1	M1	M
0.202614379084967	wt	L	E1	M1	M
-0.0588235294117647	wt	L	E1	M1	M
-0.0326797385620915	wt	L	E1	M1	M
0.189542483660131	wt	L	E1	M1	M
0.176470588235294	wt	L	E1	M1	M
-0.450980392156863	wt	L	E1	M1	M
0.150326797385621	wt	L	E1	M1	M
-0.137254901960784	wt	L	E1	M1	M
0.228758169934641	wt	L	E1	M1	M
0.0457516339869281	wt	L	E1	M1	M
-0.176470588235294	wt	L	E1	M1	M
0.0849673202614379	wt	L	E1	M1	M
-0.202614379084967	wt	L	E1	M1	M
-0.241830065359477	wt	L	E1	M2	M
0.176470588235294	wt	L	E1	M2	M
0.450980392156863	wt	L	E1	M2	M
-0.333333333333333	wt	L	E1	M2	M
0.437908496732026	wt	L	E1	M2	M
0.111111111111111	wt	L	E1	M2	M
0.111111111111111	wt	L	E1	M2	M
0.202614379084967	wt	L	E1	M2	M
0.0718954248366013	wt	L	E1	M2	M
-0.176470588235294	wt	L	E1	M2	M
-0.0065359477124183	wt	L	E1	M2	M
0.176470588235294	wt	L	E1	M2	M
-0.581699346405229	wt	L	E1	M2	M
0.0588235294117647	wt	L	E1	M2	M
0.281045751633987	wt	L	E1	M2	M
-0.254901960784314	wt	L	E1	M2	M
0.228758169934641	wt	L	E1	M2	M
-0.0718954248366013	wt	L	E1	M2	M
-0.0588235294117647	wt	L	E1	M2	M
-0.124183006535948	wt	L	E1	M2	M
0.202614379084967	wt	L	E1	M2	M
0.0980392156862745	wt	L	E1	M3	M
0.202614379084967	wt	L	E1	M3	M
-0.124183006535948	wt	L	E1	M3	M
-0.0980392156862745	wt	L	E1	M3	M
0.42483660130719	wt	L	E1	M3	M
0.202614379084967	wt	L	E1	M3	M
-0.0849673202614379	wt	L	E1	M3	M
0.241830065359477	wt	L	E1	M3	M
-0.0588235294117647	wt	L	E1	M3	M
-0.176470588235294	wt	L	E1	M3	M
0.38562091503268	wt	L	E1	M3	M
-0.0065359477124183	wt	L	E1	M3	M
0.464052287581699	wt	L	E1	M3	M
0.0326797385620915	wt	L	E1	M3	M
-0.124183006535948	wt	L	E1	M3	M
-0.0065359477124183	wt	L	E1	M3	M
-0.150326797385621	wt	L	E1	M3	M
-0.0588235294117647	wt	L	E1	M3	M
-0.137254901960784	wt	L	E1	M3	M
-0.137254901960784	wt	L	E1	M3	M
-0.0718954248366013	wt	L	E1	M3	M
0.189542483660131	wt	L	E1	M3	M
0.0980392156862745	wt	L	E1	M3	M
-0.124183006535948	wt	L	E1	M3	M
-0.202614379084967	wt	L	E1	M3	M
0.111111111111111	wt	L	E1	M3	M
0.176470588235294	wt	L	E1	M3	M
0.124183006535948	wt	L	E1	M3	M
-0.0457516339869281	wt	L	E1	M3	M
-0.137254901960784	wt	L	E1	M3	M
-0.150326797385621	wt	L	E1	M3	M
-0.503267973856209	wt	L	E1	M3	M
-0.215686274509804	wt	L	E1	M3	M
-0.0718954248366013	wt	L	E1	M3	M
-0.0065359477124183	wt	L	E1	M3	M
0.254901960784314	wt	L	E1	M3	M
-0.0326797385620915	wt	L	E1	M3	M
-0.0457516339869281	wt	L	E1	M3	M
-0.137254901960784	wt	L	E1	M3	M
0.137254901960784	wt	L	E1	M3	M
0.202614379084967	wt	L	E1	M3	M
0.111111111111111	wt	L	E1	M3	M
-0.320261437908497	wt	L	E1	M3	M
-0.0980392156862745	wt	L	E1	M3	M
0.228758169934641	wt	L	E1	M3	M
-0.263157894736842	wt	L	F3	M1	M
0.380116959064327	wt	L	F3	M1	M
-0.192982456140351	wt	L	F3	M1	M
0.087719298245614	wt	L	F3	M1	M
-0.134502923976608	wt	L	F3	M1	M
0.321637426900585	wt	L	F3	M1	M
0.0175438596491228	wt	L	F3	M1	M
0.0292397660818713	wt	L	F3	M1	M
-0.286549707602339	wt	L	F3	M1	M
-0.263157894736842	wt	L	F3	M1	M
-0.157894736842105	wt	L	F3	M1	M
-0.309941520467836	wt	L	F3	M1	M
0.181286549707602	wt	L	F3	M1	M
0.0292397660818713	wt	L	F3	M1	M
0.0292397660818713	wt	L	F3	M1	M
-0.0760233918128655	wt	L	F3	M1	M
0.0292397660818713	wt	L	F3	M1	M
0.309941520467836	wt	L	F3	M1	M
0.181286549707602	wt	L	F3	M1	M
0.309941520467836	wt	L	F3	M1	M
0.111111111111111	wt	L	F3	M1	M
0.0175438596491228	wt	L	F3	M1	M
0.00584795321637427	wt	L	F3	M1	M
0.461988304093567	wt	L	F3	M1	M
0.111111111111111	wt	L	F3	M1	M
-0.0175438596491228	wt	L	F3	M1	M
-0.204678362573099	wt	L	F3	M1	M
-0.146198830409357	wt	L	F3	M1	M
0.111111111111111	wt	L	F3	M2	M
0.321637426900585	wt	L	F3	M2	M
-0.239766081871345	wt	L	F3	M2	M
-0.321637426900585	wt	L	F3	M2	M
0.263157894736842	wt	L	F3	M2	M
0.251461988304094	wt	L	F3	M2	M
0.35672514619883	wt	L	F3	M2	M
0.368421052631579	wt	L	F3	M2	M
-0.43859649122807	wt	L	F3	M2	M
-0.263157894736842	wt	L	F3	M2	M
-0.192982456140351	wt	L	F3	M2	M
-0.134502923976608	wt	L	F3	M2	M
-0.251461988304094	wt	L	F3	M2	M
-0.169590643274854	wt	L	F3	M2	M
0.239766081871345	wt	L	F3	M2	M
0.134502923976608	wt	L	F3	M2	M
-0.251461988304094	wt	L	F3	M2	M
0.181286549707602	wt	L	F3	M2	M
-0.251461988304094	wt	L	F3	M2	M
0.403508771929825	wt	L	F3	M2	M
0.0175438596491228	wt	L	F3	M2	M
0.263157894736842	wt	L	F3	M2	M
-0.0526315789473684	wt	L	F3	M2	M
-0.204678362573099	wt	L	F3	M2	M
0.12280701754386	wt	L	F3	M2	M
0.146198830409357	wt	L	F3	M2	M
-0.216374269005848	wt	L	F3	M2	M
-0.181286549707602	wt	L	F3	M2	M
0.0175438596491228	wt	L	F3	M2	M
0.0526315789473684	wt	L	F3	M2	M
-0.0994152046783626	wt	L	F3	M2	M
-0.251461988304094	wt	L	F3	M2	M
-0.286549707602339	wt	L	F3	M2	M
-0.415204678362573	wt	L	F3	M2	M
0.157894736842105	wt	L	F3	M2	M
-0.0175438596491228	wt	L	F3	M2	M
0.134502923976608	wt	L	F3	M2	M
-0.064327485380117	wt	L	F3	M2	M
-0.192982456140351	wt	L	F3	M2	M
0.0526315789473684	wt	L	F3	M2	M
0.43859649122807	wt	L	F3	M2	M
-0.0175438596491228	wt	L	F3	M2	M
0.0526315789473684	wt	L	F3	M2	M
-0.239766081871345	wt	L	F3	M2	M
-0.274853801169591	wt	L	F3	M2	M
0.12280701754386	wt	L	F3	M3	M
-0.286549707602339	wt	L	F3	M3	M
0.333333333333333	wt	L	F3	M3	M
0.695906432748538	wt	L	F3	M3	M
-0.0409356725146199	wt	L	F3	M3	M
-0.0526315789473684	wt	L	F3	M3	M
-0.0994152046783626	wt	L	F3	M3	M
-0.146198830409357	wt	L	F3	M3	M
-0.228070175438596	wt	L	F3	M3	M
0.333333333333333	wt	L	F3	M3	M
0.181286549707602	wt	L	F3	M3	M
0.0760233918128655	wt	L	F3	M3	M
0.345029239766082	wt	L	F3	M3	M
0.239766081871345	wt	L	F3	M3	M
-0.111111111111111	wt	L	F3	M3	M
0.216374269005848	wt	L	F3	M3	M
-0.286549707602339	wt	L	F3	M3	M
-0.228070175438596	wt	L	F3	M3	M
-0.286549707602339	wt	L	F3	M3	M
0.216374269005848	wt	L	F3	M3	M
0.298245614035088	wt	L	F3	M3	M
0.111111111111111	wt	L	F3	M3	M
-0.0760233918128655	wt	L	F3	M3	M
-0.134502923976608	wt	L	F3	M3	M
0.286549707602339	wt	L	F3	M3	M
0.134502923976608	wt	L	F3	M3	M
0.169590643274854	wt	L	F3	M3	M
-0.064327485380117	wt	L	F3	M3	M
0.0526315789473684	wt	L	F3	M3	M
-0.263157894736842	wt	L	F3	M3	M
0.0994152046783626	wt	L	F3	M3	M
-0.192982456140351	wt	L	F3	M3	M
-0.169590643274854	wt	L	F3	M3	M
-0.12280701754386	wt	L	F3	M3	M
-0.157894736842105	wt	L	F3	M3	M
-0.0175438596491228	wt	L	F3	M3	M
-0.111111111111111	wt	L	F3	M3	M
0.0292397660818713	wt	L	F3	M3	M
-0.146198830409357	wt	L	F3	M3	M
0.578947368421053	wt	L	F3	M3	M
-0.263157894736842	wt	L	F3	M3	M
-0.321637426900585	wt	L	F3	M3	M
-0.309941520467836	wt	L	F3	M3	M
-0.0409356725146199	wt	L	F3	M3	M
0.0760233918128655	wt	L	F3	M3	M
0	wt	L	H0	M1	M
-0.0736842105263158	wt	L	H0	M1	M
0.0526315789473684	wt	L	H0	M1	M
-0.0105263157894737	wt	L	H0	M1	M
0.0736842105263158	wt	L	H0	M1	M
-0.136842105263158	wt	L	H0	M1	M
-0.0842105263157895	wt	L	H0	M1	M
0.273684210526316	wt	L	H0	M1	M
-0.157894736842105	wt	L	H0	M1	M
-0.115789473684211	wt	L	H0	M1	M
0.231578947368421	wt	L	H0	M1	M
-0.221052631578947	wt	L	H0	M1	M
0.0631578947368421	wt	L	H0	M1	M
-0.305263157894737	wt	L	H0	M1	M
0.357894736842105	wt	L	H0	M1	M
-0.168421052631579	wt	L	H0	M1	M
0.378947368421053	wt	L	H0	M1	M
0.378947368421053	wt	L	H0	M1	M
0.0421052631578947	wt	L	H0	M1	M
0.221052631578947	wt	L	H0	M1	M
0.0526315789473684	wt	L	H0	M1	M
-0.0421052631578947	wt	L	H0	M1	M
-0.378947368421053	wt	L	H0	M1	M
-0.115789473684211	wt	L	H0	M1	M
0.294736842105263	wt	L	H0	M1	M
-0.157894736842105	wt	L	H0	M1	M
-0.126315789473684	wt	L	H0	M1	M
-0.178947368421053	wt	L	H0	M1	M
0.368421052631579	wt	L	H0	M1	M
0.326315789473684	wt	L	H0	M1	M
0.178947368421053	wt	L	H0	M1	M
-0.0421052631578947	wt	L	H0	M1	M
-0.4	wt	L	H0	M1	M
-0.0315789473684211	wt	L	H0	M1	M
-0.263157894736842	wt	L	H0	M1	M
-0.0842105263157895	wt	L	H0	M1	M
0.115789473684211	wt	L	H0	M1	M
-0.210526315789474	wt	L	H0	M1	M
-0.115789473684211	wt	L	H0	M1	M
-0.221052631578947	wt	L	H0	M1	M
-0.2	wt	L	H0	M1	M
-0.157894736842105	wt	L	H0	M1	M
0.189473684210526	wt	L	H0	M1	M
0.0631578947368421	wt	L	H0	M1	M
-0.368421052631579	wt	L	H0	M1	M
-0.0526315789473684	wt	L	H0	M1	M
0.0842105263157895	wt	L	H0	M1	M
-0.368421052631579	wt	L	H0	M1	M
0.126315789473684	wt	L	H0	M1	M
-0.178947368421053	wt	L	H0	M1	M
0.0526315789473684	wt	L	H0	M1	M
-0.0315789473684211	wt	L	H0	M1	M
-0.168421052631579	wt	L	H0	M1	M
0.0421052631578947	wt	L	H0	M1	M
0.0526315789473684	wt	L	H0	M1	M
-0.368421052631579	wt	L	H0	M1	M
0.0421052631578947	wt	L	H0	M1	M
0.347368421052632	wt	L	H0	M1	M
-0.526315789473684	wt	L	H0	M1	M
0.0526315789473684	wt	L	H0	M1	M
-0.0736842105263158	wt	L	H0	M1	M
0.147368421052632	wt	L	H0	M1	M
-0.126315789473684	wt	L	H0	M1	M
-0.157894736842105	wt	L	H0	M1	M
-0.0736842105263158	wt	L	H0	M1	M
-0.252631578947368	wt	L	H0	M1	M
0.0315789473684211	wt	L	H0	M1	M
0.231578947368421	wt	L	H0	M1	M
-0.389473684210526	wt	L	H0	M1	M
0.231578947368421	wt	L	H0	M1	M
-0.105263157894737	wt	L	H0	M1	M
0.0947368421052632	wt	L	H0	M1	M
-0.157894736842105	wt	L	H0	M1	M
0.0631578947368421	wt	L	H0	M1	M
-0.0105263157894737	wt	L	H0	M1	M
-0.0210526315789474	wt	L	H0	M1	M
-0.115789473684211	wt	L	H0	M1	M
0.221052631578947	wt	L	H0	M1	M
-0.294736842105263	wt	L	H0	M1	M
-0.168421052631579	wt	L	H0	M1	M
-0.0105263157894737	wt	L	H0	M1	M
-0.0210526315789474	wt	L	H0	M1	M
0.263157894736842	wt	L	H0	M1	M
-0.273684210526316	wt	L	H0	M1	M
0	wt	L	H0	M1	M
-0.189473684210526	wt	L	H0	M1	M
0.0947368421052632	wt	L	H0	M1	M
0	wt	L	H0	M1	M
-0.115789473684211	wt	L	H0	M1	M
-0.0631578947368421	wt	L	H0	M1	M
0.2	wt	L	H0	M1	M
0.189473684210526	wt	L	H0	M1	M
0.178947368421053	wt	L	H0	M1	M
-0.294736842105263	wt	L	H0	M1	M
0.473684210526316	wt	L	H0	M1	M
-0.105263157894737	wt	L	H0	M1	M
0.0947368421052632	wt	L	H0	M1	M
0.252631578947368	wt	L	H0	M1	M
0.305263157894737	wt	L	H0	M1	M
-0.105263157894737	wt	L	H0	M1	M
-0.0736842105263158	wt	L	H0	M1	M
0	wt	L	H0	M1	M
-0.210526315789474	wt	L	H0	M1	M
0.305263157894737	wt	L	H0	M1	M
-0.168421052631579	wt	L	H0	M1	M
-0.0210526315789474	wt	L	H0	M2	M
0.231578947368421	wt	L	H0	M2	M
0.105263157894737	wt	L	H0	M2	M
0.0736842105263158	wt	L	H0	M2	M
0.178947368421053	wt	L	H0	M2	M
0.0842105263157895	wt	L	H0	M2	M
-0.0210526315789474	wt	L	H0	M2	M
0.105263157894737	wt	L	H0	M2	M
0.115789473684211	wt	L	H0	M2	M
0.0421052631578947	wt	L	H0	M2	M
-0.48421052631579	wt	L	H0	M2	M
-0.168421052631579	wt	L	H0	M2	M
0.273684210526316	wt	L	H0	M2	M
0.0210526315789474	wt	L	H0	M2	M
0.178947368421053	wt	L	H0	M2	M
0.263157894736842	wt	L	H0	M2	M
-0.136842105263158	wt	L	H0	M2	M
0.0210526315789474	wt	L	H0	M2	M
0.231578947368421	wt	L	H0	M2	M
0.2	wt	L	H0	M2	M
0.0736842105263158	wt	L	H0	M2	M
0.0526315789473684	wt	L	H0	M2	M
0.336842105263158	wt	L	H0	M2	M
-0.136842105263158	wt	L	H0	M2	M
-0.157894736842105	wt	L	H0	M2	M
-0.305263157894737	wt	L	H0	M2	M
0.2	wt	L	H0	M2	M
-0.0526315789473684	wt	L	H0	M2	M
-0.126315789473684	wt	L	H0	M2	M
0.157894736842105	wt	L	H0	M2	M
0.231578947368421	wt	L	H0	M2	M
0.589473684210526	wt	L	H0	M2	M
0.326315789473684	wt	L	H0	M2	M
-0.326315789473684	wt	L	H0	M2	M
-0.242105263157895	wt	L	H0	M2	M
0.168421052631579	wt	L	H0	M2	M
0.263157894736842	wt	L	H0	M2	M
-0.0105263157894737	wt	L	H0	M2	M
-0.28421052631579	wt	L	H0	M2	M
0.347368421052632	wt	L	H0	M2	M
0.178947368421053	wt	L	H0	M2	M
0.421052631578947	wt	L	H0	M2	M
0.105263157894737	wt	L	H0	M2	M
0.105263157894737	wt	L	H0	M2	M
0.221052631578947	wt	L	H0	M2	M
-0.221052631578947	wt	L	H0	M2	M
-0.242105263157895	wt	L	H0	M2	M
-0.0210526315789474	wt	L	H0	M2	M
0.178947368421053	wt	L	H0	M2	M
0.0526315789473684	wt	L	H0	M2	M
-0.115789473684211	wt	L	H0	M2	M
0.368421052631579	wt	L	H0	M2	M
-0.0315789473684211	wt	L	H0	M2	M
0.210526315789474	wt	L	H0	M2	M
0.2	wt	L	H0	M2	M
0.0631578947368421	wt	L	H0	M2	M
-0.147368421052632	wt	L	H0	M2	M
-0.336842105263158	wt	L	H0	M2	M
-0.347368421052632	wt	L	H0	M2	M
-0.189473684210526	wt	L	H0	M2	M
0.189473684210526	wt	L	H0	M2	M
-0.189473684210526	wt	L	H0	M2	M
0.210526315789474	wt	L	H0	M2	M
0.0210526315789474	wt	L	H0	M2	M
0.410526315789474	wt	L	H0	M2	M
0.336842105263158	wt	L	H0	M2	M
-0.273684210526316	wt	L	H0	M2	M
-0.252631578947368	wt	L	H0	M2	M
0.136842105263158	wt	L	H0	M2	M
0.0421052631578947	wt	L	H0	M2	M
-0.0631578947368421	wt	L	H0	M2	M
-0.4	wt	L	H0	M2	M
0.378947368421053	wt	L	H0	M2	M
0.210526315789474	wt	L	H0	M2	M
0.28421052631579	wt	L	H0	M2	M
-0.115789473684211	wt	L	H0	M2	M
-0.263157894736842	wt	L	H0	M2	M
0.210526315789474	wt	L	H0	M2	M
0.115789473684211	wt	L	H0	M2	M
0.0105263157894737	wt	L	H0	M2	M
0.0947368421052632	wt	L	H0	M2	M
0.494736842105263	wt	L	H0	M2	M
0.347368421052632	wt	L	H0	M2	M
0.0421052631578947	wt	L	H0	M2	M
0.0526315789473684	wt	L	H0	M2	M
0.147368421052632	wt	L	H0	M2	M
-0.242105263157895	wt	L	H0	M2	M
-0.157894736842105	wt	L	H0	M2	M
0.136842105263158	wt	L	H0	M2	M
-0.242105263157895	wt	L	H0	M2	M
-0.157894736842105	wt	L	H0	M2	M
-0.505263157894737	wt	L	H0	M2	M
0.0631578947368421	wt	L	H0	M2	M
0.136842105263158	wt	L	H0	M2	M
-0.431578947368421	wt	L	H0	M2	M
0.0947368421052632	wt	L	H0	M2	M
-0.347368421052632	wt	L	H0	M2	M
-0.347368421052632	wt	L	H0	M2	M
-0.189473684210526	wt	L	H0	M2	M
0.210526315789474	wt	L	H0	M2	M
-0.294736842105263	wt	L	H0	M2	M
-0.0842105263157895	wt	L	H0	M2	M
0.210526315789474	wt	L	H0	M2	M
0.0631578947368421	wt	L	H0	M2	M
-0.368421052631579	wt	L	H0	M2	M
-0.0736842105263158	wt	L	H0	M2	M
0.0526315789473684	wt	L	H0	M2	M
-0.0526315789473684	wt	L	H0	M2	M
0.136842105263158	wt	L	H0	M2	M
0.168421052631579	wt	L	H0	M2	M
0.0736842105263158	wt	L	H0	M2	M
0.0526315789473684	wt	L	H0	M2	M
0.178947368421053	wt	L	H0	M2	M
0.231578947368421	wt	L	H0	M2	M
-0.157894736842105	wt	L	H0	M2	M
0.0315789473684211	wt	L	H0	M2	M
-0.168421052631579	wt	L	H0	M2	M
0.221052631578947	wt	L	H0	M2	M
0.189473684210526	wt	L	H0	M2	M
0.252631578947368	wt	L	H0	M2	M
0.115789473684211	wt	L	H0	M3	M
0.0631578947368421	wt	L	H0	M3	M
0	wt	L	H0	M3	M
-0.178947368421053	wt	L	H0	M3	M
0.273684210526316	wt	L	H0	M3	M
-0.263157894736842	wt	L	H0	M3	M
-0.2	wt	L	H0	M3	M
0.0210526315789474	wt	L	H0	M3	M
0.136842105263158	wt	L	H0	M3	M
0.221052631578947	wt	L	H0	M3	M
0.126315789473684	wt	L	H0	M3	M
-0.210526315789474	wt	L	H0	M3	M
-0.263157894736842	wt	L	H0	M3	M
-0.178947368421053	wt	L	H0	M3	M
-0.28421052631579	wt	L	H0	M3	M
0.168421052631579	wt	L	H0	M3	M
-0.0631578947368421	wt	L	H0	M3	M
-0.136842105263158	wt	L	H0	M3	M
0.48421052631579	wt	L	H0	M3	M
-0.0736842105263158	wt	L	H0	M3	M
0.136842105263158	wt	L	H0	M3	M
0.147368421052632	wt	L	H0	M3	M
0.0947368421052632	wt	L	H0	M3	M
-0.0526315789473684	wt	L	H0	M3	M
-0.189473684210526	wt	L	H0	M3	M
-0.0842105263157895	wt	L	H0	M3	M
-0.0947368421052632	wt	L	H0	M3	M
-0.157894736842105	wt	L	H0	M3	M
-0.326315789473684	wt	L	H0	M3	M
0.0315789473684211	wt	L	H0	M3	M
-0.252631578947368	wt	L	H0	M3	M
-0.0105263157894737	wt	L	H0	M3	M
0.294736842105263	wt	L	H0	M3	M
0.231578947368421	wt	L	H0	M3	M
0.368421052631579	wt	L	H0	M3	M
0.126315789473684	wt	L	H0	M3	M
0.105263157894737	wt	L	H0	M3	M
-0.0105263157894737	wt	L	H0	M3	M
-0.28421052631579	wt	L	H0	M3	M
-0.105263157894737	wt	L	H0	M3	M
-0.210526315789474	wt	L	H0	M3	M
-0.0631578947368421	wt	L	H0	M3	M
-0.0421052631578947	wt	L	H0	M3	M
-0.115789473684211	wt	L	H0	M3	M
-0.126315789473684	wt	L	H0	M3	M
0.252631578947368	wt	L	H0	M3	M
0.263157894736842	wt	L	H0	M3	M
-0.315789473684211	wt	L	H0	M3	M
0.336842105263158	wt	L	H0	M3	M
-0.642105263157895	wt	L	H0	M3	M
-0.115789473684211	wt	L	H0	M3	M
0.315789473684211	wt	L	H0	M3	M
0.189473684210526	wt	L	H0	M3	M
0.0631578947368421	wt	L	H0	M3	M
-0.0210526315789474	wt	L	H0	M3	M
-0.157894736842105	wt	L	H0	M3	M
0.0105263157894737	wt	L	H0	M3	M
0.0631578947368421	wt	L	H0	M3	M
-0.0105263157894737	wt	L	H0	M3	M
-0.0947368421052632	wt	L	H0	M3	M
0.0631578947368421	wt	L	H0	M3	M
0.589473684210526	wt	L	H0	M3	M
0.0526315789473684	wt	L	H0	M3	M
0.0947368421052632	wt	L	H0	M3	M
0.389473684210526	wt	L	H0	M3	M
-0.0421052631578947	wt	L	H0	M3	M
0	wt	L	H0	M3	M
-0.178947368421053	wt	L	H0	M3	M
0.126315789473684	wt	L	H0	M3	M
-0.105263157894737	wt	L	H0	M3	M
0.0105263157894737	wt	L	H0	M3	M
0.0736842105263158	wt	L	H0	M3	M
-0.0631578947368421	wt	L	H0	M3	M
0	wt	L	H0	M3	M
-0.0842105263157895	wt	L	H0	M3	M
0.2	wt	L	H0	M3	M
0.0842105263157895	wt	L	H0	M3	M
0.0105263157894737	wt	L	H0	M3	M
-0.347368421052632	wt	L	H0	M3	M
0.126315789473684	wt	L	H0	M3	M
-0.105263157894737	wt	L	H0	M3	M
0.178947368421053	wt	L	H0	M3	M
-0.0315789473684211	wt	L	H0	M3	M
0.115789473684211	wt	L	H0	M3	M
0.294736842105263	wt	L	H0	M3	M
-0.0315789473684211	wt	L	H0	M3	M
0.136842105263158	wt	L	H0	M3	M
-0.315789473684211	wt	L	H0	M3	M
0.147368421052632	wt	L	H0	M3	M
0.0526315789473684	wt	L	H0	M3	M
0.0526315789473684	wt	L	H0	M3	M
0.0315789473684211	wt	L	H0	M3	M
-0.105263157894737	wt	L	H0	M3	M
0.105263157894737	wt	L	H0	M3	M
-0.263157894736842	wt	L	H0	M3	M
-0.0736842105263158	wt	L	H0	M3	M
-0.0631578947368421	wt	L	H0	M3	M
-0.0842105263157895	wt	L	H0	M3	M
0.0842105263157895	wt	L	H0	M3	M
0.0736842105263158	wt	L	H0	M3	M
0.0842105263157895	wt	L	H0	M3	M
0.126315789473684	wt	L	H0	M3	M
-0.431578947368421	wt	L	H0	M3	M
-0.389473684210526	wt	L	H0	M3	M
-0.431578947368421	wt	L	H0	M3	M
-0.273684210526316	wt	L	H0	M3	M
-0.189473684210526	wt	L	H0	M3	M
0.0315789473684211	wt	L	H0	M3	M
-0.178947368421053	wt	L	H0	M3	M
-0.115789473684211	wt	L	H0	M3	M
0.0736842105263158	wt	L	H0	M3	M
-0.168421052631579	wt	L	H0	M3	M
-0.0631578947368421	wt	L	H0	M3	M
0.147368421052632	wt	L	H0	M3	M
-0.210526315789474	wt	L	H0	M3	M
0.336842105263158	wt	L	H0	M3	M
0.168421052631579	wt	L	H0	M3	M
0.178947368421053	wt	L	H0	M3	M
0.242105263157895	wt	L	H0	M3	M
0.305263157894737	wt	L	H0	M3	M
0.0718954248366013	wt	P	A2	M1	M
0.0980392156862745	wt	P	A2	M1	M
0.111111111111111	wt	P	A2	M1	M
-0.0980392156862745	wt	P	A2	M1	M
-0.0980392156862745	wt	P	A2	M1	M
0.281045751633987	wt	P	A2	M1	M
-0.372549019607843	wt	P	A2	M1	M
-0.320261437908497	wt	P	A2	M1	M
0.176470588235294	wt	P	A2	M1	M
-0.464052287581699	wt	P	A2	M1	M
0.163398692810458	wt	P	A2	M2	M
-0.359477124183007	wt	P	A2	M2	M
-0.124183006535948	wt	P	A2	M2	M
-0.0588235294117647	wt	P	A2	M3	M
0.0980392156862745	wt	P	A2	M3	M
0.241830065359477	wt	P	A2	M3	M
-0.228758169934641	wt	P	A2	M3	M
0.30718954248366	wt	P	A2	M3	M
-0.0849673202614379	wt	P	A2	M3	M
0.241830065359477	wt	P	A3	M1	M
-0.0326797385620915	wt	P	A3	M1	M
0.0326797385620915	wt	P	A3	M1	M
0.163398692810458	wt	P	A3	M1	M
0.124183006535948	wt	P	A3	M1	M
-0.333333333333333	wt	P	A3	M1	M
0.137254901960784	wt	P	A3	M1	M
-0.42483660130719	wt	P	A3	M1	M
0.437908496732026	wt	P	A3	M1	M
-0.333333333333333	wt	P	A3	M1	M
-0.228758169934641	wt	P	A3	M2	M
0.0457516339869281	wt	P	A3	M2	M
-0.0457516339869281	wt	P	A3	M2	M
0.0065359477124183	wt	P	A3	M2	M
0.281045751633987	wt	P	A3	M2	M
-0.228758169934641	wt	P	A3	M2	M
-0.281045751633987	wt	P	A3	M2	M
-0.189542483660131	wt	P	A3	M2	M
-0.241830065359477	wt	P	A3	M2	M
-0.202614379084967	wt	P	A3	M2	M
0.0588235294117647	wt	P	A3	M3	M
0.254901960784314	wt	P	A3	M3	M
0.490196078431373	wt	P	A3	M3	M
0.0718954248366013	wt	P	A3	M3	M
-0.189542483660131	wt	P	A3	M3	M
-0.189542483660131	wt	P	A3	M3	M
0.176470588235294	wt	P	A3	M3	M
0.163398692810458	wt	P	A3	M3	M
-0.124183006535948	wt	P	A3	M3	M
-0.30718954248366	wt	P	A3	M3	M
-0.0326797385620915	wt	P	A4	M1	M
0.176470588235294	wt	P	A4	M1	M
0.0588235294117647	wt	P	A4	M1	M
0.0065359477124183	wt	P	A4	M1	M
0.0196078431372549	wt	P	A4	M1	M
0.202614379084967	wt	P	A4	M1	M
0.0457516339869281	wt	P	A4	M2	M
-0.215686274509804	wt	P	A4	M2	M
0.176470588235294	wt	P	A4	M2	M
-0.189542483660131	wt	P	A4	M2	M
0.137254901960784	wt	P	A4	M2	M
0.320261437908497	wt	P	A4	M2	M
-0.281045751633987	wt	P	A4	M2	M
-0.0718954248366013	wt	P	A4	M2	M
0.0588235294117647	wt	P	A4	M2	M
-0.333333333333333	wt	P	A4	M2	M
0.189542483660131	wt	P	A4	M3	M
-0.111111111111111	wt	P	A4	M3	M
0.124183006535948	wt	P	A4	M3	M
0.30718954248366	wt	P	B3	M1	M
-0.0326797385620915	wt	P	B3	M1	M
0.320261437908497	wt	P	B3	M1	M
-0.124183006535948	wt	P	B3	M1	M
-0.0718954248366013	wt	P	B3	M1	M
0.124183006535948	wt	P	B3	M1	M
-0.0326797385620915	wt	P	B3	M1	M
-0.163398692810458	wt	P	B3	M1	M
-0.163398692810458	wt	P	B3	M1	M
-0.150326797385621	wt	P	B3	M1	M
0.42483660130719	wt	P	B3	M2	M
0.137254901960784	wt	P	B3	M2	M
-0.163398692810458	wt	P	B3	M2	M
0.176470588235294	wt	P	B3	M2	M
-0.176470588235294	wt	P	B3	M2	M
-0.0588235294117647	wt	P	B3	M2	M
-0.0849673202614379	wt	P	B3	M2	M
-0.0588235294117647	wt	P	B3	M2	M
0.0718954248366013	wt	P	B3	M2	M
-0.542483660130719	wt	P	B3	M2	M
0.0196078431372549	wt	P	B3	M3	M
0.137254901960784	wt	P	B3	M3	M
-0.189542483660131	wt	P	B3	M3	M
0.0196078431372549	wt	P	B3	M3	M
-0.241830065359477	wt	P	B3	M3	M
-0.0718954248366013	wt	P	B3	M3	M
-0.176470588235294	wt	P	B3	M3	M
0.0457516339869281	wt	P	B3	M3	M
0.30718954248366	wt	P	B3	M3	M
0.0588235294117647	wt	P	B3	M3	M
0.0315789473684211	wt	P	F0	M1	M
-0.168421052631579	wt	P	F0	M1	M
0.305263157894737	wt	P	F0	M1	M
-0.0105263157894737	wt	P	F0	M1	M
-0.126315789473684	wt	P	F0	M1	M
0.2	wt	P	F0	M1	M
0.2	wt	P	F0	M1	M
0.0842105263157895	wt	P	F0	M1	M
-0.315789473684211	wt	P	F0	M1	M
-0.305263157894737	wt	P	F0	M1	M
-0.0842105263157895	wt	P	F0	M2	M
0.48421052631579	wt	P	F0	M2	M
0.0210526315789474	wt	P	F0	M2	M
0.0947368421052632	wt	P	F0	M2	M
-0.0736842105263158	wt	P	F0	M2	M
0.0105263157894737	wt	P	F0	M2	M
0.336842105263158	wt	P	F0	M2	M
-0.0315789473684211	wt	P	F0	M2	M
0.105263157894737	wt	P	F0	M2	M
-0.105263157894737	wt	P	F0	M2	M
0.147368421052632	wt	P	F0	M3	M
0.368421052631579	wt	P	F0	M3	M
0.105263157894737	wt	P	F0	M3	M
-0.0842105263157895	wt	P	F0	M3	M
-0.0210526315789474	wt	P	F0	M3	M
0.221052631578947	wt	P	F0	M3	M
0.178947368421053	wt	P	F0	M3	M
-0.315789473684211	wt	P	F0	M3	M
-0.526315789473684	wt	P	F0	M3	M
0.305263157894737	wt	P	F0	M3	M
0.251461988304094	wt	P	F4	M1	M
0.146198830409357	wt	P	F4	M1	M
-0.0994152046783626	wt	P	F4	M1	M
-0.239766081871345	wt	P	F4	M1	M
0.087719298245614	wt	P	F4	M1	M
0.169590643274854	wt	P	F4	M1	M
-0.0526315789473684	wt	P	F4	M1	M
-0.380116959064327	wt	P	F4	M1	M
0.204678362573099	wt	P	F4	M1	M
-0.0409356725146199	wt	P	F4	M1	M
-0.134502923976608	wt	P	F4	M1	M
0.0526315789473684	wt	P	F4	M1	M
-0.00584795321637427	wt	P	F4	M1	M
0.345029239766082	wt	P	F4	M1	M
-0.00584795321637427	wt	P	F4	M1	M
-0.0409356725146199	wt	P	F4	M2	M
0.263157894736842	wt	P	F4	M2	M
-0.00584795321637427	wt	P	F4	M2	M
-0.064327485380117	wt	P	F4	M2	M
0.368421052631579	wt	P	F4	M2	M
-0.309941520467836	wt	P	F4	M2	M
-0.0292397660818713	wt	P	F4	M2	M
-0.228070175438596	wt	P	F4	M2	M
0.274853801169591	wt	P	F4	M2	M
-0.111111111111111	wt	P	F4	M2	M
0.216374269005848	wt	P	F4	M2	M
-0.0409356725146199	wt	P	F4	M2	M
-0.192982456140351	wt	P	F4	M2	M
0.286549707602339	wt	P	F4	M2	M
-0.345029239766082	wt	P	F4	M2	M
-0.228070175438596	wt	P	F4	M2	M
0.0409356725146199	wt	P	F4	M2	M
-0.239766081871345	wt	P	F4	M2	M
0.169590643274854	wt	P	F4	M2	M
-0.064327485380117	wt	P	F4	M2	M
-0.309941520467836	wt	P	F4	M2	M
0.263157894736842	wt	P	F4	M3	M
-0.064327485380117	wt	P	F4	M3	M
-0.146198830409357	wt	P	F4	M3	M
-0.146198830409357	wt	P	F4	M3	M
0.263157894736842	wt	P	F4	M3	M
-0.274853801169591	wt	P	F4	M3	M
-0.0994152046783626	wt	P	F5	M1	M
0.35672514619883	wt	P	F5	M1	M
-0.0760233918128655	wt	P	F5	M1	M
0.00584795321637427	wt	P	F5	M1	M
-0.087719298245614	wt	P	F5	M1	M
0.157894736842105	wt	P	F5	M1	M
-0.485380116959064	wt	P	F5	M1	M
-0.111111111111111	wt	P	F5	M1	M
-0.0526315789473684	wt	P	F5	M1	M
0.0526315789473684	wt	P	F5	M1	M
-0.181286549707602	wt	P	F5	M2	M
-0.286549707602339	wt	P	F5	M2	M
0.228070175438596	wt	P	F5	M2	M
-0.146198830409357	wt	P	F5	M2	M
0.216374269005848	wt	P	F5	M2	M
-0.204678362573099	wt	P	F5	M2	M
-0.087719298245614	wt	P	F5	M2	M
0.111111111111111	wt	P	F5	M2	M
-0.0994152046783626	wt	P	F5	M2	M
0.087719298245614	wt	P	F5	M2	M
0.169590643274854	wt	P	F5	M3	M
0.12280701754386	wt	P	F5	M3	M
0.251461988304094	wt	P	F5	M3	M
-0.281045751633987	wt	Z	B1	M2	M
-0.163398692810458	wt	Z	B1	M2	M
0.0718954248366013	wt	Z	B1	M2	M
0.0980392156862745	wt	Z	B1	M3	M
0.150326797385621	wt	Z	B1	M3	M
0.228758169934641	wt	Z	B1	M3	M
0.0326797385620915	wt	Z	B1	M3	M
0.372549019607843	wt	Z	B1	M3	M
0.241830065359477	wt	Z	B1	M3	M
0.30718954248366	wt	Z	B1	M3	M
0.241830065359477	wt	Z	B1	M3	M
0.176470588235294	wt	Z	B1	M3	M
-0.0588235294117647	wt	Z	B1	M3	M
-0.163398692810458	wt	Z	B1	M1	M
-0.0980392156862745	wt	Z	B1	M1	M
0.0849673202614379	wt	Z	B1	M1	M
0.294117647058824	wt	Z	B1	M1	M
0.254901960784314	wt	Z	B1	M1	M
-0.215686274509804	wt	Z	B1	M1	M
-0.137254901960784	wt	Z	B1	M1	M
-0.0718954248366013	wt	Z	B1	M1	M
0.0849673202614379	wt	Z	B1	M1	M
0.34640522875817	wt	Z	B1	M1	M
-0.298245614035088	wt	Z	F1	M1	M
0.461988304093567	wt	Z	F1	M1	M
-0.0292397660818713	wt	Z	F1	M1	M
-0.087719298245614	wt	Z	F1	M1	M
0.0526315789473684	wt	Z	F1	M1	M
0.0526315789473684	wt	Z	F1	M1	M
0.157894736842105	wt	Z	F1	M1	M
0.134502923976608	wt	Z	F1	M1	M
0.192982456140351	wt	Z	F1	M1	M
0.450292397660819	wt	Z	F1	M1	M
0.333333333333333	wt	Z	F1	M2	M
-0.0175438596491228	wt	Z	F1	M2	M
-0.286549707602339	wt	Z	F1	M2	M
0.274853801169591	wt	Z	F1	M2	M
-0.0292397660818713	wt	Z	F1	M2	M
-0.111111111111111	wt	Z	F1	M2	M
0.146198830409357	wt	Z	F1	M2	M
0.0526315789473684	wt	Z	F1	M2	M
-0.532163742690059	wt	Z	F1	M2	M
-0.0292397660818713	wt	Z	F1	M2	M
0.298245614035088	wt	Z	F1	M3	M
0.625730994152047	wt	Z	F1	M3	M
0.567251461988304	wt	Z	F1	M3	M
0.192982456140351	wt	Z	F1	M3	M
0.228070175438596	wt	Z	F1	M3	M
0.251461988304094	wt	Z	F1	M3	M
0.216374269005848	wt	Z	F1	M3	M
-0.0409356725146199	wt	Z	F1	M3	M
0.228070175438596	wt	Z	F1	M3	M
0.614035087719298	wt	Z	F1	M3	M
0.309941520467836	wt	Z	F1	M3	M
0.204678362573099	wt	Z	F1	M3	M
0.204678362573099	wt	Z	F1	M3	M
0.146198830409357	wt	Z	F1	M3	M
0.309941520467836	wt	Z	F1	M3	M
-0.00584795321637427	wt	Z	F6	M1	M
-0.239766081871345	wt	Z	F6	M1	M
0.111111111111111	wt	Z	F6	M1	M
-0.0292397660818713	wt	Z	F6	M1	M
0.368421052631579	wt	Z	F6	M1	M
0.064327485380117	wt	Z	F6	M1	M
0.064327485380117	wt	Z	F6	M2	M
0.35672514619883	wt	Z	F6	M2	M
-0.00584795321637427	wt	Z	F6	M2	M
0.146198830409357	wt	Z	F6	M2	M
-0.134502923976608	wt	Z	F6	M2	M
-0.146198830409357	wt	Z	F6	M2	M
-0.228070175438596	wt	Z	F6	M2	M
-0.0409356725146199	wt	Z	F6	M2	M
0.228070175438596	wt	Z	F6	M2	M
0.426900584795322	wt	Z	F6	M2	M
-0.146198830409357	wt	Z	F6	M3	M
0.0292397660818713	wt	Z	F6	M3	M
-0.286549707602339	wt	Z	F6	M3	M
-0.228070175438596	wt	Z	F6	M3	M
0.0760233918128655	wt	Z	F6	M3	M
0.274853801169591	wt	Z	F6	M3	M
0.333333333333333	wt	Z	F6	M3	M
0.216374269005848	wt	Z	F6	M3	M
-0.380116959064327	wt	Z	F6	M3	M
-0.064327485380117	wt	Z	F6	M3	M
-0.202614379084967	wt	Z	G1	M1	M
0.320261437908497	wt	Z	G1	M1	M
0.202614379084967	wt	Z	G1	M1	M
-0.411764705882353	wt	Z	G1	M1	M
-0.150326797385621	wt	Z	G1	M1	M
-0.241830065359477	wt	Z	G1	M1	M
0.0849673202614379	wt	Z	G1	M1	M
0.0718954248366013	wt	Z	G1	M1	M
-0.281045751633987	wt	Z	G1	M1	M
-0.477124183006536	wt	Z	G1	M1	M
-0.150326797385621	wt	Z	G1	M2	M
-0.176470588235294	wt	Z	G1	M2	M
0.294117647058824	wt	Z	G1	M2	M
0.189542483660131	wt	Z	G1	M2	M
0.137254901960784	wt	Z	G1	M2	M
-0.228758169934641	wt	Z	G1	M2	M
0.333333333333333	wt	Z	G1	M3	M
0.0980392156862745	wt	Z	G1	M3	M
0.254901960784314	wt	Z	G1	M3	M
0.228758169934641	wt	Z	G1	M3	M
0.26797385620915	wt	Z	G1	M3	M
0.26797385620915	wt	Z	G1	M3	M
-0.176470588235294	wt	Z	G1	M3	M
0.163398692810458	wt	Z	G1	M3	M
-0.124183006535948	wt	Z	G1	M3	M
0.0065359477124183	wt	Z	G1	M3	M
-0.254901960784314	wt	Z	G3	M1	M
0.0718954248366013	wt	Z	G3	M1	M
0.254901960784314	wt	Z	G3	M1	M
-0.124183006535948	wt	Z	G3	M2	M
0.150326797385621	wt	Z	G3	M2	M
-0.0326797385620915	wt	Z	G3	M2	M
-0.137254901960784	wt	Z	G3	M2	M
0.0457516339869281	wt	Z	G3	M2	M
0.30718954248366	wt	Z	G3	M2	M
0.176470588235294	wt	Z	G3	M2	M
0.0326797385620915	wt	Z	G3	M2	M
-0.30718954248366	wt	Z	G3	M2	M
0.0849673202614379	wt	Z	G3	M2	M
0.281045751633987	wt	Z	G3	M3	M
-0.202614379084967	wt	Z	G3	M3	M
-0.0326797385620915	wt	Z	G3	M3	M
0.176470588235294	wt	Z	G3	M3	M
-0.0849673202614379	wt	Z	G3	M3	M
0.0588235294117647	wt	Z	G3	M3	M
0.241830065359477	wt	Z	G3	M3	M
0.202614379084967	wt	Z	G3	M3	M
0.0718954248366013	wt	Z	G3	M3	M
0.137254901960784	wt	Z	G3	M3	M
0.30718954248366	wt	Z	G4	M1	M
0.333333333333333	wt	Z	G4	M1	M
-0.111111111111111	wt	Z	G4	M1	M
-0.241830065359477	wt	Z	G4	M1	M
0.281045751633987	wt	Z	G4	M1	M
0.0849673202614379	wt	Z	G4	M1	M
-0.281045751633987	wt	Z	G4	M1	M
-0.490196078431373	wt	Z	G4	M1	M
0.26797385620915	wt	Z	G4	M1	M
-0.0457516339869281	wt	Z	G4	M1	M
-0.228758169934641	wt	Z	G4	M1	M
0.320261437908497	wt	Z	G4	M1	M
0.320261437908497	wt	Z	G4	M1	M
0.0326797385620915	wt	Z	G4	M1	M
-0.333333333333333	wt	Z	G4	M1	M
-0.359477124183007	wt	Z	G4	M2	M
-0.150326797385621	wt	Z	G4	M2	M
0.0457516339869281	wt	Z	G4	M2	M
0.0849673202614379	wt	Z	G4	M2	M
-0.137254901960784	wt	Z	G4	M2	M
0.359477124183007	wt	Z	G4	M2	M
-0.294117647058824	wt	Z	G4	M3	M
0.111111111111111	wt	Z	G4	M3	M
0.228758169934641	wt	Z	G4	M3	M
0.0980392156862745	wt	Z	H1	M1	M
0.0849673202614379	wt	Z	H1	M1	M
0.0718954248366013	wt	Z	H1	M1	M
0.163398692810458	wt	Z	H1	M2	M
0.0196078431372549	wt	Z	H1	M2	M
-0.0849673202614379	wt	Z	H1	M2	M
0.26797385620915	wt	Z	H1	M2	M
0.568627450980392	wt	Z	H1	M2	M
0.0196078431372549	wt	Z	H1	M2	M
0.215686274509804	wt	Z	H1	M2	M
0.0588235294117647	wt	Z	H1	M2	M
0.228758169934641	wt	Z	H1	M2	M
-0.215686274509804	wt	Z	H1	M2	M
0.176470588235294	wt	Z	H1	M3	M
0.202614379084967	wt	Z	H1	M3	M
0.202614379084967	wt	Z	H1	M3	M
0.254901960784314	wt	Z	H1	M3	M
-0.254901960784314	wt	Z	H1	M3	M
0.398692810457516	wt	Z	H1	M3	M
-0.0457516339869281	wt	Z	H1	M3	M
0.137254901960784	wt	Z	H1	M3	M
0.607843137254902	wt	Z	H1	M3	M
0.0326797385620915	wt	Z	H1	M3	M
