# Supplementary material for: Rapid meiotic prophase chromosome movements in Arabidopsis thaliana are linked to essential reorganization at the nuclear envelope
Source: Nat Commun. 2024 Jul 16;15:5964. doi: 10.1038/s41467-024-50169-4 (PMC11252379; doi:10.1038/s41467-024-50169-4)
Supplement: Supplementary file 19 — Source Data [file 41467_2024_50169_MOESM19_ESM.zip › Source Data/supplementary-figure4.tsv]

genotype	stage	anther	serie	cell.type	cell	avg.speed
asy1	ZP	Z1	S00X	M	M1	0.109947798122779
asy1	ZP	Z1	S00X	M	M3	0.0974617552893014
asy1	ZP	Z1	S00X	S	S	0.0357362017398051
asy1	ZP	Z2	S00X	M	M1	0.0643862007325115
asy1	ZP	Z2	S00X	M	M3	0.0534675572709075
asy1	ZP	Z2	S00X	S	S	0.0198598204538427
asy1	ZP	Z4	S00X	M	M1	0.0573817626244483
asy1	ZP	Z4	S00X	M	M2	0.0838982889802938
asy1	ZP	Z4	S00X	M	M3	0.0616637229589939
asy1	ZP	Z4	S00X	S	S	0.0484107798716178
asy1	ZP	Z5	S00X	M	M1	0.0751548224286784
asy1	ZP	Z5	S00X	M	M2	0.0629635469066875
asy1	ZP	Z5	S00X	M	M3	0.0778258028963436
asy1	ZP	Z6	S00X	M	M1	0.0575351165431768
asy1	ZP	Z6	S00X	M	M2	0.0830535371211823
asy1	ZP	Z6	S00X	M	M3	0.0979955086447955
asy1	ZP	Z6	S00X	S	S	0.0255488902314408
asy1	ZP	Z7	S00X	M	M1	0.127897442519175
asy1	ZP	Z7	S00X	M	M2	0.126878304861475
asy1	ZP	Z7	S00X	M	M3	0.139256558807265
asy1	ZP	Z7	S00X	S	S	0.0390333857299805
asy1	ZP	Z1	S00X	M	M1	0.0756570474884696
asy1	ZP	Z1	S00X	M	M2	0.0693610864246373
asy1	ZP	Z1	S00X	M	M3	0.0931707284001877
asy1	ZP	Z1	S00X	S	S	0.0141396226121152
asy1	ZP	Z2	S00X	M	M1	0.0851831696350063
asy1	ZP	Z2	S00X	M	M2	0.0823524329820876
asy1	ZP	Z2	S00X	M	M3	0.0533246628216635
asy1	ZP	Z2	S00X	S	S	0.0144022489808774
asy1	ZP	Z4	S00X	M	M1	0.054975669527571
asy1	ZP	Z4	S00X	M	M2	0.053809463174351
asy1	ZP	Z4	S00X	M	M3	0.074911358562851
asy1	ZP	Z5	S00X	M	M1	0.0521054239147804
asy1	ZP	Z5	S00X	M	M2	0.0571119237508182
asy1	ZP	Z5	S00X	M	M3	0.0378096794943469
asy1	ZP	Z6	S00X	M	M1	0.0909341266889348
asy1	ZP	Z6	S00X	M	M2	0.0439060131598516
asy1	ZP	Z6	S00X	S	S	0.0726001568017605
asy1	ZP	Z7	S00X	M	M1	0.115608716358593
asy1	ZP	Z7	S00X	M	M2	0.183380639459073
asy1	ZP	Z7	S00X	M	M3	0.220949651497841
asy1	ZP	Z7	S00X	S	S	0.0477626616281802
asy1	ZP	Z1	S00X	M	M1	0.0649111459181509
asy1	ZP	Z1	S00X	M	M2	0.085650471174193
asy1	ZP	Z1	S00X	M	M3	0.0694132613838287
asy1	ZP	Z1	S00X	S	S	0.0567067762556845
asy1	ZP	Z2	S00X	M	M1	0.0809392602666626
asy1	ZP	Z2	S00X	M	M2	0.0611849423771731
asy1	ZP	Z2	S00X	M	M3	0.0844599234422467
asy1	ZP	Z2	S00X	S	S	0.0576887598744234
asy1	ZP	Z4	S00X	M	M1	0.0601002579333493
asy1	ZP	Z4	S00X	M	M2	0.0418222417232537
asy1	ZP	Z4	S00X	M	M3	0.0478762151577901
asy1	ZP	Z5	S00X	M	M1	0.0569115380710037
asy1	ZP	Z5	S00X	M	M3	0.0640670976333646
asy1	ZP	Z5	S00X	S	S	0.0131043996134251
asy1	ZP	Z6	S00X	M	M2	0.0517927695272976
asy1	ZP	Z6	S00X	M	M3	0.0847622456902661
asy1	ZP	Z7	S00X	M	M2	0.135320512837183
asy1	ZP	Z7	S00X	M	M3	0.0993000880885577
asy1	ZP	Z7	S00X	S	S	0.0743573603637917
asy1	ZP	Z1	S00X	M	M1	0.0882879159162418
asy1	ZP	Z1	S00X	M	M2	0.0827811741238458
asy1	ZP	Z1	S00X	M	M3	0.147259335840502
asy1	ZP	Z1	S00X	S	S	0.0375861147763588
asy1	ZP	Z2	S00X	M	M1	0.0841404049756598
asy1	ZP	Z2	S00X	M	M2	0.0464824333138477
asy1	ZP	Z2	S00X	S	S	0.0848989675744103
asy1	ZP	Z4	S00X	M	M1	0.0335382180076257
asy1	ZP	Z4	S00X	M	M2	0.102888030556416
asy1	ZP	Z4	S00X	M	M3	0.0385380935467129
asy1	ZP	Z5	S00X	M	M1	0.066485718081404
asy1	ZP	Z5	S00X	M	M2	0.0505301388445411
asy1	ZP	Z6	S00X	M	M2	0.0926134369882799
asy1	ZP	Z6	S00X	M	M3	0.104022308726804
asy1	ZP	Z7	S00X	M	M2	0.141055884250052
asy1	ZP	Z7	S00X	M	M3	0.12809291809625
asy1	ZP	Z7	S00X	S	S	0.120602019164611
asy1	ZP	Z1	S00X	M	M1	0.10353195189253
asy1	ZP	Z1	S00X	M	M2	0.102945517631202
asy1	ZP	Z1	S00X	M	M3	0.0779125861873497
asy1	ZP	Z1	S00X	S	S	0.0190021096853719
asy1	ZP	Z2	S00X	M	M1	0.0932167546965474
asy1	ZP	Z2	S00X	M	M2	0.0916264098182414
asy1	ZP	Z2	S00X	M	M3	0.0733740340081175
asy1	ZP	Z2	S00X	S	S	0.0346625415864734
asy1	ZP	Z4	S00X	M	M1	0.0507020240097095
asy1	ZP	Z4	S00X	M	M3	0.0883434920088445
asy1	ZP	Z4	S00X	S	S	0.0345320091126955
asy1	ZP	Z5	S00X	M	M1	0.0467676782627468
asy1	ZP	Z5	S00X	M	M2	0.0641943505600737
asy1	ZP	Z5	S00X	S	S	0.0174465933270343
asy1	ZP	Z6	S00X	M	M2	0.0813475871706469
asy1	ZP	Z6	S00X	M	M3	0.0995682049323395
asy1	ZP	Z6	S00X	S	S	0.0179255581118004
asy1	ZP	Z7	S00X	M	M2	0.163718403287852
asy1	ZP	Z7	S00X	S	S	0.0390771423601432
asy1	ZP	Z1	S00X	M	M2	0.0920096014738913
asy1	ZP	Z4	S00X	M	M1	0.0336747423981958
asy1	ZP	Z4	S00X	M	M3	0.0516696034957387
asy1	ZP	Z5	S00X	M	M2	0.0577321881107571
asy1	ZP	Z7	S00X	M	M2	0.137367368379036
asy1	ZP	Z1	S00X	M	M2	0.106225442420749
asy1	ZP	Z5	S00X	M	M2	0.0610706166999036
asy1	ZP	Z5	S00X	S	S	0.0262993137985411
asy1	ZP	Z1	S00X	S	S	0.0427117440547702
asy1	ZP	Z2	S00X	S	S	0.0428697848487087
asy1	ZP	Z4	S00X	S	S	0.0418808063217576
asy1	ZP	Z7	S00X	S	S	0.0366961724649466
asy1	ZP	Z1	S00X	S	S	0.0139028872755749
asy1	ZP	Z2	S00X	S	S	0.0258971638916614
asy1	ZP	Z4	S00X	S	S	0.0210503714381638
asy1	ZP	Z6	S00X	S	S	0.0231646799079273
asy1	ZP	Z1	S00X	S	S	0.0386380983562553
asy1	ZP	Z2	S00X	S	S	0.0211238380349803
asy1	ZP	Z2	S00X	S	S	0.0182506087369613
asy1	ZP	Z5	S00X	S	S	0.0287310703502507
asy1	ZP	Z1	S00X	S	S	0.0634212683944894
asy3	ZP	Z2	S00X	M	M1	0.0984432105088992
asy3	ZP	Z2	S00X	M	M2	0.155658714657458
asy3	ZP	Z2	S00X	M	M3	0.149036959667173
asy3	ZP	Z2	S00X	S	S	0.0390343418460157
asy3	ZP	Z3	S00X	M	M1	0.104659622149389
asy3	ZP	Z3	S00X	S	S	0.0427049326453472
asy3	ZP	Z5	S00X	M	M1	0.069848004139376
asy3	ZP	Z5	S00X	M	M2	0.0463024721900095
asy3	ZP	Z5	S00X	M	M3	0.0432578772172227
asy3	ZP	Z5	S00X	S	S	0.0199942501226923
asy3	ZP	Z2	S00X	M	M1	0.134859529934741
asy3	ZP	Z2	S00X	M	M2	0.093960997407636
asy3	ZP	Z2	S00X	M	M3	0.0914939429848936
asy3	ZP	Z2	S00X	S	S	0.0575348002349764
asy3	ZP	Z3	S00X	M	M1	0.0894489168649896
asy3	ZP	Z3	S00X	M	M2	0.112742798194729
asy3	ZP	Z5	S00X	M	M1	0.0783712949196889
asy3	ZP	Z5	S00X	M	M2	0.038564966635701
asy3	ZP	Z5	S00X	M	M3	0.0666962360399649
asy3	ZP	Z2	S00X	M	M1	0.116043663152649
asy3	ZP	Z2	S00X	M	M2	0.153703168568034
asy3	ZP	Z2	S00X	M	M3	0.120795325481388
asy3	ZP	Z2	S00X	S	S	0.100413650654299
asy3	ZP	Z3	S00X	M	M1	0.121123073492882
asy3	ZP	Z3	S00X	M	M2	0.135009495749583
asy3	ZP	Z3	S00X	M	M3	0.126528126397661
asy3	ZP	Z3	S00X	S	S	0.0387027431534976
asy3	ZP	Z5	S00X	M	M1	0.0712324279615629
asy3	ZP	Z5	S00X	M	M3	0.0906603051386468
asy3	ZP	Z5	S00X	S	S	0.0240274600850739
asy3	ZP	Z2	S00X	M	M1	0.133271327677111
asy3	ZP	Z2	S00X	M	M2	0.144242505886427
asy3	ZP	Z2	S00X	M	M3	0.106904705767308
asy3	ZP	Z2	S00X	S	S	0.0213083885594995
asy3	ZP	Z3	S00X	M	M1	0.118964434600432
asy3	ZP	Z3	S00X	M	M2	0.0963306944550832
asy3	ZP	Z3	S00X	S	S	0.0223163435563219
asy3	ZP	Z5	S00X	M	M1	0.0652804691997407
asy3	ZP	Z5	S00X	M	M2	0.05009840816225
asy3	ZP	Z5	S00X	M	M3	0.0626293074288053
asy3	ZP	Z5	S00X	S	S	0.0219527379481585
asy3	ZP	Z2	S00X	M	M2	0.108767996828154
asy3	ZP	Z2	S00X	M	M3	0.168598735201022
asy3	ZP	Z2	S00X	S	S	0.0380316124460424
asy3	ZP	Z3	S00X	M	M2	0.149604837694689
asy3	ZP	Z3	S00X	M	M3	0.134159035283323
asy3	ZP	Z3	S00X	S	S	0.0424153842097069
asy3	ZP	Z2	S00X	M	M3	0.127288204645907
asy3	ZP	Z2	S00X	S	S	0.0159654956711505
asy3	ZP	Z5	S00X	M	M1	0.111551598647506
asy3	ZP	Z5	S00X	S	S	0.0264474260863683
asy3	ZP	Z2	S00X	M	M3	0.148405387844491
asy3	ZP	Z3	S00X	S	S	0.0361773236660748
asy3	ZP	Z2	S00X	S	S	0.0462781282392566
asy3	ZP	Z2	S00X	S	S	0.0276226169315346
asy3	ZP	Z2	S00X	S	S	0.0187087809480356
asy3	ZP	Z3	S00X	S	S	0.0502431332525218
asy3	ZP	Z3	S00X	S	S	0.0357359087594172
asy3	ZP	Z3	S00X	S	S	0.0158904846703691
rec8	ZP	Z1	S00X	M	M1	0.110152561962543
rec8	ZP	Z1	S00X	M	M2	0.072766575968792
rec8	ZP	Z1	S00X	M	M3	0.0859699967421436
rec8	ZP	Z1	S00X	S	S	0.0753454415118983
rec8	ZP	Z2	S00X	M	M1	0.143539188718242
rec8	ZP	Z2	S00X	M	M2	0.103194425571519
rec8	ZP	Z3	S00X	M	M1	0.0550734577931996
rec8	ZP	Z3	S00X	M	M2	0.0924730096210564
rec8	ZP	Z3	S00X	M	M3	0.105913981223393
rec8	ZP	Z3	S00X	S	S	0.0305868717110512
rec8	ZP	Z4	S00X	M	M1	0.0564946907288714
rec8	ZP	Z4	S00X	M	M2	0.143765420392095
rec8	ZP	Z4	S00X	M	M3	0.0753641901272749
rec8	ZP	Z5	S00X	M	M1	0.0875056467504432
rec8	ZP	Z5	S00X	M	M2	0.0887051268179523
rec8	ZP	Z5	S00X	M	M3	0.048226200592839
rec8	ZP	Z1	S00X	M	M1	0.119458799444682
rec8	ZP	Z1	S00X	M	M2	0.0845525683449587
rec8	ZP	Z1	S00X	M	M3	0.0790833354844739
rec8	ZP	Z1	S00X	S	S	0.0418770665434006
rec8	ZP	Z2	S00X	M	M1	0.0908362066082033
rec8	ZP	Z2	S00X	M	M2	0.069629448953471
rec8	ZP	Z2	S00X	M	M3	0.0625219569939785
rec8	ZP	Z3	S00X	M	M1	0.0836885640878437
rec8	ZP	Z3	S00X	M	M2	0.159493405401006
rec8	ZP	Z3	S00X	M	M3	0.049170261723811
rec8	ZP	Z3	S00X	S	S	0.0395500958485812
rec8	ZP	Z4	S00X	M	M1	0.0849314536495196
rec8	ZP	Z4	S00X	M	M2	0.0942957351646577
rec8	ZP	Z4	S00X	M	M3	0.0853125431616185
rec8	ZP	Z5	S00X	M	M1	0.0780657585168303
rec8	ZP	Z5	S00X	M	M2	0.09365012885217
rec8	ZP	Z5	S00X	M	M3	0.0568308702101382
rec8	ZP	Z1	S00X	M	M1	0.13791888545305
rec8	ZP	Z1	S00X	M	M2	0.104767056552165
rec8	ZP	Z1	S00X	M	M3	0.150891077625579
rec8	ZP	Z1	S00X	S	S	0.0224560099758901
rec8	ZP	Z2	S00X	M	M1	0.0730220916599467
rec8	ZP	Z2	S00X	M	M2	0.0610969552716339
rec8	ZP	Z2	S00X	M	M3	0.0637224242328676
rec8	ZP	Z3	S00X	M	M1	0.059922011268454
rec8	ZP	Z3	S00X	M	M3	0.0632922494821158
rec8	ZP	Z3	S00X	S	S	0.0438916943744042
rec8	ZP	Z4	S00X	M	M1	0.0738770822699345
rec8	ZP	Z4	S00X	M	M2	0.106929902984709
rec8	ZP	Z4	S00X	M	M3	0.0623433793506629
rec8	ZP	Z5	S00X	M	M1	0.083317472195005
rec8	ZP	Z5	S00X	M	M2	0.0935581150937784
rec8	ZP	Z5	S00X	M	M3	0.0774361488864357
rec8	ZP	Z1	S00X	M	M1	0.132188390924398
rec8	ZP	Z1	S00X	M	M2	0.104093791352753
rec8	ZP	Z1	S00X	M	M3	0.123111113276499
rec8	ZP	Z1	S00X	S	S	0.0256887577789899
rec8	ZP	Z2	S00X	M	M1	0.141838134092651
rec8	ZP	Z2	S00X	M	M2	0.0981633351371542
rec8	ZP	Z2	S00X	M	M3	0.104359628274818
rec8	ZP	Z3	S00X	M	M1	0.106965360926146
rec8	ZP	Z3	S00X	M	M2	0.0950518110684299
rec8	ZP	Z3	S00X	M	M3	0.0832665997892559
rec8	ZP	Z4	S00X	M	M1	0.0793414410289675
rec8	ZP	Z4	S00X	M	M2	0.16098183415682
rec8	ZP	Z4	S00X	M	M3	0.102769351594177
rec8	ZP	Z5	S00X	M	M1	0.0874401223399867
rec8	ZP	Z5	S00X	M	M2	0.0690381213535735
rec8	ZP	Z5	S00X	M	M3	0.0677863760037308
rec8	ZP	Z1	S00X	M	M1	0.0994996740448403
rec8	ZP	Z1	S00X	M	M2	0.130763449816242
rec8	ZP	Z1	S00X	S	S	0.0340154731536938
rec8	ZP	Z2	S00X	M	M1	0.118304141814365
rec8	ZP	Z2	S00X	M	M2	0.0759474986451459
rec8	ZP	Z2	S00X	S	S	0.0319111789525103
rec8	ZP	Z3	S00X	M	M1	0.108199989672545
rec8	ZP	Z3	S00X	M	M3	0.0660793428420144
rec8	ZP	Z4	S00X	M	M1	0.0865295196762039
rec8	ZP	Z4	S00X	M	M3	0.0803437181489773
rec8	ZP	Z5	S00X	M	M1	0.0769226376991009
rec8	ZP	Z5	S00X	M	M2	0.0513844905390537
rec8	ZP	Z5	S00X	M	M3	0.0608984731715319
rec8	ZP	Z1	S00X	M	M1	0.108903658578114
rec8	ZP	Z1	S00X	M	M2	0.103732955798503
rec8	ZP	Z1	S00X	M	M3	0.125305139650529
rec8	ZP	Z1	S00X	S	S	0.0642001621375369
rec8	ZP	Z2	S00X	M	M1	0.120468307455894
rec8	ZP	Z2	S00X	M	M2	0.104342748370663
rec8	ZP	Z3	S00X	M	M2	0.131200066759618
rec8	ZP	Z3	S00X	M	M3	0.0654267744334049
rec8	ZP	Z3	S00X	S	S	0.0446555543504015
rec8	ZP	Z4	S00X	M	M3	0.0593017665468891
rec8	ZP	Z4	S00X	S	S	0.0755342121811739
rec8	ZP	Z5	S00X	M	M1	0.0758478200365728
rec8	ZP	Z5	S00X	M	M3	0.0726158592441467
rec8	ZP	Z1	S00X	M	M1	0.105631732140173
rec8	ZP	Z1	S00X	S	S	0.0821282736304027
rec8	ZP	Z2	S00X	S	S	0.0134484917283727
rec8	ZP	Z3	S00X	M	M3	0.0964267454500595
rec8	ZP	Z4	S00X	M	M3	0.0951258508605893
rec8	ZP	Z1	S00X	S	S	0.0576877674251933
rec8	ZP	Z3	S00X	M	M2	0.165713708601293
rec8	ZP	Z4	S00X	M	M3	0.110461077584615
rec8	ZP	Z4	S00X	S	S	0.0541264682515777
rec8	ZP	Z5	S00X	S	S	0.0171216116382344
rec8	ZP	Z1	S00X	S	S	0.028106955159353
rec8	ZP	Z2	S00X	S	S	0.0197902165546308
rec8	ZP	Z3	S00X	S	S	0.045011323849364
rec8	ZP	Z1	S00X	S	S	0.0486380972785245
rec8	ZP	Z2	S00X	S	S	0.0314893961511221
rec8	ZP	Z5	S00X	S	S	0.0285281810904546
rec8	ZP	Z2	S00X	S	S	0.049256968682707
rec8	ZP	Z1	S00X	S	S	0.0555545503191198
rec8	ZP	Z2	S00X	S	S	0.0195764594732313
rec8	ZP	Z2	S00X	S	S	0.0201425075202098
zyp	ZP	Z10	S010	M	M1	0.148771971414702
zyp	ZP	Z10	S010	M	M2	0.121176638451506
zyp	ZP	Z10	S010	S	S	0.0356999709757824
zyp	ZP	Z11	S011	M	M1	0.17277311581634
zyp	ZP	Z11	S011	M	M2	0.166964114320328
zyp	ZP	Z11	S011	M	M3	0.134521240194566
zyp	ZP	Z12	S020	M	M1	0.0598162626295801
zyp	ZP	Z12	S020	M	M2	0.0810540838263748
zyp	ZP	Z12	S020	M	M3	0.0776353656694772
zyp	ZP	Z12	S020	S	S	0.0205246967983649
zyp	ZP	Z13	S021	M	M1	0.109300396579616
zyp	ZP	Z13	S021	M	M2	0.0653592721535829
zyp	ZP	Z13	S021	M	M3	0.040578311151776
zyp	ZP	Z13	S021	S	S	0.0603155040369316
zyp	ZP	Z7	S002	M	M2	0.166527498533041
zyp	ZP	Z7	S002	M	M3	0.108846943820104
zyp	ZP	Z7	S002	S	S	0.0639568911735067
zyp	ZP	Z8	S003	M	M1	0.0956602853852878
zyp	ZP	Z8	S003	M	M2	0.184304301011048
zyp	ZP	Z8	S003	M	M3	0.0783340433125471
zyp	ZP	Z8	S003	S	S	0.0245173102432376
zyp	ZP	Z9	S007	M	M1	0.101793901018654
zyp	ZP	Z9	S007	S	S	0.0520659784381541
zyp	ZP	Z10	S010	M	M1	0.153264398483782
zyp	ZP	Z10	S010	S	S	0.0412987402527563
zyp	ZP	Z11	S011	M	M2	0.0915056240578844
zyp	ZP	Z11	S011	M	M3	0.117472545123574
zyp	ZP	Z12	S020	M	M1	0.0848235800172864
zyp	ZP	Z12	S020	M	M2	0.0487098968868047
zyp	ZP	Z12	S020	M	M3	0.0680361195946846
zyp	ZP	Z12	S020	S	S	0.0629256964864995
zyp	ZP	Z13	S021	M	M1	0.0677662974191209
zyp	ZP	Z13	S021	M	M2	0.111829330634384
zyp	ZP	Z13	S021	M	M3	0.0751644713498213
zyp	ZP	Z13	S021	S	S	0.0239724784387472
zyp	ZP	Z7	S002	M	M1	0.153243215633798
zyp	ZP	Z7	S002	M	M3	0.138735610919838
zyp	ZP	Z7	S002	S	S	0.0334682838342375
zyp	ZP	Z8	S003	M	M1	0.0990748499213548
zyp	ZP	Z8	S003	M	M2	0.0997228237380498
zyp	ZP	Z8	S003	M	M3	0.0625927690798866
zyp	ZP	Z9	S007	M	M1	0.123116941315231
zyp	ZP	Z9	S007	M	M2	0.157062662322242
zyp	ZP	Z9	S007	S	S	0.0341767141416306
zyp	ZP	Z10	S010	M	M1	0.0780010399851012
zyp	ZP	Z10	S010	M	M2	0.131460263011034
zyp	ZP	Z10	S010	M	M3	0.144956518708392
zyp	ZP	Z10	S010	S	S	0.0261782386242938
zyp	ZP	Z11	S011	M	M1	0.105598376202002
zyp	ZP	Z11	S011	M	M2	0.162726134263392
zyp	ZP	Z11	S011	M	M3	0.0943420746652367
zyp	ZP	Z12	S020	M	M2	0.0784185845519843
zyp	ZP	Z12	S020	M	M3	0.0393606200870144
zyp	ZP	Z12	S020	S	S	0.0598780013299672
zyp	ZP	Z13	S021	M	M1	0.0957644304534859
zyp	ZP	Z13	S021	M	M2	0.0857882735765802
zyp	ZP	Z13	S021	M	M3	0.0619895955308401
zyp	ZP	Z13	S021	S	S	0.0296630123238986
zyp	ZP	Z7	S002	M	M2	0.160234354409839
zyp	ZP	Z7	S002	M	M3	0.0941468471295117
zyp	ZP	Z7	S002	S	S	0.0661326995751274
zyp	ZP	Z8	S003	M	M2	0.11295632928618
zyp	ZP	Z8	S003	M	M3	0.0766568532122872
zyp	ZP	Z8	S003	S	S	0.0649430258772598
zyp	ZP	Z9	S007	M	M2	0.0880339833437243
zyp	ZP	Z9	S007	M	M3	0.0854565493600122
zyp	ZP	Z9	S007	S	S	0.0615431511575633
zyp	ZP	Z10	S010	M	M1	0.127504677117879
zyp	ZP	Z10	S010	M	M2	0.127857210419577
zyp	ZP	Z10	S010	M	M3	0.156441514846401
zyp	ZP	Z11	S011	M	M3	0.13378430919857
zyp	ZP	Z12	S020	M	M1	0.0614758318557804
zyp	ZP	Z12	S020	M	M2	0.0865943027392318
zyp	ZP	Z12	S020	M	M3	0.047789701957544
zyp	ZP	Z12	S020	S	S	0.0459431593021902
zyp	ZP	Z13	S021	M	M1	0.0613308929474194
zyp	ZP	Z13	S021	S	S	0.0367355293524802
zyp	ZP	Z7	S002	M	M1	0.175744502171229
zyp	ZP	Z7	S002	M	M3	0.0505835313945619
zyp	ZP	Z7	S002	S	S	0.085578696178998
zyp	ZP	Z8	S003	M	M1	0.0840081938944536
zyp	ZP	Z8	S003	M	M2	0.11972462518958
zyp	ZP	Z8	S003	M	M3	0.0521311475095207
zyp	ZP	Z8	S003	S	S	0.0598831471245767
zyp	ZP	Z9	S007	M	M1	0.100823533887747
zyp	ZP	Z9	S007	M	M2	0.103937961031603
zyp	ZP	Z9	S007	M	M3	0.116765394453031
zyp	ZP	Z9	S007	S	S	0.0400614105359448
zyp	ZP	Z10	S010	M	M1	0.118786129747748
zyp	ZP	Z10	S010	S	S	0.0619440393789843
zyp	ZP	Z12	S020	S	S	0.0388994940515298
zyp	ZP	Z13	S021	S	S	0.0359356397263136
zyp	ZP	Z7	S002	M	M3	0.068792916081562
zyp	ZP	Z7	S002	S	S	0.0653330300450775
zyp	ZP	Z8	S003	M	M3	0.0848082774932331
zyp	ZP	Z8	S003	S	S	0.0424743226089665
zyp	ZP	Z9	S007	M	M2	0.137666798317214
zyp	ZP	Z9	S007	M	M3	0.131537701491321
zyp	ZP	Z9	S007	S	S	0.0817930338613627
zyp	ZP	Z10	S010	M	M3	0.134026119054503
zyp	ZP	Z10	S010	S	S	0.0335179715043643
zyp	ZP	Z11	S011	S	S	0.0472656271750963
zyp	ZP	Z12	S020	S	S	0.0918397600425593
zyp	ZP	Z13	S021	S	S	0.0407599267934184
zyp	ZP	Z7	S002	M	M3	0.118450302417897
zyp	ZP	Z7	S002	S	S	0.0570425180132429
zyp	ZP	Z8	S003	S	S	0.043672595583303
zyp	ZP	Z9	S007	M	M1	0.0937534495780074
zyp	ZP	Z9	S007	M	M2	0.0955521910724339
zyp	ZP	Z9	S007	S	S	0.0437437796707076
zyp	ZP	Z10	S010	S	S	0.0633523763598626
zyp	ZP	Z12	S020	S	S	0.0299803760355985
zyp	ZP	Z13	S021	S	S	0.0395071388224763
zyp	ZP	Z7	S002	M	M2	0.177423539896415
zyp	ZP	Z7	S002	S	S	0.0301764435380633
zyp	ZP	Z8	S003	S	S	0.0605415549392153
zyp	ZP	Z10	S010	S	S	0.046988407584282
zyp	ZP	Z11	S011	S	S	0.0335665376941481
zyp	ZP	Z12	S020	S	S	0.0565886353567237
zyp	ZP	Z13	S021	S	S	0.0330557678215726
zyp	ZP	Z7	S002	S	S	0.0840786154306712
zyp	ZP	Z8	S003	S	S	0.0538526093334326
zyp	ZP	Z9	S007	S	S	0.0346119189419939
zyp	ZP	Z10	S010	S	S	0.0502709060727647
zyp	ZP	Z11	S011	S	S	0.0413634519030017
zyp	ZP	Z12	S020	S	S	0.0504603039591671
zyp	ZP	Z13	S021	S	S	0.0467306161250533
zyp	ZP	Z7	S002	S	S	0.056428138376871
zyp	ZP	Z8	S003	S	S	0.062476663080837
zyp	ZP	Z9	S007	S	S	0.0979922337622585
zyp	ZP	Z10	S010	S	S	0.0522338326768603
zyp	ZP	Z11	S011	S	S	0.045456486064034
zyp	ZP	Z12	S020	S	S	0.0316968859142043
zyp	ZP	Z13	S021	S	S	0.0349134101967464
zyp	ZP	Z7	S002	S	S	0.0696975151160906
zyp	ZP	Z8	S003	S	S	0.0743057878641222
zyp	ZP	Z9	S007	S	S	0.0283225933899919
zyp	ZP	Z10	S010	S	S	0.0487927559707487
zyp	ZP	Z11	S011	S	S	0.0427156940569197
zyp	ZP	Z13	S021	S	S	0.0364615741911843
zyp	ZP	Z7	S002	S	S	0.0530889786475612
zyp	ZP	Z8	S003	S	S	0.0760599208391721
zyp	ZP	Z9	S007	S	S	0.0523933766567249
zyp	ZP	Z10	S010	S	S	0.0453692593111039
zyp	ZP	Z11	S011	S	S	0.0326183956341039
zyp	ZP	Z13	S021	S	S	0.0400196363097276
zyp	ZP	Z7	S002	S	S	0.0410380410838201
zyp	ZP	Z8	S003	S	S	0.0481599602617227
zyp	ZP	Z9	S007	S	S	0.0527515096555715
zyp	ZP	Z11	S011	S	S	0.0447679972727288
zyp	ZP	Z13	S021	S	S	0.0443724351304677
zyp	ZP	Z7	S002	S	S	0.0649554094556627
zyp	ZP	Z8	S003	S	S	0.0673317237508332
zyp	ZP	Z9	S007	S	S	0.0405156681008344
zyp	ZP	Z11	S011	S	S	0.0616028656637564
zyp	ZP	Z13	S021	S	S	0.044007952365767
zyp	ZP	Z7	S002	S	S	0.0702158614755197
zyp	ZP	Z8	S003	S	S	0.0607673746195629
zyp	ZP	Z9	S007	S	S	0.0562433984865105
zyp	ZP	Z11	S011	S	S	0.0570829235955597
zyp	ZP	Z7	S002	S	S	0.0591098098466706
zyp	ZP	Z8	S003	S	S	0.0583015102745907
zyp	ZP	Z9	S007	S	S	0.048145218321294
zyp	ZP	Z9	S007	S	S	0.0275186376849068
zyp	ZP	Z11	S011	S	S	0.049317643373259
zyp	ZP	Z9	S007	S	S	0.0473660195468504
zyp	ZP	Z7	S002	M	M3	0.113950157542414
spo11	ZP	Z11	S00X	M	M2	0.135151475611805
spo11	ZP	Z11	S00X	M	M3	0.0812557248939005
spo11	ZP	Z11	S00X	S	S	0.0381910476477757
spo11	ZP	Z12	S00X	M	M1	0.119054540359714
spo11	ZP	Z12	S00X	M	M2	0.0903963079019
spo11	ZP	Z12	S00X	S	S	0.0203668738127159
spo11	ZP	Z2	S00X	M	M1	0.10338682320735
spo11	ZP	Z2	S00X	M	M2	0.142811924951459
spo11	ZP	Z2	S00X	S	S	0.0185923355071303
spo11	ZP	Z3	S00X	M	M1	0.0443562107257337
spo11	ZP	Z3	S00X	M	M2	0.0561195514401954
spo11	ZP	Z3	S00X	M	M3	0.0737719779234479
spo11	ZP	Z3	S00X	S	S	0.0329315486610704
spo11	ZP	Z6	S00X	M	M1	0.148060755529313
spo11	ZP	Z6	S00X	M	M2	0.124928503683603
spo11	ZP	Z6	S00X	M	M3	0.126005558566611
spo11	ZP	Z8	S00X	M	M2	0.077319717287696
spo11	ZP	Z8	S00X	M	M3	0.0876969495950021
spo11	ZP	Z8	S00X	S	S	0.0268054313186958
spo11	ZP	Z9	S00X	M	M1	0.121698597020391
spo11	ZP	Z9	S00X	M	M2	0.0823960146807205
spo11	ZP	Z9	S00X	M	M3	0.132997047322735
spo11	ZP	Z11	S00X	M	M1	0.0740185508742482
spo11	ZP	Z11	S00X	M	M2	0.0992482572530986
spo11	ZP	Z12	S00X	M	M1	0.107830696445201
spo11	ZP	Z12	S00X	M	M2	0.0796421364566622
spo11	ZP	Z12	S00X	M	M3	0.0783065296104816
spo11	ZP	Z12	S00X	S	S	0.0468619789683226
spo11	ZP	Z2	S00X	M	M1	0.114441540766736
spo11	ZP	Z2	S00X	M	M2	0.107165480146538
spo11	ZP	Z2	S00X	M	M3	0.124794259520901
spo11	ZP	Z2	S00X	S	S	0.0262509127224604
spo11	ZP	Z3	S00X	M	M1	0.0399907299567384
spo11	ZP	Z3	S00X	M	M2	0.0501197847344073
spo11	ZP	Z3	S00X	M	M3	0.0567551875698394
spo11	ZP	Z3	S00X	S	S	0.029385405590289
spo11	ZP	Z6	S00X	M	M1	0.100685335454993
spo11	ZP	Z6	S00X	M	M2	0.136358713447392
spo11	ZP	Z6	S00X	M	M3	0.119829645316467
spo11	ZP	Z6	S00X	S	S	0.0225977867620982
spo11	ZP	Z8	S00X	M	M1	0.105773886246359
spo11	ZP	Z8	S00X	M	M2	0.0852758197270831
spo11	ZP	Z8	S00X	M	M3	0.0818354744815974
spo11	ZP	Z8	S00X	S	S	0.026943120221094
spo11	ZP	Z9	S00X	M	M1	0.0836890914769394
spo11	ZP	Z9	S00X	M	M2	0.0958482871886892
spo11	ZP	Z9	S00X	M	M3	0.0751069986025009
spo11	ZP	Z11	S00X	M	M2	0.0805287001803055
spo11	ZP	Z12	S00X	M	M1	0.0707694606255158
spo11	ZP	Z12	S00X	M	M2	0.085342539803381
spo11	ZP	Z12	S00X	M	M3	0.0827713260976341
spo11	ZP	Z2	S00X	M	M3	0.160129709306807
spo11	ZP	Z2	S00X	S	S	0.0318997465631747
spo11	ZP	Z3	S00X	M	M1	0.0290461021557605
spo11	ZP	Z3	S00X	M	M3	0.0571709046588789
spo11	ZP	Z3	S00X	S	S	0.0125900039573928
spo11	ZP	Z6	S00X	M	M1	0.109004666655067
spo11	ZP	Z6	S00X	M	M2	0.0788118152582291
spo11	ZP	Z6	S00X	M	M3	0.0858046515516073
spo11	ZP	Z6	S00X	S	S	0.0138143104584222
spo11	ZP	Z8	S00X	M	M1	0.100145701742433
spo11	ZP	Z9	S00X	M	M1	0.101279575850327
spo11	ZP	Z9	S00X	M	M2	0.0716880645140221
spo11	ZP	Z9	S00X	M	M3	0.102704640821379
spo11	ZP	Z9	S00X	S	S	0.0212814315851325
spo11	ZP	Z11	S00X	M	M1	0.0958503162384806
spo11	ZP	Z11	S00X	M	M3	0.114613622733402
spo11	ZP	Z12	S00X	M	M1	0.109447317543842
spo11	ZP	Z12	S00X	M	M2	0.0898625123687439
spo11	ZP	Z12	S00X	M	M3	0.112252718761539
spo11	ZP	Z2	S00X	M	M1	0.130593271160464
spo11	ZP	Z2	S00X	M	M2	0.0784044024968971
spo11	ZP	Z2	S00X	S	S	0.0301227048764128
spo11	ZP	Z3	S00X	M	M1	0.0329971149427398
spo11	ZP	Z3	S00X	M	M2	0.0305052206470198
spo11	ZP	Z3	S00X	M	M3	0.0651793540526332
spo11	ZP	Z6	S00X	M	M1	0.101434370786035
spo11	ZP	Z6	S00X	M	M2	0.134102311111734
spo11	ZP	Z6	S00X	M	M3	0.0990823700969704
spo11	ZP	Z6	S00X	S	S	0.0144560656093422
spo11	ZP	Z8	S00X	M	M2	0.0874339084896517
spo11	ZP	Z8	S00X	M	M3	0.0890084669975256
spo11	ZP	Z8	S00X	S	S	0.0641265556741117
spo11	ZP	Z9	S00X	M	M1	0.0958710339342412
spo11	ZP	Z9	S00X	M	M2	0.0565161577973208
spo11	ZP	Z9	S00X	M	M3	0.096322902384128
spo11	ZP	Z11	S00X	M	M3	0.0980070176414618
spo11	ZP	Z12	S00X	M	M1	0.116821996569538
spo11	ZP	Z12	S00X	M	M2	0.0979949153535561
spo11	ZP	Z12	S00X	M	M3	0.0876340330777939
spo11	ZP	Z12	S00X	S	S	0.0206124881680064
spo11	ZP	Z2	S00X	M	M1	0.126988608218375
spo11	ZP	Z2	S00X	M	M2	0.0991924305539144
spo11	ZP	Z2	S00X	M	M3	0.133066564121422
spo11	ZP	Z3	S00X	M	M1	0.0387391587404109
spo11	ZP	Z3	S00X	M	M2	0.0406151643927643
spo11	ZP	Z3	S00X	M	M3	0.0625351908730548
spo11	ZP	Z3	S00X	S	S	0.0487977119232099
spo11	ZP	Z6	S00X	M	M1	0.10661975411436
spo11	ZP	Z6	S00X	M	M2	0.134946503990242
spo11	ZP	Z6	S00X	M	M3	0.0990746048792952
spo11	ZP	Z6	S00X	S	S	0.012679683226478
spo11	ZP	Z8	S00X	M	M1	0.0879904861411881
spo11	ZP	Z8	S00X	M	M2	0.0663621743588974
spo11	ZP	Z8	S00X	M	M3	0.117193354127258
spo11	ZP	Z11	S00X	M	M1	0.124956014344911
spo11	ZP	Z11	S00X	M	M2	0.122022247943493
spo11	ZP	Z12	S00X	M	M1	0.0954069187736443
spo11	ZP	Z12	S00X	M	M2	0.0870112286104248
spo11	ZP	Z12	S00X	M	M3	0.104621433738966
spo11	ZP	Z12	S00X	S	S	0.017105795564905
spo11	ZP	Z2	S00X	M	M1	0.0936442812582456
spo11	ZP	Z2	S00X	S	S	0.0251338869320889
spo11	ZP	Z3	S00X	M	M2	0.0266708734987541
spo11	ZP	Z3	S00X	M	M3	0.068733746845028
spo11	ZP	Z3	S00X	S	S	0.0161092462229645
spo11	ZP	Z6	S00X	M	M3	0.11066356648218
spo11	ZP	Z6	S00X	S	S	0.0215257428382403
spo11	ZP	Z8	S00X	M	M1	0.0880631497170483
spo11	ZP	Z8	S00X	M	M2	0.0864008190179249
spo11	ZP	Z8	S00X	S	S	0.020462136281498
spo11	ZP	Z9	S00X	M	M2	0.0827030782747208
spo11	ZP	Z11	S00X	M	M2	0.106807064725988
spo11	ZP	Z11	S00X	M	M3	0.149509830277678
spo11	ZP	Z12	S00X	M	M1	0.0919339730535381
spo11	ZP	Z12	S00X	M	M3	0.0771705624298511
spo11	ZP	Z12	S00X	S	S	0.0266713395197912
spo11	ZP	Z2	S00X	M	M3	0.163682468312249
spo11	ZP	Z2	S00X	S	S	0.0253255367814646
spo11	ZP	Z3	S00X	M	M2	0.0438369053517702
spo11	ZP	Z6	S00X	S	S	0.0171929642322524
spo11	ZP	Z8	S00X	S	S	0.0418336589968706
spo11	ZP	Z12	S00X	M	M1	0.0935871969132439
spo11	ZP	Z12	S00X	M	M3	0.0729079407311363
spo11	ZP	Z12	S00X	S	S	0.0344075160045315
spo11	ZP	Z2	S00X	S	S	0.0506016385197591
spo11	ZP	Z3	S00X	M	M2	0.0393039623130261
spo11	ZP	Z8	S00X	M	M3	0.117858113540673
spo11	ZP	Z8	S00X	S	S	0.0237265978483626
spo11	ZP	Z12	S00X	M	M3	0.0846065991891651
spo11	ZP	Z12	S00X	S	S	0.0284965704623491
spo11	ZP	Z3	S00X	M	M2	0.086958264127203
spo11	ZP	Z3	S00X	S	S	0.0153757509823474
spo11	ZP	Z6	S00X	S	S	0.03070278816802
spo11	ZP	Z8	S00X	S	S	0.0252163126373911
spo11	ZP	Z9	S00X	M	M2	0.0874334003040714
spo11	ZP	Z12	S00X	S	S	0.0364887765183498
spo11	ZP	Z3	S00X	S	S	0.0210890280374357
spo11	ZP	Z6	S00X	S	S	0.0141638249869863
spo11	ZP	Z8	S00X	S	S	0.0328432358661356
spo11	ZP	Z12	S00X	S	S	0.0217885636828738
spo11	ZP	Z3	S00X	S	S	0.0138510208587084
spo11	ZP	Z8	S00X	S	S	0.0569422599741411
spo11	ZP	Z9	S00X	S	S	0.0226680177787836
spo11	ZP	Z12	S00X	S	S	0.0171184254163976
spo11	ZP	Z3	S00X	S	S	0.0178324616252445
spo11	ZP	Z8	S00X	S	S	0.0521676987789477
spo11	ZP	Z9	S00X	S	S	0.020918879214632
spo11	ZP	Z3	S00X	S	S	0.0193242308942456
spo11	ZP	Z8	S00X	S	S	0.0192175834186343
spo11	ZP	Z12	S00X	S	S	0.0215045603148625
spo11	ZP	Z8	S00X	S	S	0.0238455730075682
spo11	ZP	Z12	S00X	S	S	0.0213909941444121
spo11	ZP	Z3	S00X	S	S	0.0204757074565134
spo11	ZP	Z8	S00X	S	S	0.0212325609876663
spo11	ZP	Z12	S00X	S	S	0.0171572311742478
spo11	ZP	Z8	S00X	S	S	0.0205127534601632
spo11	ZP	Z8	S00X	S	S	0.0378403817055829
spo11	ZP	Z8	S00X	S	S	0.021954664012202
spo11	ZP	Z12	S00X	S	S	0.029989424655037
dmc1	ZP	Z2	S001	M	M1	0.0554327191559573
dmc1	ZP	Z2	S001	M	M2	0.108649031541486
dmc1	ZP	Z2	S001	M	M3	0.086343819295459
dmc1	ZP	Z4	S013	M	M2	0.054223525356389
dmc1	ZP	Z4	S013	M	M3	0.106487591025158
dmc1	ZP	Z4	S013	S	S	0.0271083904031651
dmc1	ZP	Z6	S004	M	M1	0.174032595433506
dmc1	ZP	Z6	S004	M	M2	0.11701006462959
dmc1	ZP	Z6	S004	M	M3	0.159142406298913
dmc1	ZP	Z7	S012	M	M1	0.0607808047641316
dmc1	ZP	Z7	S012	M	M2	0.0674111684391836
dmc1	ZP	Z7	S012	M	M3	0.0551337593531771
dmc1	ZP	Z7	S012	S	S	0.0412164476432082
dmc1	ZP	Z2	S001	M	M1	0.0724518117438076
dmc1	ZP	Z2	S001	M	M2	0.0906823802425656
dmc1	ZP	Z2	S001	M	M3	0.10106474438896
dmc1	ZP	Z4	S013	M	M2	0.0941545482911794
dmc1	ZP	Z4	S013	M	M3	0.103890766859158
dmc1	ZP	Z4	S013	S	S	0.0373792761424415
dmc1	ZP	Z6	S004	M	M1	0.126543064979815
dmc1	ZP	Z6	S004	M	M2	0.147313679194186
dmc1	ZP	Z6	S004	S	S	0.0147884632450152
dmc1	ZP	Z7	S012	M	M1	0.0332877859655282
dmc1	ZP	Z7	S012	M	M2	0.0442906355930664
dmc1	ZP	Z7	S012	M	M3	0.0608274840996899
dmc1	ZP	Z2	S001	M	M1	0.058653443959863
dmc1	ZP	Z2	S001	M	M3	0.117467366083417
dmc1	ZP	Z4	S013	M	M1	0.097021832344231
dmc1	ZP	Z4	S013	M	M3	0.129414820701336
dmc1	ZP	Z4	S013	S	S	0.0390439077963882
dmc1	ZP	Z6	S004	M	M1	0.143042186803679
dmc1	ZP	Z6	S004	M	M2	0.181622088664204
dmc1	ZP	Z6	S004	M	M3	0.158153582503844
dmc1	ZP	Z7	S012	M	M1	0.0441816638570753
dmc1	ZP	Z7	S012	M	M2	0.0604568573755761
dmc1	ZP	Z7	S012	M	M3	0.0593251829737938
dmc1	ZP	Z2	S001	M	M1	0.0671659889902577
dmc1	ZP	Z2	S001	M	M2	0.0538716622452802
dmc1	ZP	Z2	S001	S	S	0.0252128287294135
dmc1	ZP	Z4	S013	M	M1	0.130341200731089
dmc1	ZP	Z4	S013	M	M2	0.0835986416458967
dmc1	ZP	Z4	S013	M	M3	0.0914582988179147
dmc1	ZP	Z4	S013	S	S	0.0185234456943478
dmc1	ZP	Z6	S004	M	M1	0.125328481546095
dmc1	ZP	Z6	S004	M	M2	0.147345472275895
dmc1	ZP	Z6	S004	S	S	0.0197052342642293
dmc1	ZP	Z7	S012	M	M1	0.0320035271419299
dmc1	ZP	Z7	S012	M	M2	0.0591002404595268
dmc1	ZP	Z7	S012	M	M3	0.0601486635780005
dmc1	ZP	Z7	S012	S	S	0.0268760036694069
dmc1	ZP	Z2	S001	M	M1	0.0826269168582009
dmc1	ZP	Z2	S001	M	M2	0.103594450278061
dmc1	ZP	Z2	S001	M	M3	0.0644472647133471
dmc1	ZP	Z2	S001	S	S	0.0170423032867685
dmc1	ZP	Z4	S013	M	M2	0.0944203905845945
dmc1	ZP	Z4	S013	S	S	0.020536702650771
dmc1	ZP	Z6	S004	M	M1	0.100044257726099
dmc1	ZP	Z6	S004	M	M2	0.132287297440597
dmc1	ZP	Z6	S004	S	S	0.0313010865871582
dmc1	ZP	Z7	S012	M	M2	0.0515267988930065
dmc1	ZP	Z7	S012	M	M3	0.0572173012131209
dmc1	ZP	Z7	S012	S	S	0.0190273787204987
dmc1	ZP	Z2	S001	M	M2	0.159348751414391
dmc1	ZP	Z2	S001	M	M3	0.0940984902084451
dmc1	ZP	Z2	S001	S	S	0.0136765139183421
dmc1	ZP	Z4	S013	M	M2	0.0753031446486438
dmc1	ZP	Z4	S013	S	S	0.035615117452728
dmc1	ZP	Z6	S004	M	M3	0.124156467806525
dmc1	ZP	Z7	S012	M	M2	0.0482248354331539
dmc1	ZP	Z7	S012	M	M3	0.0474017190778221
dmc1	ZP	Z7	S012	S	S	0.0415566116622712
dmc1	ZP	Z2	S001	M	M2	0.0946181227170831
dmc1	ZP	Z2	S001	M	M3	0.0906758222509362
dmc1	ZP	Z2	S001	S	S	0.0287170340693107
dmc1	ZP	Z4	S013	M	M2	0.0707688894828219
dmc1	ZP	Z4	S013	S	S	0.0245878082170398
dmc1	ZP	Z6	S004	M	M3	0.163423379365209
dmc1	ZP	Z6	S004	S	S	0.0348803250927807
dmc1	ZP	Z7	S012	M	M2	0.0484512521667022
dmc1	ZP	Z7	S012	M	M3	0.0607272674294347
dmc1	ZP	Z2	S001	S	S	0.0175665784477699
dmc1	ZP	Z4	S013	S	S	0.0292446687900287
dmc1	ZP	Z6	S004	S	S	0.0185781432044437
dmc1	ZP	Z7	S012	M	M3	0.0571902295435604
dmc1	ZP	Z7	S012	S	S	0.0254129031703424
dmc1	ZP	Z2	S001	S	S	0.0152992582790642
dmc1	ZP	Z4	S013	S	S	0.0301530854048054
dmc1	ZP	Z6	S004	S	S	0.0343181627321529
dmc1	ZP	Z7	S012	M	M3	0.0675103856481198
dmc1	ZP	Z7	S012	S	S	0.0225787300136843
dmc1	ZP	Z2	S001	S	S	0.0210675193617041
dmc1	ZP	Z4	S013	S	S	0.0188166416940344
dmc1	ZP	Z6	S004	S	S	0.0305961746516602
dmc1	ZP	Z7	S012	S	S	0.0109036641209612
dmc1	ZP	Z2	S001	S	S	0.0186982346033769
dmc1	ZP	Z4	S013	S	S	0.03835166677033
dmc1	ZP	Z6	S004	S	S	0.0354539694450445
dmc1	ZP	Z7	S012	S	S	0.0161913468691395
dmc1	ZP	Z2	S001	S	S	0.0161472209584066
dmc1	ZP	Z4	S013	S	S	0.0317506312508973
dmc1	ZP	Z6	S004	S	S	0.03331219431231
dmc1	ZP	Z7	S012	S	S	0.0233736032627224
dmc1	ZP	Z2	S001	S	S	0.0186769103507882
dmc1	ZP	Z6	S004	S	S	0.0695770572111606
dmc1	ZP	Z7	S012	S	S	0.0251918470852486
dmc1	ZP	Z2	S001	S	S	0.0184992472636137
dmc1	ZP	Z6	S004	S	S	0.0564637784818778
dmc1	ZP	Z7	S012	S	S	0.0170228104770783
dmc1	ZP	Z2	S001	S	S	0.0273147215818587
dmc1	ZP	Z6	S004	S	S	0.0399628422855462
dmc1	ZP	Z7	S012	S	S	0.0130242955557057
dmc1	ZP	Z2	S001	S	S	0.0197134853228326
dmc1	ZP	Z6	S004	S	S	0.0308744071876977
dmc1	ZP	Z2	S001	S	S	0.0206758419091558
dmc1	ZP	Z2	S001	S	S	0.0170576580274231
dmc1	ZP	Z2	S001	S	S	0.0228124407894607
dmc1	ZP	Z2	S001	S	S	0.0172170206800065
hei10	ZP	Z10	S001	M	M1	0.151693275049154
hei10	ZP	Z10	S001	M	M2	0.126755229829047
hei10	ZP	Z10	S001	M	M3	0.155358335125592
hei10	ZP	Z11	S003	M	M1	0.0882813600778062
hei10	ZP	Z11	S003	M	M2	0.0656431187443939
hei10	ZP	Z11	S003	M	M3	0.0594002115533555
hei10	ZP	Z11	S003	S	S	0.053570456433994
hei10	ZP	Z7	S004	M	M2	0.0860835841018177
hei10	ZP	Z7	S004	M	M3	0.0526617212480936
hei10	ZP	Z7	S004	S	S	0.0604368061743049
hei10	ZP	Z8	S005	M	M1	0.082121176950265
hei10	ZP	Z8	S005	M	M3	0.0641126774566006
hei10	ZP	Z9	S006	M	M1	0.098117925656636
hei10	ZP	Z9	S006	M	M2	0.114669069752468
hei10	ZP	Z9	S006	M	M3	0.0636928076588308
hei10	ZP	Z9	S006	S	S	0.0208334288327115
hei10	ZP	Z10	S001	M	M1	0.11810930148097
hei10	ZP	Z10	S001	M	M2	0.13684848843362
hei10	ZP	Z10	S001	M	M3	0.123820443596367
hei10	ZP	Z10	S001	S	S	0.097068913197297
hei10	ZP	Z11	S003	M	M1	0.0567871660803471
hei10	ZP	Z11	S003	M	M2	0.118592563300109
hei10	ZP	Z11	S003	M	M3	0.0442375893467008
hei10	ZP	Z11	S003	S	S	0.043683485382804
hei10	ZP	Z7	S004	M	M1	0.0511965297240834
hei10	ZP	Z7	S004	M	M2	0.0615134509541709
hei10	ZP	Z7	S004	M	M3	0.0616873866642657
hei10	ZP	Z7	S004	S	S	0.04213609121354
hei10	ZP	Z8	S005	M	M1	0.109025994837955
hei10	ZP	Z8	S005	M	M2	0.160190189349122
hei10	ZP	Z9	S006	M	M1	0.0880165554805295
hei10	ZP	Z9	S006	M	M2	0.0697174709577243
hei10	ZP	Z9	S006	M	M3	0.121103603902941
hei10	ZP	Z10	S001	M	M1	0.104749142649274
hei10	ZP	Z10	S001	M	M2	0.15377386200937
hei10	ZP	Z10	S001	M	M3	0.10504142404487
hei10	ZP	Z10	S001	S	S	0.0346427060985483
hei10	ZP	Z11	S003	M	M1	0.0739775988445003
hei10	ZP	Z11	S003	M	M2	0.104730455106441
hei10	ZP	Z11	S003	S	S	0.0648569275891122
hei10	ZP	Z7	S004	M	M1	0.0567522427175162
hei10	ZP	Z7	S004	M	M2	0.0850463069946173
hei10	ZP	Z7	S004	M	M3	0.0486758591074279
hei10	ZP	Z7	S004	S	S	0.0524034862909898
hei10	ZP	Z8	S005	M	M1	0.0889803031121039
hei10	ZP	Z8	S005	M	M2	0.181198641579561
hei10	ZP	Z8	S005	M	M3	0.0861293726370488
hei10	ZP	Z9	S006	M	M1	0.0619935448306146
hei10	ZP	Z9	S006	M	M2	0.140924745276292
hei10	ZP	Z9	S006	M	M3	0.0725856502206615
hei10	ZP	Z10	S001	M	M1	0.133210775837757
hei10	ZP	Z10	S001	M	M2	0.0882395829609859
hei10	ZP	Z10	S001	M	M3	0.123532228558031
hei10	ZP	Z10	S001	S	S	0.0732976269987802
hei10	ZP	Z11	S003	M	M1	0.113761467591804
hei10	ZP	Z11	S003	M	M2	0.0795180484276456
hei10	ZP	Z11	S003	M	M3	0.064235945297578
hei10	ZP	Z11	S003	S	S	0.0716664592874062
hei10	ZP	Z7	S004	M	M1	0.103356101687317
hei10	ZP	Z7	S004	M	M2	0.0438611624910658
hei10	ZP	Z7	S004	M	M3	0.053815369135176
hei10	ZP	Z7	S004	S	S	0.0532182901990674
hei10	ZP	Z8	S005	M	M1	0.106456058381454
hei10	ZP	Z8	S005	M	M2	0.124292548468036
hei10	ZP	Z8	S005	S	S	0.0255950292256305
hei10	ZP	Z9	S006	M	M2	0.0762570748361527
hei10	ZP	Z9	S006	M	M3	0.0732856958997392
hei10	ZP	Z9	S006	S	S	0.0203312203570489
hei10	ZP	Z10	S001	S	S	0.0543091194459188
hei10	ZP	Z11	S003	M	M2	0.092745304049276
hei10	ZP	Z11	S003	M	M3	0.0931994965811393
hei10	ZP	Z11	S003	S	S	0.0604810179907959
hei10	ZP	Z7	S004	M	M1	0.0682699954726043
hei10	ZP	Z7	S004	M	M2	0.0895379012993096
hei10	ZP	Z7	S004	M	M3	0.0568000863720051
hei10	ZP	Z8	S005	M	M1	0.0634367552843497
hei10	ZP	Z8	S005	M	M3	0.0871069080688262
hei10	ZP	Z9	S006	M	M1	0.0838460326734718
hei10	ZP	Z10	S001	S	S	0.0399059492905611
hei10	ZP	Z11	S003	S	S	0.035025567592411
hei10	ZP	Z7	S004	M	M2	0.0726431973311572
hei10	ZP	Z7	S004	S	S	0.0438716262293583
hei10	ZP	Z8	S005	S	S	0.0460930458913843
hei10	ZP	Z9	S006	M	M1	0.0501833884167158
hei10	ZP	Z9	S006	M	M3	0.0966487751233598
hei10	ZP	Z10	S001	S	S	0.0727423709329031
hei10	ZP	Z11	S003	S	S	0.0403975223272785
hei10	ZP	Z7	S004	M	M1	0.0693137937356669
hei10	ZP	Z7	S004	S	S	0.0465242098724952
hei10	ZP	Z8	S005	S	S	0.0236149180902516
hei10	ZP	Z9	S006	M	M1	0.0719084808836719
hei10	ZP	Z10	S001	S	S	0.0301698762118013
hei10	ZP	Z11	S003	S	S	0.054625205399064
hei10	ZP	Z7	S004	S	S	0.0417249880723129
hei10	ZP	Z8	S005	S	S	0.0377885927758611
hei10	ZP	Z10	S001	S	S	0.0408032084880008
hei10	ZP	Z11	S003	S	S	0.0518299814355369
hei10	ZP	Z7	S004	S	S	0.0415996455380115
hei10	ZP	Z8	S005	S	S	0.0348940667235153
hei10	ZP	Z10	S001	S	S	0.0378175181284375
hei10	ZP	Z11	S003	S	S	0.0492100881806661
hei10	ZP	Z7	S004	S	S	0.0445026015811606
hei10	ZP	Z8	S005	S	S	0.0587004454312407
hei10	ZP	Z9	S006	S	S	0.023596966179541
hei10	ZP	Z10	S001	S	S	0.0391825706955083
hei10	ZP	Z11	S003	S	S	0.0414910672153394
hei10	ZP	Z7	S004	S	S	0.0391094293971036
hei10	ZP	Z8	S005	S	S	0.0572285628098735
hei10	ZP	Z10	S001	S	S	0.0354239232579116
hei10	ZP	Z11	S003	S	S	0.0192461004171585
hei10	ZP	Z8	S005	S	S	0.0320054048135687
hei10	ZP	Z9	S006	S	S	0.067298753044061
hei10	ZP	Z10	S001	S	S	0.0550564700829379
hei10	ZP	Z11	S003	S	S	0.053560595818794
hei10	ZP	Z8	S005	S	S	0.0479747716004564
hei10	ZP	Z9	S006	S	S	0.066314281872099
hei10	ZP	Z10	S001	S	S	0.0337651225564343
hei10	ZP	Z11	S003	S	S	0.0295668972482471
hei10	ZP	Z8	S005	S	S	0.0404606398351805
hei10	ZP	Z9	S006	S	S	0.0348949336447589
hei10	ZP	Z10	S001	S	S	0.0679509115002618
hei10	ZP	Z8	S005	S	S	0.0440923157867895
hei10	ZP	Z9	S006	S	S	0.047940450669842
hei10	ZP	Z10	S001	S	S	0.0573247055634699
hei10	ZP	Z8	S005	S	S	0.0359136208465737
hei10	ZP	Z9	S006	S	S	0.0265871954297745
hei10	ZP	Z10	S001	S	S	0.0558222519016425
hei10	ZP	Z8	S005	S	S	0.0394046381777162
hei10	ZP	Z9	S006	S	S	0.0285230008368869
hei10	ZP	Z8	S005	S	S	0.0450823574683086
hei10	ZP	Z8	S005	S	S	0.0278890442950643
hei10	ZP	Z8	S005	S	S	0.0312082550310875
hei10	ZP	Z8	S005	S	S	0.0361766483691191
hei10	ZP	Z8	S005	S	S	0.036699296632726
hei10	ZP	Z8	S005	S	S	0.0326839704947325
fancm	ZP	Z1	S003	M	M1	0.156820403617039
fancm	ZP	Z1	S003	M	M2	0.182210161055552
fancm	ZP	Z1	S003	M	M3	0.107458241841725
fancm	ZP	Z1	S003	S	S	0.0707557431936979
fancm	ZP	Z2	S004	M	M1	0.104870432994255
fancm	ZP	Z2	S004	M	M2	0.0874710488923757
fancm	ZP	Z2	S004	M	M3	0.143450013490963
fancm	ZP	Z2	S004	S	S	0.0667343689952096
fancm	ZP	Z3	S007	M	M1	0.145372134152258
fancm	ZP	Z3	S007	M	M2	0.151447164371063
fancm	ZP	Z3	S007	M	M3	0.152880759913753
fancm	ZP	Z3	S007	S	S	0.0609902050729737
fancm	ZP	Z4	S001	M	M1	0.10734534835778
fancm	ZP	Z4	S001	M	M2	0.0631021632988355
fancm	ZP	Z4	S001	M	M3	0.0514858574855869
fancm	ZP	Z4	S001	S	S	0.0388133296499142
fancm	ZP	Z5	S013	M	M1	0.119875666560923
fancm	ZP	Z5	S013	M	M2	0.19319419032828
fancm	ZP	Z5	S013	M	M3	0.135675233835861
fancm	ZP	Z5	S013	S	S	0.0327603907856777
fancm	ZP	Z6	S015	M	M1	0.0797691886134139
fancm	ZP	Z6	S015	M	M2	0.0370298038138936
fancm	ZP	Z6	S015	M	M3	0.0857864115988165
fancm	ZP	Z6	S015	S	S	0.0523836762917783
fancm	ZP	Z1	S003	M	M1	0.155408112525695
fancm	ZP	Z1	S003	M	M3	0.145818545551399
fancm	ZP	Z1	S003	S	S	0.0754313513363871
fancm	ZP	Z2	S004	M	M1	0.114386114996693
fancm	ZP	Z2	S004	M	M2	0.0706776112797419
fancm	ZP	Z2	S004	M	M3	0.103097007288655
fancm	ZP	Z2	S004	S	S	0.0326427404632369
fancm	ZP	Z3	S007	M	M1	0.12806902595093
fancm	ZP	Z3	S007	M	M2	0.172182059667434
fancm	ZP	Z3	S007	M	M3	0.128677633892647
fancm	ZP	Z3	S007	S	S	0.0609936790378642
fancm	ZP	Z4	S001	M	M1	0.0650593773896833
fancm	ZP	Z4	S001	M	M2	0.0852239384502176
fancm	ZP	Z4	S001	M	M3	0.0629907131783504
fancm	ZP	Z4	S001	S	S	0.0462249772454611
fancm	ZP	Z5	S013	M	M1	0.109564393502073
fancm	ZP	Z5	S013	M	M2	0.18715596867483
fancm	ZP	Z5	S013	M	M3	0.113395473714215
fancm	ZP	Z5	S013	S	S	0.0594140266411301
fancm	ZP	Z6	S015	M	M1	0.0604310261563427
fancm	ZP	Z6	S015	M	M2	0.0894766846064075
fancm	ZP	Z6	S015	M	M3	0.0480193841642929
fancm	ZP	Z6	S015	S	S	0.106413374233521
fancm	ZP	Z1	S003	M	M2	0.164909244899545
fancm	ZP	Z1	S003	M	M3	0.215755306977689
fancm	ZP	Z1	S003	S	S	0.0483252999895228
fancm	ZP	Z2	S004	M	M1	0.110855390675574
fancm	ZP	Z2	S004	M	M2	0.0797919112354364
fancm	ZP	Z2	S004	M	M3	0.0894128801663703
fancm	ZP	Z2	S004	S	S	0.107085481591796
fancm	ZP	Z3	S007	M	M1	0.131322334542124
fancm	ZP	Z3	S007	M	M2	0.115350805996338
fancm	ZP	Z3	S007	M	M3	0.0731862831735056
fancm	ZP	Z3	S007	S	S	0.0566734846625672
fancm	ZP	Z4	S001	M	M1	0.117661771320826
fancm	ZP	Z4	S001	M	M2	0.072430355885571
fancm	ZP	Z4	S001	M	M3	0.0569918068382336
fancm	ZP	Z4	S001	S	S	0.0346708899603427
fancm	ZP	Z5	S013	M	M1	0.165947869017542
fancm	ZP	Z5	S013	M	M3	0.0873194888342511
fancm	ZP	Z6	S015	M	M1	0.0700931236672662
fancm	ZP	Z6	S015	M	M2	0.0826640555909339
fancm	ZP	Z6	S015	M	M3	0.090198511124772
fancm	ZP	Z1	S003	M	M1	0.203475408258557
fancm	ZP	Z1	S003	M	M2	0.117471490875578
fancm	ZP	Z1	S003	M	M3	0.175763666670165
fancm	ZP	Z1	S003	S	S	0.0324070162992126
fancm	ZP	Z2	S004	M	M1	0.0937513764540901
fancm	ZP	Z2	S004	M	M3	0.120296358270712
fancm	ZP	Z2	S004	S	S	0.0437680282257926
fancm	ZP	Z3	S007	M	M1	0.135678992265307
fancm	ZP	Z3	S007	M	M2	0.184640564106917
fancm	ZP	Z3	S007	M	M3	0.111954834672523
fancm	ZP	Z3	S007	S	S	0.0683095515386683
fancm	ZP	Z4	S001	M	M1	0.0710707561987621
fancm	ZP	Z4	S001	M	M2	0.0845653935122802
fancm	ZP	Z4	S001	M	M3	0.0809596702263521
fancm	ZP	Z4	S001	S	S	0.0683893929831365
fancm	ZP	Z5	S013	M	M1	0.0953302961922874
fancm	ZP	Z5	S013	M	M2	0.209528524683883
fancm	ZP	Z5	S013	M	M3	0.111832031806034
fancm	ZP	Z5	S013	S	S	0.0828622827657674
fancm	ZP	Z6	S015	M	M1	0.0672189532146268
fancm	ZP	Z6	S015	M	M2	0.0464164767350582
fancm	ZP	Z6	S015	M	M3	0.137584255360818
fancm	ZP	Z6	S015	S	S	0.0990048858982124
fancm	ZP	Z1	S003	M	M2	0.149858316357289
fancm	ZP	Z1	S003	M	M3	0.157767191320206
fancm	ZP	Z2	S004	M	M1	0.121888665247286
fancm	ZP	Z2	S004	M	M3	0.110648183677151
fancm	ZP	Z3	S007	M	M1	0.080191960715694
fancm	ZP	Z3	S007	M	M3	0.108247818823178
fancm	ZP	Z3	S007	S	S	0.0751073904991556
fancm	ZP	Z4	S001	M	M1	0.0969760983507465
fancm	ZP	Z4	S001	M	M2	0.0746138424709914
fancm	ZP	Z4	S001	M	M3	0.0648117370405817
fancm	ZP	Z4	S001	S	S	0.0610047497387484
fancm	ZP	Z5	S013	M	M1	0.150492916669433
fancm	ZP	Z5	S013	M	M3	0.116557816552946
fancm	ZP	Z5	S013	S	S	0.0630058008131258
fancm	ZP	Z6	S015	M	M1	0.0958404145400508
fancm	ZP	Z6	S015	M	M2	0.066551484392205
fancm	ZP	Z6	S015	M	M3	0.110788415182554
fancm	ZP	Z6	S015	S	S	0.101984633584476
fancm	ZP	Z1	S003	M	M2	0.133232049115481
fancm	ZP	Z1	S003	S	S	0.0730905525074656
fancm	ZP	Z2	S004	S	S	0.0609141290819384
fancm	ZP	Z3	S007	M	M1	0.187137352948971
fancm	ZP	Z3	S007	M	M3	0.126402887060694
fancm	ZP	Z3	S007	S	S	0.0560281605135694
fancm	ZP	Z4	S001	M	M2	0.0887829228712049
fancm	ZP	Z5	S013	M	M1	0.160415386704346
fancm	ZP	Z5	S013	M	M2	0.174954328336715
fancm	ZP	Z5	S013	M	M3	0.156975937008564
fancm	ZP	Z5	S013	S	S	0.063459254229236
fancm	ZP	Z6	S015	M	M1	0.110005769751377
fancm	ZP	Z6	S015	M	M2	0.0765667249721734
fancm	ZP	Z6	S015	S	S	0.0500364157971285
fancm	ZP	Z2	S004	S	S	0.0349514446838698
fancm	ZP	Z3	S007	M	M3	0.0743664179120046
fancm	ZP	Z3	S007	S	S	0.0793728452109419
fancm	ZP	Z4	S001	S	S	0.0366734217741095
fancm	ZP	Z5	S013	M	M1	0.170651595305437
fancm	ZP	Z5	S013	S	S	0.0295551835941513
fancm	ZP	Z6	S015	M	M1	0.0598556127760731
fancm	ZP	Z6	S015	M	M2	0.0883186201096649
fancm	ZP	Z6	S015	S	S	0.0324368525697183
fancm	ZP	Z2	S004	S	S	0.095145583466326
fancm	ZP	Z3	S007	S	S	0.0846732783438997
fancm	ZP	Z4	S001	S	S	0.0228412631979289
fancm	ZP	Z5	S013	M	M1	0.128971081300331
fancm	ZP	Z5	S013	S	S	0.0429818210646804
fancm	ZP	Z6	S015	M	M2	0.0763415491853083
fancm	ZP	Z6	S015	S	S	0.0642051857229459
fancm	ZP	Z1	S003	S	S	0.0877217822625592
fancm	ZP	Z2	S004	S	S	0.0281982267944799
fancm	ZP	Z3	S007	S	S	0.109545499262487
fancm	ZP	Z4	S001	S	S	0.0484449783998589
fancm	ZP	Z5	S013	S	S	0.0455464329459223
fancm	ZP	Z6	S015	S	S	0.0878405425396635
fancm	ZP	Z2	S004	S	S	0.0422157101605768
fancm	ZP	Z3	S007	S	S	0.0718245455608736
fancm	ZP	Z4	S001	S	S	0.0490507061710317
fancm	ZP	Z5	S013	S	S	0.0459703140766826
fancm	ZP	Z6	S015	S	S	0.157778485034269
fancm	ZP	Z2	S004	S	S	0.0307019441968876
fancm	ZP	Z3	S007	S	S	0.0961070935893464
fancm	ZP	Z4	S001	S	S	0.0600600915145492
fancm	ZP	Z6	S015	S	S	0.0953157801045772
fancm	ZP	Z3	S007	S	S	0.103125217995853
fancm	ZP	Z4	S001	S	S	0.0410858484161824
fancm	ZP	Z5	S013	S	S	0.0457588384120889
fancm	ZP	Z6	S015	S	S	0.0211774660789105
fancm	ZP	Z3	S007	S	S	0.0844602125795178
fancm	ZP	Z4	S001	S	S	0.0831309808181602
fancm	ZP	Z5	S013	S	S	0.031867870965771
fancm	ZP	Z6	S015	S	S	0.0569368005033037
fancm	ZP	Z2	S004	S	S	0.0528005550409322
fancm	ZP	Z5	S013	S	S	0.0645798921053758
fancm	ZP	Z6	S015	S	S	0.0688321746626397
fancm	ZP	Z5	S013	S	S	0.053211130015297
fancm	ZP	Z6	S015	S	S	0.11827403037366
fancm	ZP	Z5	S013	S	S	0.037880707485962
fancm	ZP	Z6	S015	S	S	0.0585844880078728
fancm	ZP	Z5	S013	S	S	0.0769239723908815
fancm	ZP	Z6	S015	S	S	0.0348290331177153
fancm	ZP	Z5	S013	S	S	0.0777405512269429
fancm	ZP	Z6	S015	S	S	0.0261676568405103
fancm	ZP	Z5	S013	S	S	0.0236454143416729
fancm	ZP	Z6	S015	S	S	0.0180869710467628
fancm	ZP	Z5	S013	S	S	0.0242990550379907
fancm	ZP	Z6	S015	S	S	0.102399213284402
fancm	ZP	Z5	S013	S	S	0.0906558762431811
fancm	ZP	Z6	S015	S	S	0.0599390144156431
fancm	ZP	Z5	S013	S	S	0.0460377903148212
fancm	ZP	Z6	S015	S	S	0.0528475199987767
fancm	ZP	Z6	S015	S	S	0.0453051322465076
fancm	ZP	Z6	S015	S	S	0.0575760929785703
fancm	ZP	Z6	S015	S	S	0.114067993446099
fancm	ZP	Z6	S015	S	S	0.0907004948553807
s1s2	ZP	Z1	S00X	M	M1	0.0424364367497056
s1s2	ZP	Z1	S00X	M	M2	0.0771239487125282
s1s2	ZP	Z1	S00X	M	M3	0.0588533414147617
s1s2	ZP	Z2	S00X	M	M1	0.0440554009191377
s1s2	ZP	Z2	S00X	M	M2	0.0425454242649032
s1s2	ZP	Z2	S00X	M	M3	0.118032444534014
s1s2	ZP	Z2	S00X	S	S	0.0094470452031408
s1s2	ZP	Z3	S00X	M	M1	0.0435072383944786
s1s2	ZP	Z3	S00X	M	M2	0.0519764132838694
s1s2	ZP	Z3	S00X	S	S	0.0565095476310314
s1s2	ZP	Z4	S00X	M	M1	0.0354874697789963
s1s2	ZP	Z4	S00X	M	M2	0.0335497026428314
s1s2	ZP	Z4	S00X	M	M3	0.0488632302625835
s1s2	ZP	Z1	S00X	M	M1	0.050975596329928
s1s2	ZP	Z1	S00X	M	M2	0.0787925450732778
s1s2	ZP	Z1	S00X	M	M3	0.0836074666529058
s1s2	ZP	Z1	S00X	S	S	0.0535374946718849
s1s2	ZP	Z2	S00X	M	M1	0.0359755011512659
s1s2	ZP	Z2	S00X	M	M2	0.0510497716035389
s1s2	ZP	Z2	S00X	M	M3	0.0247957017408615
s1s2	ZP	Z2	S00X	S	S	0.0316914186025396
s1s2	ZP	Z3	S00X	M	M1	0.0406309381865909
s1s2	ZP	Z3	S00X	M	M2	0.0290223161909831
s1s2	ZP	Z3	S00X	S	S	0.0419443679155033
s1s2	ZP	Z4	S00X	M	M1	0.0731750260930764
s1s2	ZP	Z4	S00X	M	M2	0.0309627833547428
s1s2	ZP	Z4	S00X	M	M3	0.0330413206870078
s1s2	ZP	Z4	S00X	S	S	0.0440688091696895
s1s2	ZP	Z1	S00X	M	M1	0.0863719999582555
s1s2	ZP	Z1	S00X	M	M2	0.0733608183063615
s1s2	ZP	Z1	S00X	M	M3	0.100999521294723
s1s2	ZP	Z1	S00X	S	S	0.0598221845403592
s1s2	ZP	Z2	S00X	M	M1	0.0423542807884282
s1s2	ZP	Z2	S00X	M	M2	0.0468798511231633
s1s2	ZP	Z2	S00X	M	M3	0.0627089126582958
s1s2	ZP	Z2	S00X	S	S	0.0119680531162965
s1s2	ZP	Z3	S00X	M	M1	0.0471192103217574
s1s2	ZP	Z3	S00X	M	M2	0.0362193747839736
s1s2	ZP	Z3	S00X	S	S	0.0192436720964781
s1s2	ZP	Z4	S00X	M	M1	0.101618021609418
s1s2	ZP	Z4	S00X	M	M2	0.0518125749761952
s1s2	ZP	Z4	S00X	M	M3	0.0385946542700976
s1s2	ZP	Z4	S00X	S	S	0.05609182047592
s1s2	ZP	Z1	S00X	M	M1	0.0784145726286802
s1s2	ZP	Z1	S00X	M	M2	0.065738616437133
s1s2	ZP	Z1	S00X	M	M3	0.0317706598589824
s1s2	ZP	Z2	S00X	M	M1	0.0359545047698396
s1s2	ZP	Z2	S00X	M	M2	0.0756158162598686
s1s2	ZP	Z2	S00X	M	M3	0.0556085891873061
s1s2	ZP	Z2	S00X	S	S	0.0138406722352055
s1s2	ZP	Z3	S00X	M	M1	0.0469590536723314
s1s2	ZP	Z3	S00X	M	M2	0.0567401045050868
s1s2	ZP	Z4	S00X	M	M1	0.0258524748537158
s1s2	ZP	Z4	S00X	M	M2	0.0413741908715569
s1s2	ZP	Z4	S00X	M	M3	0.0708503379717959
s1s2	ZP	Z4	S00X	S	S	0.0167743684416067
s1s2	ZP	Z1	S00X	M	M1	0.0535768056948578
s1s2	ZP	Z1	S00X	M	M3	0.0483575291040201
s1s2	ZP	Z1	S00X	S	S	0.0199408474471767
s1s2	ZP	Z2	S00X	M	M1	0.038589480734273
s1s2	ZP	Z2	S00X	M	M3	0.0789389910545341
s1s2	ZP	Z2	S00X	S	S	0.0130982400689369
s1s2	ZP	Z3	S00X	M	M1	0.0392529474306251
s1s2	ZP	Z3	S00X	M	M2	0.0440225740087011
s1s2	ZP	Z3	S00X	S	S	0.0204137892896462
s1s2	ZP	Z4	S00X	M	M1	0.0592254357768732
s1s2	ZP	Z4	S00X	M	M2	0.0691835664876918
s1s2	ZP	Z4	S00X	M	M3	0.0626364434262619
s1s2	ZP	Z1	S00X	M	M1	0.0676192652313515
s1s2	ZP	Z1	S00X	M	M3	0.0502127611835144
s1s2	ZP	Z2	S00X	M	M3	0.0402948609828209
s1s2	ZP	Z2	S00X	S	S	0.036209573376461
s1s2	ZP	Z3	S00X	M	M1	0.0584737189069558
s1s2	ZP	Z3	S00X	M	M2	0.0417762665352957
s1s2	ZP	Z4	S00X	M	M1	0.0494252261701529
s1s2	ZP	Z4	S00X	M	M3	0.0567248207357954
s1s2	ZP	Z1	S00X	M	M1	0.104654410584031
s1s2	ZP	Z1	S00X	M	M3	0.091769302516553
s1s2	ZP	Z2	S00X	M	M3	0.0365658553448805
s1s2	ZP	Z3	S00X	M	M1	0.0564322165102599
s1s2	ZP	Z3	S00X	S	S	0.0220848022298716
s1s2	ZP	Z1	S00X	M	M3	0.0183385965761238
s1s2	ZP	Z3	S00X	S	S	0.0570598953006261
s1s2	ZP	Z4	S00X	S	S	0.0323080068335697
s1s2	ZP	Z4	S00X	S	S	0.0114174611267481
s1s2	ZP	Z4	S00X	S	S	0.019544590966528
