# Supplementary material for: Rapid meiotic prophase chromosome movements in Arabidopsis thaliana are linked to essential reorganization at the nuclear envelope
Source: Nat Commun. 2024 Jul 16;15:5964. doi: 10.1038/s41467-024-50169-4 (PMC11252379; doi:10.1038/s41467-024-50169-4)
Supplement: Supplementary file 19 — Source Data [file 41467_2024_50169_MOESM19_ESM.zip › Source Data/supplementary-figure1d.tsv]

timepoint	time	speed	genotype	stage	anther	serie	cell.type	cell	track
1	0	0.0795737442894742	wt	ZP	LF1	SXXX	M	M1	1000000001
2	3.51600003242493	0.0841404797656829	wt	ZP	LF1	SXXX	M	M1	1000000001
3	7.03200006484985	0.0870955374679145	wt	ZP	LF1	SXXX	M	M1	1000000001
4	10.5480003356934	0.0713503257252264	wt	ZP	LF1	SXXX	M	M1	1000000001
5	14.0640001296997	0.0617678831460642	wt	ZP	LF1	SXXX	M	M1	1000000001
6	17.5799999237061	0.0587772466957247	wt	ZP	LF1	SXXX	M	M1	1000000001
7	21.0960006713867	0.0495047999413634	wt	ZP	LF1	SXXX	M	M1	1000000001
8	24.6119995117188	0.106426777221073	wt	ZP	LF1	SXXX	M	M1	1000000001
9	28.1280002593994	0.648199624527879	wt	ZP	LF1	SXXX	M	M1	1000000001
10	31.6439990997314	1.17950880413933	wt	ZP	LF1	SXXX	M	M1	1000000001
11	35.1599998474121	0.66460598245785	wt	ZP	LF1	SXXX	M	M1	1000000001
12	38.6759986877441	0.0849388959041448	wt	ZP	LF1	SXXX	M	M1	1000000001
13	42.1920013427734	0.0819590740094052	wt	ZP	LF1	SXXX	M	M1	1000000001
14	45.7080001831055	0.0714850967413824	wt	ZP	LF1	SXXX	M	M1	1000000001
15	49.2239990234375	0.0839788244870643	wt	ZP	LF1	SXXX	M	M1	1000000001
16	52.7400016784668	0.102045742871336	wt	ZP	LF1	SXXX	M	M1	1000000001
17	56.2560005187988	0.118036688855933	wt	ZP	LF1	SXXX	M	M1	1000000001
18	59.7719993591309	0.133508168027187	wt	ZP	LF1	SXXX	M	M1	1000000001
19	63.2879981994629	0.0934658527857043	wt	ZP	LF1	SXXX	M	M1	1000000001
20	66.8040008544922	0.0833278292463495	wt	ZP	LF1	SXXX	M	M1	1000000001
21	70.3199996948242	0.102896706745707	wt	ZP	LF1	SXXX	M	M1	1000000001
22	73.8359985351562	0.215706124289039	wt	ZP	LF1	SXXX	M	M1	1000000001
23	77.3519973754883	0.295911803443266	wt	ZP	LF1	SXXX	M	M1	1000000001
24	80.8679962158203	0.230868656243752	wt	ZP	LF1	SXXX	M	M1	1000000001
25	84.3840026855469	0.114462407117544	wt	ZP	LF1	SXXX	M	M1	1000000001
26	87.9000015258789	0.0536860840420906	wt	ZP	LF1	SXXX	M	M1	1000000001
27	91.4160003662109	0.072664068231763	wt	ZP	LF1	SXXX	M	M1	1000000001
28	94.931999206543	0.0743184781688655	wt	ZP	LF1	SXXX	M	M1	1000000001
29	98.447998046875	0.0642887786443219	wt	ZP	LF1	SXXX	M	M1	1000000001
30	101.963996887207	0.0576000072410199	wt	ZP	LF1	SXXX	M	M1	1000000001
31	105.480003356934	0.103362642911369	wt	ZP	LF1	SXXX	M	M1	1000000001
32	108.996002197266	0.323081177489128	wt	ZP	LF1	SXXX	M	M1	1000000001
33	112.512001037598	0.504064383964746	wt	ZP	LF1	SXXX	M	M1	1000000001
34	116.02799987793	0.308934065137076	wt	ZP	LF1	SXXX	M	M1	1000000001
35	119.543998718262	0.0762565641548625	wt	ZP	LF1	SXXX	M	M1	1000000001
36	123.059997558594	0.0375979625724896	wt	ZP	LF1	SXXX	M	M1	1000000001
37	126.575996398926	0.0524768975810728	wt	ZP	LF1	SXXX	M	M1	1000000001
38	130.091995239258	0.240158089832166	wt	ZP	LF1	SXXX	M	M1	1000000001
39	133.608001708984	0.42838622212094	wt	ZP	LF1	SXXX	M	M1	1000000001
40	137.123992919922	0.260949314106749	wt	ZP	LF1	SXXX	M	M1	1000000001
41	140.639999389648	0.0487469722967029	wt	ZP	LF1	SXXX	M	M1	1000000001
42	144.156005859375	0.0805409130385873	wt	ZP	LF1	SXXX	M	M1	1000000001
43	147.671997070312	0.113917508285564	wt	ZP	LF1	SXXX	M	M1	1000000001
44	151.188003540039	0.109680696614811	wt	ZP	LF1	SXXX	M	M1	1000000001
45	154.703994750977	0.0876099669240578	wt	ZP	LF1	SXXX	M	M1	1000000001
46	158.220001220703	0.0686497605372495	wt	ZP	LF1	SXXX	M	M1	1000000001
47	161.735992431641	0.0705853992772226	wt	ZP	LF1	SXXX	M	M1	1000000001
48	165.251998901367	0.0680569705116107	wt	ZP	LF1	SXXX	M	M1	1000000001
49	168.768005371094	0.25135919755139	wt	ZP	LF1	SXXX	M	M1	1000000001
50	172.283996582031	0.245692160507642	wt	ZP	LF1	SXXX	M	M1	1000000001
51	175.800003051758	0.104659399313019	wt	ZP	LF1	SXXX	M	M1	1000000001
52	179.315994262695	0.261074074278152	wt	ZP	LF1	SXXX	M	M1	1000000001
53	182.832000732422	0.248758263496478	wt	ZP	LF1	SXXX	M	M1	1000000001
54	186.348007202148	0.158614172428709	wt	ZP	LF1	SXXX	M	M1	1000000001
55	189.863998413086	0.119626014591256	wt	ZP	LF1	SXXX	M	M1	1000000001
56	193.380004882812	0.0634258941254994	wt	ZP	LF1	SXXX	M	M1	1000000001
57	196.89599609375	0.129311300456527	wt	ZP	LF1	SXXX	M	M1	1000000001
58	200.412002563477	0.108345589037926	wt	ZP	LF1	SXXX	M	M1	1000000001
59	203.927993774414	0.109937657000181	wt	ZP	LF1	SXXX	M	M1	1000000001
60	207.444000244141	0.26013995239824	wt	ZP	LF1	SXXX	M	M1	1000000001
61	210.960006713867	0.326402409731238	wt	ZP	LF1	SXXX	M	M1	1000000001
62	214.475997924805	0.25846305389942	wt	ZP	LF1	SXXX	M	M1	1000000001
63	217.992004394531	0.119435890107309	wt	ZP	LF1	SXXX	M	M1	1000000001
64	221.507995605469	0.153375408011719	wt	ZP	LF1	SXXX	M	M1	1000000001
65	225.024002075195	0.186707501601833	wt	ZP	LF1	SXXX	M	M1	1000000001
66	228.539993286133	0.100046496310219	wt	ZP	LF1	SXXX	M	M1	1000000001
67	232.055999755859	0.120197308649375	wt	ZP	LF1	SXXX	M	M1	1000000001
68	235.572006225586	0.0973967238823586	wt	ZP	LF1	SXXX	M	M1	1000000001
69	239.087997436523	0.0748780580286715	wt	ZP	LF1	SXXX	M	M1	1000000001
70	242.60400390625	0.0965007899587569	wt	ZP	LF1	SXXX	M	M1	1000000001
71	246.119995117188	0.0887530071012567	wt	ZP	LF1	SXXX	M	M1	1000000001
72	249.636001586914	0.0882328636255251	wt	ZP	LF1	SXXX	M	M1	1000000001
73	253.151992797852	0.0967662914131197	wt	ZP	LF1	SXXX	M	M1	1000000001
74	256.667999267578	0.0671341951909487	wt	ZP	LF1	SXXX	M	M1	1000000001
75	260.183990478516	0.161185568378191	wt	ZP	LF1	SXXX	M	M1	1000000001
76	263.700012207031	0.245337552822255	wt	ZP	LF1	SXXX	M	M1	1000000001
77	267.216003417969	0.157655980169094	wt	ZP	LF1	SXXX	M	M1	1000000001
78	270.731994628906	0.0833066580322746	wt	ZP	LF1	SXXX	M	M1	1000000001
79	274.247985839844	0.0757972092416376	wt	ZP	LF1	SXXX	M	M1	1000000001
80	277.764007568359	0.0687914182553911	wt	ZP	LF1	SXXX	M	M1	1000000001
81	281.279998779297	0.0571678263366908	wt	ZP	LF1	SXXX	M	M1	1000000001
82	284.795989990234	0.164782525974933	wt	ZP	LF1	SXXX	M	M1	1000000001
83	288.31201171875	0.290861943410362	wt	ZP	LF1	SXXX	M	M1	1000000001
84	291.828002929688	0.200662745214764	wt	ZP	LF1	SXXX	M	M1	1000000001
85	295.343994140625	0.125683065839308	wt	ZP	LF1	SXXX	M	M1	1000000001
86	298.859985351562	0.100417022345682	wt	ZP	LF1	SXXX	M	M1	1000000001
87	302.376007080078	0.0353897511523196	wt	ZP	LF1	SXXX	M	M1	1000000001
88	305.891998291016	0.0984687676550105	wt	ZP	LF1	SXXX	M	M1	1000000001
89	309.407989501953	0.101632331376202	wt	ZP	LF1	SXXX	M	M1	1000000001
90	312.924011230469	0.267794432566435	wt	ZP	LF1	SXXX	M	M1	1000000001
91	316.440002441406	0.462935157454102	wt	ZP	LF1	SXXX	M	M1	1000000001
92	319.955993652344	0.291684277508756	wt	ZP	LF1	SXXX	M	M1	1000000001
93	323.471984863281	0.124735818869321	wt	ZP	LF1	SXXX	M	M1	1000000001
94	326.988006591797	0.115829823891669	wt	ZP	LF1	SXXX	M	M1	1000000001
95	330.503997802734	0.147152525885884	wt	ZP	LF1	SXXX	M	M1	1000000001
96	334.019989013672	0.10361228343635	wt	ZP	LF1	SXXX	M	M1	1000000001
97	337.536010742188	0.037103688278596	wt	ZP	LF1	SXXX	M	M1	1000000001
98	341.052001953125	0.0269034987023728	wt	ZP	LF1	SXXX	M	M1	1000000001
99	344.567993164062	0.0386836699192942	wt	ZP	LF1	SXXX	M	M1	1000000001
100	348.084014892578	0.0608259354307439	wt	ZP	LF1	SXXX	M	M1	1000000001
101	351.600006103516	0.0850802944200113	wt	ZP	LF1	SXXX	M	M1	1000000001
102	355.115997314453	0.0812756108611036	wt	ZP	LF1	SXXX	M	M1	1000000001
103	358.631988525391	0.0667015526531971	wt	ZP	LF1	SXXX	M	M1	1000000001
104	362.148010253906	0.0855761535239606	wt	ZP	LF1	SXXX	M	M1	1000000001
105	365.664001464844	0.066938061218071	wt	ZP	LF1	SXXX	M	M1	1000000001
106	369.179992675781	0.0487677874623621	wt	ZP	LF1	SXXX	M	M1	1000000001
107	372.696014404297	0.0954630437522802	wt	ZP	LF1	SXXX	M	M1	1000000001
108	376.212005615234	0.0804435405474828	wt	ZP	LF1	SXXX	M	M1	1000000001
109	379.727996826172	0.0712747579690972	wt	ZP	LF1	SXXX	M	M1	1000000001
110	383.243988037109	0.0628116926389679	wt	ZP	LF1	SXXX	M	M1	1000000001
111	386.760009765625	0.0795362173768063	wt	ZP	LF1	SXXX	M	M1	1000000001
112	390.276000976562	0.113418934726255	wt	ZP	LF1	SXXX	M	M1	1000000001
113	393.7919921875	0.121098570789714	wt	ZP	LF1	SXXX	M	M1	1000000001
114	397.308013916016	0.152306690924376	wt	ZP	LF1	SXXX	M	M1	1000000001
115	400.824005126953	0.0992675445353905	wt	ZP	LF1	SXXX	M	M1	1000000001
116	404.339996337891	0.120141091637675	wt	ZP	LF1	SXXX	M	M1	1000000001
117	407.855987548828	0.174673544118951	wt	ZP	LF1	SXXX	M	M1	1000000001
118	411.372009277344	0.169765282671017	wt	ZP	LF1	SXXX	M	M1	1000000001
119	414.888000488281	0.140283166295532	wt	ZP	LF1	SXXX	M	M1	1000000001
120	418.403991699219	0.10084206718781	wt	ZP	LF1	SXXX	M	M1	1000000001
1	0	0.0321414739578636	wt	ZP	LF1	SXXX	S	S	1000000001
2	3.51600003242493	0.0238240161492186	wt	ZP	LF1	SXXX	S	S	1000000001
3	7.03200006484985	0.0149301304796488	wt	ZP	LF1	SXXX	S	S	1000000001
4	10.5480003356934	0.0163032363965263	wt	ZP	LF1	SXXX	S	S	1000000001
5	14.0640001296997	0.0235799627040156	wt	ZP	LF1	SXXX	S	S	1000000001
6	17.5799999237061	0.0313260394519979	wt	ZP	LF1	SXXX	S	S	1000000001
7	21.0960006713867	0.0357971389329358	wt	ZP	LF1	SXXX	S	S	1000000001
8	24.6119995117188	0.0207006727470926	wt	ZP	LF1	SXXX	S	S	1000000001
9	28.1280002593994	0.00413686094628568	wt	ZP	LF1	SXXX	S	S	1000000001
10	31.6439990997314	0.0819828000394608	wt	ZP	LF1	SXXX	S	S	1000000001
11	35.1599998474121	0.163511981521935	wt	ZP	LF1	SXXX	S	S	1000000001
12	38.6759986877441	0.0900599109850508	wt	ZP	LF1	SXXX	S	S	1000000001
13	42.1920013427734	0.0155968116341652	wt	ZP	LF1	SXXX	S	S	1000000001
14	45.7080001831055	0.0180892211106867	wt	ZP	LF1	SXXX	S	S	1000000001
15	49.2239990234375	0.0163445760626925	wt	ZP	LF1	SXXX	S	S	1000000001
16	52.7400016784668	0.0175880162736585	wt	ZP	LF1	SXXX	S	S	1000000001
17	56.2560005187988	0.0171370278350987	wt	ZP	LF1	SXXX	S	S	1000000001
18	59.7719993591309	0.0279846423133708	wt	ZP	LF1	SXXX	S	S	1000000001
19	63.2879981994629	0.0362622232054306	wt	ZP	LF1	SXXX	S	S	1000000001
20	66.8040008544922	0.0325542771476531	wt	ZP	LF1	SXXX	S	S	1000000001
21	70.3199996948242	0.037834977602544	wt	ZP	LF1	SXXX	S	S	1000000001
22	73.8359985351562	0.0313047404230833	wt	ZP	LF1	SXXX	S	S	1000000001
23	77.3519973754883	0.0245234776137364	wt	ZP	LF1	SXXX	S	S	1000000001
24	80.8679962158203	0.0408455076299272	wt	ZP	LF1	SXXX	S	S	1000000001
25	84.3840026855469	0.0446175851992371	wt	ZP	LF1	SXXX	S	S	1000000001
26	87.9000015258789	0.0462600492025003	wt	ZP	LF1	SXXX	S	S	1000000001
27	91.4160003662109	0.058065547945291	wt	ZP	LF1	SXXX	S	S	1000000001
28	94.931999206543	0.0520267844663485	wt	ZP	LF1	SXXX	S	S	1000000001
29	98.447998046875	0.0525512496422851	wt	ZP	LF1	SXXX	S	S	1000000001
30	101.963996887207	0.0484066055083418	wt	ZP	LF1	SXXX	S	S	1000000001
31	105.480003356934	0.0569579509376727	wt	ZP	LF1	SXXX	S	S	1000000001
32	108.996002197266	0.0659360112105165	wt	ZP	LF1	SXXX	S	S	1000000001
33	112.512001037598	0.0380268785670022	wt	ZP	LF1	SXXX	S	S	1000000001
34	116.02799987793	0.0204705112596036	wt	ZP	LF1	SXXX	S	S	1000000001
35	119.543998718262	0.0369125108943545	wt	ZP	LF1	SXXX	S	S	1000000001
36	123.059997558594	0.0396323945608307	wt	ZP	LF1	SXXX	S	S	1000000001
37	126.575996398926	0.0226492795163585	wt	ZP	LF1	SXXX	S	S	1000000001
38	130.091995239258	0.0268104467942654	wt	ZP	LF1	SXXX	S	S	1000000001
39	133.608001708984	0.0313009508201431	wt	ZP	LF1	SXXX	S	S	1000000001
40	137.123992919922	0.0372463541129978	wt	ZP	LF1	SXXX	S	S	1000000001
41	140.639999389648	0.0489686409818843	wt	ZP	LF1	SXXX	S	S	1000000001
42	144.156005859375	0.0347446439151188	wt	ZP	LF1	SXXX	S	S	1000000001
43	147.671997070312	0.0153425624688418	wt	ZP	LF1	SXXX	S	S	1000000001
44	151.188003540039	0.011771886953222	wt	ZP	LF1	SXXX	S	S	1000000001
45	154.703994750977	0.0231007501671012	wt	ZP	LF1	SXXX	S	S	1000000001
46	158.220001220703	0.0327972173849454	wt	ZP	LF1	SXXX	S	S	1000000001
47	161.735992431641	0.0239310124560956	wt	ZP	LF1	SXXX	S	S	1000000001
48	165.251998901367	0.0355453032937954	wt	ZP	LF1	SXXX	S	S	1000000001
49	168.768005371094	0.048849071663208	wt	ZP	LF1	SXXX	S	S	1000000001
50	172.283996582031	0.0320663458922872	wt	ZP	LF1	SXXX	S	S	1000000001
51	175.800003051758	0.0231723321882276	wt	ZP	LF1	SXXX	S	S	1000000001
52	179.315994262695	0.0213583216878272	wt	ZP	LF1	SXXX	S	S	1000000001
53	182.832000732422	0.0110538327627294	wt	ZP	LF1	SXXX	S	S	1000000001
54	186.348007202148	0.00730678994883506	wt	ZP	LF1	SXXX	S	S	1000000001
55	189.863998413086	0.0190297538500611	wt	ZP	LF1	SXXX	S	S	1000000001
56	193.380004882812	0.0315542888422102	wt	ZP	LF1	SXXX	S	S	1000000001
57	196.89599609375	0.0480179889503056	wt	ZP	LF1	SXXX	S	S	1000000001
58	200.412002563477	0.0949119731462861	wt	ZP	LF1	SXXX	S	S	1000000001
59	203.927993774414	0.0958140919536561	wt	ZP	LF1	SXXX	S	S	1000000001
60	207.444000244141	0.0357445215178789	wt	ZP	LF1	SXXX	S	S	1000000001
61	210.960006713867	0.00692251223276715	wt	ZP	LF1	SXXX	S	S	1000000001
62	214.475997924805	0.0391678462160231	wt	ZP	LF1	SXXX	S	S	1000000001
63	217.992004394531	0.0548250272725794	wt	ZP	LF1	SXXX	S	S	1000000001
64	221.507995605469	0.0273024123460222	wt	ZP	LF1	SXXX	S	S	1000000001
65	225.024002075195	0.0203059691657525	wt	ZP	LF1	SXXX	S	S	1000000001
66	228.539993286133	0.0301004921910764	wt	ZP	LF1	SXXX	S	S	1000000001
67	232.055999755859	0.0233364573757938	wt	ZP	LF1	SXXX	S	S	1000000001
68	235.572006225586	0.021903789425593	wt	ZP	LF1	SXXX	S	S	1000000001
69	239.087997436523	0.0252336149128596	wt	ZP	LF1	SXXX	S	S	1000000001
70	242.60400390625	0.0281332135405249	wt	ZP	LF1	SXXX	S	S	1000000001
71	246.119995117188	0.0596506321154734	wt	ZP	LF1	SXXX	S	S	1000000001
72	249.636001586914	0.0464342131791803	wt	ZP	LF1	SXXX	S	S	1000000001
73	253.151992797852	0.00921581948462871	wt	ZP	LF1	SXXX	S	S	1000000001
74	256.667999267578	0.0082705383704362	wt	ZP	LF1	SXXX	S	S	1000000001
75	260.183990478516	0.0105231944392617	wt	ZP	LF1	SXXX	S	S	1000000001
76	263.700012207031	0.0114594715858291	wt	ZP	LF1	SXXX	S	S	1000000001
77	267.216003417969	0.0297519982471437	wt	ZP	LF1	SXXX	S	S	1000000001
78	270.731994628906	0.0503087063477387	wt	ZP	LF1	SXXX	S	S	1000000001
79	274.247985839844	0.0585736023681226	wt	ZP	LF1	SXXX	S	S	1000000001
80	277.764007568359	0.0900381187811893	wt	ZP	LF1	SXXX	S	S	1000000001
81	281.279998779297	0.108761360827126	wt	ZP	LF1	SXXX	S	S	1000000001
82	284.795989990234	0.0630428313590941	wt	ZP	LF1	SXXX	S	S	1000000001
83	288.31201171875	0.0216526404721773	wt	ZP	LF1	SXXX	S	S	1000000001
84	291.828002929688	0.0178974691609687	wt	ZP	LF1	SXXX	S	S	1000000001
85	295.343994140625	0.00909319594316348	wt	ZP	LF1	SXXX	S	S	1000000001
86	298.859985351562	0.0120373446272219	wt	ZP	LF1	SXXX	S	S	1000000001
87	302.376007080078	0.0179049400033252	wt	ZP	LF1	SXXX	S	S	1000000001
88	305.891998291016	0.0198491526826056	wt	ZP	LF1	SXXX	S	S	1000000001
89	309.407989501953	0.0242489879058293	wt	ZP	LF1	SXXX	S	S	1000000001
90	312.924011230469	0.0195049128428035	wt	ZP	LF1	SXXX	S	S	1000000001
91	316.440002441406	0.0308826040003634	wt	ZP	LF1	SXXX	S	S	1000000001
92	319.955993652344	0.0475543330595579	wt	ZP	LF1	SXXX	S	S	1000000001
93	323.471984863281	0.0398275013672185	wt	ZP	LF1	SXXX	S	S	1000000001
94	326.988006591797	0.0180755510921059	wt	ZP	LF1	SXXX	S	S	1000000001
95	330.503997802734	0.0282260686558681	wt	ZP	LF1	SXXX	S	S	1000000001
96	334.019989013672	0.04726831284249	wt	ZP	LF1	SXXX	S	S	1000000001
97	337.536010742188	0.0377193189295997	wt	ZP	LF1	SXXX	S	S	1000000001
98	341.052001953125	0.035103231887229	wt	ZP	LF1	SXXX	S	S	1000000001
99	344.567993164062	0.0264958592361749	wt	ZP	LF1	SXXX	S	S	1000000001
100	348.084014892578	0.0203268342259646	wt	ZP	LF1	SXXX	S	S	1000000001
101	351.600006103516	0.0406461017845645	wt	ZP	LF1	SXXX	S	S	1000000001
102	355.115997314453	0.04533693177092	wt	ZP	LF1	SXXX	S	S	1000000001
103	358.631988525391	0.0344003243408687	wt	ZP	LF1	SXXX	S	S	1000000001
104	362.148010253906	0.0211326550285524	wt	ZP	LF1	SXXX	S	S	1000000001
105	365.664001464844	0.013865727193026	wt	ZP	LF1	SXXX	S	S	1000000001
106	369.179992675781	0.0152698543883329	wt	ZP	LF1	SXXX	S	S	1000000001
107	372.696014404297	0.017226820144119	wt	ZP	LF1	SXXX	S	S	1000000001
108	376.212005615234	0.0227158822548883	wt	ZP	LF1	SXXX	S	S	1000000001
109	379.727996826172	0.0284963299485948	wt	ZP	LF1	SXXX	S	S	1000000001
110	383.243988037109	0.0312532959004755	wt	ZP	LF1	SXXX	S	S	1000000001
111	386.760009765625	0.0245457634966236	wt	ZP	LF1	SXXX	S	S	1000000001
112	390.276000976562	0.0398324729215647	wt	ZP	LF1	SXXX	S	S	1000000001
113	393.7919921875	0.0543262556498842	wt	ZP	LF1	SXXX	S	S	1000000001
114	397.308013916016	0.033525891707091	wt	ZP	LF1	SXXX	S	S	1000000001
115	400.824005126953	0.0225225518466108	wt	ZP	LF1	SXXX	S	S	1000000001
116	404.339996337891	0.0230351533011109	wt	ZP	LF1	SXXX	S	S	1000000001
117	407.855987548828	0.0238111619850988	wt	ZP	LF1	SXXX	S	S	1000000001
118	411.372009277344	0.030736172963645	wt	ZP	LF1	SXXX	S	S	1000000001
119	414.888000488281	0.0290306176490644	wt	ZP	LF1	SXXX	S	S	1000000001
120	418.403991699219	0.024680242065991	wt	ZP	LF1	SXXX	S	S	1000000001
1	0	0.257567182653407	wt	ZP	LF1	SXXX	M	M1	1000000002
2	3.51600003242493	0.170617578489899	wt	ZP	LF1	SXXX	M	M1	1000000002
3	7.03200006484985	0.0488301635411787	wt	ZP	LF1	SXXX	M	M1	1000000002
4	10.5480003356934	0.0725495343370584	wt	ZP	LF1	SXXX	M	M1	1000000002
5	14.0640001296997	0.0895809669141092	wt	ZP	LF1	SXXX	M	M1	1000000002
6	17.5799999237061	0.0419893295451953	wt	ZP	LF1	SXXX	M	M1	1000000002
7	21.0960006713867	0.0715380106838704	wt	ZP	LF1	SXXX	M	M1	1000000002
8	24.6119995117188	0.107431573249602	wt	ZP	LF1	SXXX	M	M1	1000000002
9	28.1280002593994	0.130650313692199	wt	ZP	LF1	SXXX	M	M1	1000000002
10	31.6439990997314	0.103781109264768	wt	ZP	LF1	SXXX	M	M1	1000000002
11	35.1599998474121	0.0745334193555286	wt	ZP	LF1	SXXX	M	M1	1000000002
12	38.6759986877441	0.0619038969513648	wt	ZP	LF1	SXXX	M	M1	1000000002
13	42.1920013427734	0.0691459645877162	wt	ZP	LF1	SXXX	M	M1	1000000002
14	45.7080001831055	0.0802326720312045	wt	ZP	LF1	SXXX	M	M1	1000000002
15	49.2239990234375	0.109117794526375	wt	ZP	LF1	SXXX	M	M1	1000000002
16	52.7400016784668	0.186218524313918	wt	ZP	LF1	SXXX	M	M1	1000000002
17	56.2560005187988	0.124020713360067	wt	ZP	LF1	SXXX	M	M1	1000000002
18	59.7719993591309	0.12957591613384	wt	ZP	LF1	SXXX	M	M1	1000000002
19	63.2879981994629	0.155769580690093	wt	ZP	LF1	SXXX	M	M1	1000000002
20	66.8040008544922	0.0686685037448987	wt	ZP	LF1	SXXX	M	M1	1000000002
21	70.3199996948242	0.0671206516250021	wt	ZP	LF1	SXXX	M	M1	1000000002
22	73.8359985351562	0.105886335759681	wt	ZP	LF1	SXXX	M	M1	1000000002
23	77.3519973754883	0.0984842221679752	wt	ZP	LF1	SXXX	M	M1	1000000002
24	80.8679962158203	0.181874613114895	wt	ZP	LF1	SXXX	M	M1	1000000002
25	84.3840026855469	0.233308679690308	wt	ZP	LF1	SXXX	M	M1	1000000002
26	87.9000015258789	0.259097243388814	wt	ZP	LF1	SXXX	M	M1	1000000002
27	91.4160003662109	0.256950454360086	wt	ZP	LF1	SXXX	M	M1	1000000002
28	94.931999206543	0.19679823274647	wt	ZP	LF1	SXXX	M	M1	1000000002
29	98.447998046875	0.258197538946681	wt	ZP	LF1	SXXX	M	M1	1000000002
30	101.963996887207	0.171612236228127	wt	ZP	LF1	SXXX	M	M1	1000000002
31	105.480003356934	0.193079304816936	wt	ZP	LF1	SXXX	M	M1	1000000002
32	108.996002197266	0.189754215336331	wt	ZP	LF1	SXXX	M	M1	1000000002
33	112.512001037598	0.054673358931007	wt	ZP	LF1	SXXX	M	M1	1000000002
34	116.02799987793	0.0737745712606745	wt	ZP	LF1	SXXX	M	M1	1000000002
35	119.543998718262	0.101849380509536	wt	ZP	LF1	SXXX	M	M1	1000000002
36	123.059997558594	0.113087546794397	wt	ZP	LF1	SXXX	M	M1	1000000002
37	126.575996398926	0.136807172604962	wt	ZP	LF1	SXXX	M	M1	1000000002
38	130.091995239258	0.238711812013002	wt	ZP	LF1	SXXX	M	M1	1000000002
39	133.608001708984	0.317204137453322	wt	ZP	LF1	SXXX	M	M1	1000000002
40	137.123992919922	0.206267907039949	wt	ZP	LF1	SXXX	M	M1	1000000002
41	140.639999389648	0.0886542873955032	wt	ZP	LF1	SXXX	M	M1	1000000002
42	144.156005859375	0.083033586386673	wt	ZP	LF1	SXXX	M	M1	1000000002
43	147.671997070312	0.196963616105262	wt	ZP	LF1	SXXX	M	M1	1000000002
44	151.188003540039	0.205805998597844	wt	ZP	LF1	SXXX	M	M1	1000000002
45	154.703994750977	0.129693333419781	wt	ZP	LF1	SXXX	M	M1	1000000002
46	158.220001220703	0.118097964284173	wt	ZP	LF1	SXXX	M	M1	1000000002
47	161.735992431641	0.175725043408398	wt	ZP	LF1	SXXX	M	M1	1000000002
48	165.251998901367	0.284436339107983	wt	ZP	LF1	SXXX	M	M1	1000000002
49	168.768005371094	0.1613009941415	wt	ZP	LF1	SXXX	M	M1	1000000002
50	172.283996582031	0.0750118739736906	wt	ZP	LF1	SXXX	M	M1	1000000002
51	175.800003051758	0.0791675085001253	wt	ZP	LF1	SXXX	M	M1	1000000002
52	179.315994262695	0.0368288222462562	wt	ZP	LF1	SXXX	M	M1	1000000002
53	182.832000732422	0.0444445141612236	wt	ZP	LF1	SXXX	M	M1	1000000002
54	186.348007202148	0.0640838889397332	wt	ZP	LF1	SXXX	M	M1	1000000002
55	189.863998413086	0.0698893699310344	wt	ZP	LF1	SXXX	M	M1	1000000002
56	193.380004882812	0.0631877982736412	wt	ZP	LF1	SXXX	M	M1	1000000002
57	196.89599609375	0.0519705500061519	wt	ZP	LF1	SXXX	M	M1	1000000002
58	200.412002563477	0.0476205904013058	wt	ZP	LF1	SXXX	M	M1	1000000002
59	203.927993774414	0.118482139064107	wt	ZP	LF1	SXXX	M	M1	1000000002
60	207.444000244141	0.163660680462338	wt	ZP	LF1	SXXX	M	M1	1000000002
61	210.960006713867	0.112774166000582	wt	ZP	LF1	SXXX	M	M1	1000000002
62	214.475997924805	0.130902038404699	wt	ZP	LF1	SXXX	M	M1	1000000002
63	217.992004394531	0.100004693140356	wt	ZP	LF1	SXXX	M	M1	1000000002
64	221.507995605469	0.08384625755262	wt	ZP	LF1	SXXX	M	M1	1000000002
65	225.024002075195	0.107065661698116	wt	ZP	LF1	SXXX	M	M1	1000000002
66	228.539993286133	0.283596108281944	wt	ZP	LF1	SXXX	M	M1	1000000002
67	232.055999755859	0.540227345890894	wt	ZP	LF1	SXXX	M	M1	1000000002
68	235.572006225586	0.378497228467681	wt	ZP	LF1	SXXX	M	M1	1000000002
69	239.087997436523	0.100465924628081	wt	ZP	LF1	SXXX	M	M1	1000000002
70	242.60400390625	0.0604513015994286	wt	ZP	LF1	SXXX	M	M1	1000000002
71	246.119995117188	0.0601173859651694	wt	ZP	LF1	SXXX	M	M1	1000000002
72	249.636001586914	0.0664198317434017	wt	ZP	LF1	SXXX	M	M1	1000000002
73	253.151992797852	0.10439245438149	wt	ZP	LF1	SXXX	M	M1	1000000002
74	256.667999267578	0.267125444134284	wt	ZP	LF1	SXXX	M	M1	1000000002
75	260.183990478516	0.333226398408661	wt	ZP	LF1	SXXX	M	M1	1000000002
76	263.700012207031	0.171754520334525	wt	ZP	LF1	SXXX	M	M1	1000000002
77	267.216003417969	0.065046890437439	wt	ZP	LF1	SXXX	M	M1	1000000002
78	270.731994628906	0.116659017180345	wt	ZP	LF1	SXXX	M	M1	1000000002
79	274.247985839844	0.162218218413336	wt	ZP	LF1	SXXX	M	M1	1000000002
80	277.764007568359	0.241777558210117	wt	ZP	LF1	SXXX	M	M1	1000000002
81	281.279998779297	0.316316343342478	wt	ZP	LF1	SXXX	M	M1	1000000002
82	284.795989990234	0.189153618499696	wt	ZP	LF1	SXXX	M	M1	1000000002
83	288.31201171875	0.106716147150028	wt	ZP	LF1	SXXX	M	M1	1000000002
84	291.828002929688	0.143990031357229	wt	ZP	LF1	SXXX	M	M1	1000000002
85	295.343994140625	0.256383507637344	wt	ZP	LF1	SXXX	M	M1	1000000002
86	298.859985351562	0.227400610113096	wt	ZP	LF1	SXXX	M	M1	1000000002
87	302.376007080078	0.207019532719901	wt	ZP	LF1	SXXX	M	M1	1000000002
88	305.891998291016	0.160623238823262	wt	ZP	LF1	SXXX	M	M1	1000000002
89	309.407989501953	0.14751574403845	wt	ZP	LF1	SXXX	M	M1	1000000002
90	312.924011230469	0.138333758872357	wt	ZP	LF1	SXXX	M	M1	1000000002
91	316.440002441406	0.0325225153276783	wt	ZP	LF1	SXXX	M	M1	1000000002
92	319.955993652344	0.0570191829934854	wt	ZP	LF1	SXXX	M	M1	1000000002
93	323.471984863281	0.0824294932734255	wt	ZP	LF1	SXXX	M	M1	1000000002
94	326.988006591797	0.0971805928761087	wt	ZP	LF1	SXXX	M	M1	1000000002
95	330.503997802734	0.0706802662383221	wt	ZP	LF1	SXXX	M	M1	1000000002
96	334.019989013672	0.0531600683415151	wt	ZP	LF1	SXXX	M	M1	1000000002
97	337.536010742188	0.0692692008582211	wt	ZP	LF1	SXXX	M	M1	1000000002
98	341.052001953125	0.134384545811011	wt	ZP	LF1	SXXX	M	M1	1000000002
99	344.567993164062	0.172191236162914	wt	ZP	LF1	SXXX	M	M1	1000000002
100	348.084014892578	0.15619538333799	wt	ZP	LF1	SXXX	M	M1	1000000002
101	351.600006103516	0.136316871564327	wt	ZP	LF1	SXXX	M	M1	1000000002
102	355.115997314453	0.0963677433294191	wt	ZP	LF1	SXXX	M	M1	1000000002
103	358.631988525391	0.0627758124976497	wt	ZP	LF1	SXXX	M	M1	1000000002
104	362.148010253906	0.0618584204693864	wt	ZP	LF1	SXXX	M	M1	1000000002
105	365.664001464844	0.250538247879802	wt	ZP	LF1	SXXX	M	M1	1000000002
106	369.179992675781	0.369616079698186	wt	ZP	LF1	SXXX	M	M1	1000000002
107	372.696014404297	0.194197178177355	wt	ZP	LF1	SXXX	M	M1	1000000002
108	376.212005615234	0.124251230728032	wt	ZP	LF1	SXXX	M	M1	1000000002
109	379.727996826172	0.309584701468321	wt	ZP	LF1	SXXX	M	M1	1000000002
110	383.243988037109	0.275721467435393	wt	ZP	LF1	SXXX	M	M1	1000000002
111	386.760009765625	0.104484969381703	wt	ZP	LF1	SXXX	M	M1	1000000002
112	390.276000976562	0.0655930228359807	wt	ZP	LF1	SXXX	M	M1	1000000002
113	393.7919921875	0.0382832026979922	wt	ZP	LF1	SXXX	M	M1	1000000002
114	397.308013916016	0.0998695065813719	wt	ZP	LF1	SXXX	M	M1	1000000002
115	400.824005126953	0.126982501716032	wt	ZP	LF1	SXXX	M	M1	1000000002
116	404.339996337891	0.189357505686722	wt	ZP	LF1	SXXX	M	M1	1000000002
117	407.855987548828	0.305187872500985	wt	ZP	LF1	SXXX	M	M1	1000000002
118	411.372009277344	0.250985065091364	wt	ZP	LF1	SXXX	M	M1	1000000002
119	414.888000488281	0.0951302646549534	wt	ZP	LF1	SXXX	M	M1	1000000002
120	418.403991699219	0.0246172133306752	wt	ZP	LF1	SXXX	M	M1	1000000002
1	0	0.114042275783125	wt	ZP	LF1	SXXX	M	M1	1000000004
2	3.51600003242493	0.201698671049555	wt	ZP	LF1	SXXX	M	M1	1000000004
3	7.03200006484985	0.228646563177978	wt	ZP	LF1	SXXX	M	M1	1000000004
4	10.5480003356934	0.196292032506385	wt	ZP	LF1	SXXX	M	M1	1000000004
5	14.0640001296997	0.228680396581096	wt	ZP	LF1	SXXX	M	M1	1000000004
6	17.5799999237061	0.225713385835529	wt	ZP	LF1	SXXX	M	M1	1000000004
7	21.0960006713867	0.193790021646652	wt	ZP	LF1	SXXX	M	M1	1000000004
8	24.6119995117188	0.0940970910277059	wt	ZP	LF1	SXXX	M	M1	1000000004
9	28.1280002593994	0.0350762081584645	wt	ZP	LF1	SXXX	M	M1	1000000004
10	31.6439990997314	0.0588903908448544	wt	ZP	LF1	SXXX	M	M1	1000000004
11	35.1599998474121	0.0515367259520615	wt	ZP	LF1	SXXX	M	M1	1000000004
12	38.6759986877441	0.0355900675911204	wt	ZP	LF1	SXXX	M	M1	1000000004
13	42.1920013427734	0.0433666981052991	wt	ZP	LF1	SXXX	M	M1	1000000004
14	45.7080001831055	0.0511301556954971	wt	ZP	LF1	SXXX	M	M1	1000000004
15	49.2239990234375	0.0431144720387881	wt	ZP	LF1	SXXX	M	M1	1000000004
16	52.7400016784668	0.0355680939300853	wt	ZP	LF1	SXXX	M	M1	1000000004
17	56.2560005187988	0.101025405581833	wt	ZP	LF1	SXXX	M	M1	1000000004
18	59.7719993591309	0.140854165436096	wt	ZP	LF1	SXXX	M	M1	1000000004
19	63.2879981994629	0.0961188962893718	wt	ZP	LF1	SXXX	M	M1	1000000004
20	66.8040008544922	0.146816795879892	wt	ZP	LF1	SXXX	M	M1	1000000004
21	70.3199996948242	0.185021334006206	wt	ZP	LF1	SXXX	M	M1	1000000004
22	73.8359985351562	0.0961981841671185	wt	ZP	LF1	SXXX	M	M1	1000000004
23	77.3519973754883	0.172812472399805	wt	ZP	LF1	SXXX	M	M1	1000000004
24	80.8679962158203	0.236047040280082	wt	ZP	LF1	SXXX	M	M1	1000000004
25	84.3840026855469	0.155619907506181	wt	ZP	LF1	SXXX	M	M1	1000000004
26	87.9000015258789	0.196853285864217	wt	ZP	LF1	SXXX	M	M1	1000000004
27	91.4160003662109	0.199696747720861	wt	ZP	LF1	SXXX	M	M1	1000000004
28	94.931999206543	0.0811576854013314	wt	ZP	LF1	SXXX	M	M1	1000000004
29	98.447998046875	0.125489392875364	wt	ZP	LF1	SXXX	M	M1	1000000004
30	101.963996887207	0.296454775011391	wt	ZP	LF1	SXXX	M	M1	1000000004
31	105.480003356934	0.217048175591191	wt	ZP	LF1	SXXX	M	M1	1000000004
32	108.996002197266	0.123158616167944	wt	ZP	LF1	SXXX	M	M1	1000000004
33	112.512001037598	0.154871079402276	wt	ZP	LF1	SXXX	M	M1	1000000004
34	116.02799987793	0.0957666067896069	wt	ZP	LF1	SXXX	M	M1	1000000004
35	119.543998718262	0.196860466706546	wt	ZP	LF1	SXXX	M	M1	1000000004
36	123.059997558594	0.31360368167082	wt	ZP	LF1	SXXX	M	M1	1000000004
37	126.575996398926	0.164590931707099	wt	ZP	LF1	SXXX	M	M1	1000000004
38	130.091995239258	0.0577652153384149	wt	ZP	LF1	SXXX	M	M1	1000000004
39	133.608001708984	0.0682536458888101	wt	ZP	LF1	SXXX	M	M1	1000000004
40	137.123992919922	0.187479747761499	wt	ZP	LF1	SXXX	M	M1	1000000004
41	140.639999389648	0.173974192808655	wt	ZP	LF1	SXXX	M	M1	1000000004
42	144.156005859375	0.0681967887182196	wt	ZP	LF1	SXXX	M	M1	1000000004
43	147.671997070312	0.0996926705249311	wt	ZP	LF1	SXXX	M	M1	1000000004
44	151.188003540039	0.0918624522549842	wt	ZP	LF1	SXXX	M	M1	1000000004
45	154.703994750977	0.106196509113273	wt	ZP	LF1	SXXX	M	M1	1000000004
46	158.220001220703	0.179622082882297	wt	ZP	LF1	SXXX	M	M1	1000000004
47	161.735992431641	0.182877709493994	wt	ZP	LF1	SXXX	M	M1	1000000004
48	165.251998901367	0.131427272033245	wt	ZP	LF1	SXXX	M	M1	1000000004
49	168.768005371094	0.0774906043548548	wt	ZP	LF1	SXXX	M	M1	1000000004
50	172.283996582031	0.0325741172023156	wt	ZP	LF1	SXXX	M	M1	1000000004
51	175.800003051758	0.092417463537109	wt	ZP	LF1	SXXX	M	M1	1000000004
52	179.315994262695	0.143025057078636	wt	ZP	LF1	SXXX	M	M1	1000000004
53	182.832000732422	0.0870289742428938	wt	ZP	LF1	SXXX	M	M1	1000000004
54	186.348007202148	0.0919890946509107	wt	ZP	LF1	SXXX	M	M1	1000000004
55	189.863998413086	0.10430084242132	wt	ZP	LF1	SXXX	M	M1	1000000004
56	193.380004882812	0.0591099901168279	wt	ZP	LF1	SXXX	M	M1	1000000004
57	196.89599609375	0.0513391137129997	wt	ZP	LF1	SXXX	M	M1	1000000004
58	200.412002563477	0.0570529990580473	wt	ZP	LF1	SXXX	M	M1	1000000004
59	203.927993774414	0.0578542420431453	wt	ZP	LF1	SXXX	M	M1	1000000004
60	207.444000244141	0.0627005043046681	wt	ZP	LF1	SXXX	M	M1	1000000004
61	210.960006713867	0.0697180954464772	wt	ZP	LF1	SXXX	M	M1	1000000004
62	214.475997924805	0.0644448351377912	wt	ZP	LF1	SXXX	M	M1	1000000004
63	217.992004394531	0.182558685012902	wt	ZP	LF1	SXXX	M	M1	1000000004
64	221.507995605469	0.22547386092636	wt	ZP	LF1	SXXX	M	M1	1000000004
65	225.024002075195	0.142079468986289	wt	ZP	LF1	SXXX	M	M1	1000000004
66	228.539993286133	0.0943105256663171	wt	ZP	LF1	SXXX	M	M1	1000000004
67	232.055999755859	0.0803613461513769	wt	ZP	LF1	SXXX	M	M1	1000000004
68	235.572006225586	0.0802959638093608	wt	ZP	LF1	SXXX	M	M1	1000000004
69	239.087997436523	0.0599637928862136	wt	ZP	LF1	SXXX	M	M1	1000000004
70	242.60400390625	0.117266937446569	wt	ZP	LF1	SXXX	M	M1	1000000004
71	246.119995117188	0.118537046476852	wt	ZP	LF1	SXXX	M	M1	1000000004
72	249.636001586914	0.0518374050240054	wt	ZP	LF1	SXXX	M	M1	1000000004
73	253.151992797852	0.0424139256134586	wt	ZP	LF1	SXXX	M	M1	1000000004
74	256.667999267578	0.07731278344552	wt	ZP	LF1	SXXX	M	M1	1000000004
75	260.183990478516	0.102028265862758	wt	ZP	LF1	SXXX	M	M1	1000000004
76	263.700012207031	0.0822846585941387	wt	ZP	LF1	SXXX	M	M1	1000000004
77	267.216003417969	0.0451606604879764	wt	ZP	LF1	SXXX	M	M1	1000000004
78	270.731994628906	0.0259691558543027	wt	ZP	LF1	SXXX	M	M1	1000000004
79	274.247985839844	0.0709784138225905	wt	ZP	LF1	SXXX	M	M1	1000000004
80	277.764007568359	0.0988327299903231	wt	ZP	LF1	SXXX	M	M1	1000000004
81	281.279998779297	0.113783443395631	wt	ZP	LF1	SXXX	M	M1	1000000004
82	284.795989990234	0.119092734928432	wt	ZP	LF1	SXXX	M	M1	1000000004
83	288.31201171875	0.0921787738006606	wt	ZP	LF1	SXXX	M	M1	1000000004
84	291.828002929688	0.0619747203106181	wt	ZP	LF1	SXXX	M	M1	1000000004
85	295.343994140625	0.064458582930115	wt	ZP	LF1	SXXX	M	M1	1000000004
86	298.859985351562	0.0825471546672983	wt	ZP	LF1	SXXX	M	M1	1000000004
87	302.376007080078	0.0872155716668455	wt	ZP	LF1	SXXX	M	M1	1000000004
88	305.891998291016	0.0846961199759298	wt	ZP	LF1	SXXX	M	M1	1000000004
89	309.407989501953	0.0523020782685741	wt	ZP	LF1	SXXX	M	M1	1000000004
90	312.924011230469	0.0556541452529566	wt	ZP	LF1	SXXX	M	M1	1000000004
91	316.440002441406	0.0613046417838267	wt	ZP	LF1	SXXX	M	M1	1000000004
92	319.955993652344	0.0802787156001301	wt	ZP	LF1	SXXX	M	M1	1000000004
93	323.471984863281	0.187546131018909	wt	ZP	LF1	SXXX	M	M1	1000000004
94	326.988006591797	0.182676743516214	wt	ZP	LF1	SXXX	M	M1	1000000004
95	330.503997802734	0.152894459454102	wt	ZP	LF1	SXXX	M	M1	1000000004
96	334.019989013672	0.146642130174024	wt	ZP	LF1	SXXX	M	M1	1000000004
97	337.536010742188	0.14431257849534	wt	ZP	LF1	SXXX	M	M1	1000000004
98	341.052001953125	0.201873659652966	wt	ZP	LF1	SXXX	M	M1	1000000004
99	344.567993164062	0.1328631761017	wt	ZP	LF1	SXXX	M	M1	1000000004
100	348.084014892578	0.069745971926945	wt	ZP	LF1	SXXX	M	M1	1000000004
101	351.600006103516	0.0471750677357233	wt	ZP	LF1	SXXX	M	M1	1000000004
102	355.115997314453	0.0348979322481369	wt	ZP	LF1	SXXX	M	M1	1000000004
103	358.631988525391	0.0472097718576826	wt	ZP	LF1	SXXX	M	M1	1000000004
104	362.148010253906	0.034321154031535	wt	ZP	LF1	SXXX	M	M1	1000000004
105	365.664001464844	0.0304197831222067	wt	ZP	LF1	SXXX	M	M1	1000000004
106	369.179992675781	0.10798133566858	wt	ZP	LF1	SXXX	M	M1	1000000004
107	372.696014404297	0.188784705725659	wt	ZP	LF1	SXXX	M	M1	1000000004
108	376.212005615234	0.219594787146721	wt	ZP	LF1	SXXX	M	M1	1000000004
109	379.727996826172	0.209714198321875	wt	ZP	LF1	SXXX	M	M1	1000000004
110	383.243988037109	0.0953642406039025	wt	ZP	LF1	SXXX	M	M1	1000000004
111	386.760009765625	0.0398097506589155	wt	ZP	LF1	SXXX	M	M1	1000000004
112	390.276000976562	0.0830960878568726	wt	ZP	LF1	SXXX	M	M1	1000000004
113	393.7919921875	0.213776128733011	wt	ZP	LF1	SXXX	M	M1	1000000004
114	397.308013916016	0.259734881544082	wt	ZP	LF1	SXXX	M	M1	1000000004
115	400.824005126953	0.177204512270245	wt	ZP	LF1	SXXX	M	M1	1000000004
116	404.339996337891	0.230043067668922	wt	ZP	LF1	SXXX	M	M1	1000000004
117	407.855987548828	0.30803569729211	wt	ZP	LF1	SXXX	M	M1	1000000004
118	411.372009277344	0.259237623910903	wt	ZP	LF1	SXXX	M	M1	1000000004
119	414.888000488281	0.183587721703449	wt	ZP	LF1	SXXX	M	M1	1000000004
120	418.403991699219	0.1680232186063	wt	ZP	LF1	SXXX	M	M1	1000000004
