# Supplementary material for: Rapid meiotic prophase chromosome movements in Arabidopsis thaliana are linked to essential reorganization at the nuclear envelope
Source: Nat Commun. 2024 Jul 16;15:5964. doi: 10.1038/s41467-024-50169-4 (PMC11252379; doi:10.1038/s41467-024-50169-4)
Supplement: Supplementary file 19 — Source Data [file 41467_2024_50169_MOESM19_ESM.zip › Source Data/supplementary-figure3a-s.tsv]

time	msd.mean	msd.sd	stage	msd.predict	msd.predict2
6.63000011444092	0.187404168500685	0.0193783572780522	L	0.173805878345008	0.184070486074314
13.2600002288818	0.186404328926869	0.0179301258948451	L	0.198288244778624	0.199732866104571
19.8900003433228	0.233720511254586	0.0222885413973192	L	0.222770611212241	0.218805815548748
26.5200004577637	0.244531115236605	0.0231341058097244	L	0.247252977645857	0.240497112245024
33.1500005722046	0.265649618965264	0.0229852423993322	L	0.271735344079473	0.264369675656143
39.7800006866455	0.274230860505052	0.0324249584910505	L	0.296217710513089	0.290137997235991
46.4100008010864	0.321142679683594	0.0328117447326291	L	0.320700076946705	0.317597685984807
53.0400009155274	0.34963858414889	0.0437903117260432	L	0.345182443380322	0.346593616109011
59.6700010299683	0.371722152649414	0.0447708871891036	L	0.369664809813938	0.377003153900261
66.3000011444092	0.414373760467884	0.0548013280629103	L	0.394147176247554	0.4087263857784
6.63000011444092	0.129447730372686	0.0102334391173841	Z	0.134642672970911	0.132506994526321
13.2600002288818	0.154026674124187	0.0132217276694916	Z	0.146759786742674	0.146551646652821
19.8900003433228	0.160192749504544	0.0127724059939016	Z	0.158876900514436	0.15968773880701
26.5200004577637	0.16911236589102	0.0111701948858455	Z	0.170994014286199	0.172266540911604
33.1500005722046	0.184838923815701	0.0125460366356331	Z	0.183111128057961	0.184446553456758
39.7800006866455	0.192695746697827	0.0143957509509009	Z	0.195228241829724	0.196317917740028
46.4100008010864	0.207417333474745	0.0148823662271582	Z	0.207345355601486	0.207938608627131
53.0400009155274	0.225698262394301	0.0157055634715684	Z	0.219462469373249	0.21934893076252
59.6700010299683	0.226115393921616	0.0164541327612574	Z	0.231579583145012	0.230578460596809
66.3000011444092	0.243540935656498	0.0191490683630784	Z	0.243696696916774	0.241649784628335
6.6269998550415	0.176225128034228	0.0131748267800678	P	0.183483300886818	0.181872454904817
13.253999710083	0.207656337842422	0.0162895280764521	P	0.201482779099232	0.201392037576301
19.8809995651245	0.226115289935314	0.0167298420732367	P	0.219482257311647	0.220203906246807
26.507999420166	0.244058536577398	0.0191218127924265	P	0.237481735524061	0.238570435241367
33.1349992752075	0.256378299469431	0.0204366798419266	P	0.255481213736475	0.256612762673556
39.761999130249	0.263719751099634	0.0189262849701244	P	0.273480691948889	0.274400870042459
46.3889989852905	0.282263962515783	0.0200690383433002	P	0.291480170161304	0.291980313585117
53.015998840332	0.30884780969132	0.023146479192885	P	0.309479648373718	0.309383078944101
59.6429986953735	0.336494317512721	0.0248341164465002	P	0.327479126586132	0.326632835367899
66.269998550415	0.346217426797287	0.0275204082958682	P	0.345478604798546	0.343747790288939
6.62799978256226	0.121720908023849	0.0107748719425669	D	0.12235982228448	0.121404916781941
13.2559995651245	0.148773933125461	0.0129685678750992	D	0.146940837373112	0.146934479995584
19.8839993476868	0.16814806063036	0.0140827199940648	D	0.171521852461745	0.17201643781623
26.511999130249	0.192090595527191	0.0156559629417095	D	0.196102867550378	0.196812071081343
33.1399989128113	0.227440827099107	0.0191835703880762	D	0.220683882639011	0.221396948123771
39.7679986953736	0.25314784681071	0.0216184085524868	D	0.245264897727644	0.245815167034817
46.3959984779358	0.27079919772096	0.0244955990981516	D	0.269845912816276	0.270095658647976
53.0239982604981	0.288403912176276	0.0282220656584308	D	0.294426927904909	0.294258865282219
59.6519980430603	0.310082706380617	0.0305575197912557	D	0.319007942993542	0.318319995965405
66.2799978256226	0.349541638046613	0.0364062712917396	D	0.343588958082175	0.342290805106421
