# Supplementary material for: Rapid meiotic prophase chromosome movements in Arabidopsis thaliana are linked to essential reorganization at the nuclear envelope
Source: Nat Commun. 2024 Jul 16;15:5964. doi: 10.1038/s41467-024-50169-4 (PMC11252379; doi:10.1038/s41467-024-50169-4)
Supplement: Supplementary file 19 — Source Data [file 41467_2024_50169_MOESM19_ESM.zip › Source Data/figure-2d.tsv]

genotype	stage	anther	serie	cell.type	cell	track	turning.angle
wt	D	B2	S008	M	M1	1000000000	NA
wt	D	B2	S008	M	M1	1000000000	126.494854571731
wt	D	B2	S008	M	M1	1000000000	144.679051753758
wt	D	B2	S008	M	M1	1000000000	156.937939866789
wt	D	B2	S008	M	M1	1000000000	176.522734277757
wt	D	B2	S008	M	M1	1000000000	21.9076448840435
wt	D	B2	S008	M	M1	1000000000	173.697536522532
wt	D	B2	S008	M	M1	1000000000	165.020164823429
wt	D	B2	S008	M	M1	1000000000	104.913637461196
wt	D	B2	S008	M	M1	1000000000	80.7441008826444
wt	D	B2	S008	M	M1	1000000000	166.211846245312
wt	D	B2	S008	M	M1	1000000000	30.2013934709433
wt	D	B2	S008	M	M1	1000000000	153.5325087387
wt	D	B2	S008	M	M1	1000000000	172.894892152595
wt	D	B2	S008	M	M1	1000000000	94.1541440025151
wt	D	B2	S008	M	M1	1000000000	111.541729006033
wt	D	B2	S008	M	M1	1000000000	137.317384519208
wt	D	B2	S008	M	M1	1000000000	NA
wt	D	B2	S008	M	M2	1000000000	NA
wt	D	B2	S008	M	M2	1000000000	167.133509524995
wt	D	B2	S008	M	M2	1000000000	14.6079872246001
wt	D	B2	S008	M	M2	1000000000	146.814074989893
wt	D	B2	S008	M	M2	1000000000	27.2981706487478
wt	D	B2	S008	M	M2	1000000000	175.335729675457
wt	D	B2	S008	M	M2	1000000000	157.353840709885
wt	D	B2	S008	M	M2	1000000000	113.641433614976
wt	D	B2	S008	M	M2	1000000000	104.712481731933
wt	D	B2	S008	M	M2	1000000000	100.632658580596
wt	D	B2	S008	M	M2	1000000000	15.854516841113
wt	D	B2	S008	M	M2	1000000000	149.779736701775
wt	D	B2	S008	M	M2	1000000000	75.0104923902308
wt	D	B2	S008	M	M2	1000000000	122.107560373975
wt	D	B2	S008	M	M2	1000000000	120.042800594878
wt	D	B2	S008	M	M2	1000000000	90.2633124631242
wt	D	B2	S008	M	M2	1000000000	146.70311605559
wt	D	B2	S008	M	M2	1000000000	NA
wt	D	B2	S008	M	M3	1000000000	NA
wt	D	B2	S008	M	M3	1000000000	96.7382543144597
wt	D	B2	S008	M	M3	1000000000	93.4135867159124
wt	D	B2	S008	M	M3	1000000000	85.7278591354532
wt	D	B2	S008	M	M3	1000000000	98.2324965345983
wt	D	B2	S008	M	M3	1000000000	58.3355283627994
wt	D	B2	S008	M	M3	1000000000	120.25890383675
wt	D	B2	S008	M	M3	1000000000	79.6801782463048
wt	D	B2	S008	M	M3	1000000000	112.798678742666
wt	D	B2	S008	M	M3	1000000000	57.8577051982003
wt	D	B2	S008	M	M3	1000000000	172.515011894382
wt	D	B2	S008	M	M3	1000000000	92.0857669289135
wt	D	B2	S008	M	M3	1000000000	115.353078897515
wt	D	B2	S008	M	M3	1000000000	168.556073489905
wt	D	B2	S008	M	M3	1000000000	148.066420460481
wt	D	B2	S008	M	M3	1000000000	40.4946008203077
wt	D	B2	S008	M	M3	1000000000	64.7458431633673
wt	D	B2	S008	M	M3	1000000000	NA
wt	D	B2	S008	S	S	1000000000	NA
wt	D	B2	S008	S	S	1000000000	168.193227396366
wt	D	B2	S008	S	S	1000000000	162.710310993182
wt	D	B2	S008	S	S	1000000000	150.894233820522
wt	D	B2	S008	S	S	1000000000	168.364510745506
wt	D	B2	S008	S	S	1000000000	172.13354830429
wt	D	B2	S008	S	S	1000000000	85.0284089772104
wt	D	B2	S008	S	S	1000000000	138.028073858384
wt	D	B2	S008	S	S	1000000000	84.1317702160968
wt	D	B2	S008	S	S	1000000000	108.950307170459
wt	D	B2	S008	S	S	1000000000	144.557019324439
wt	D	B2	S008	S	S	1000000000	144.385655167609
wt	D	B2	S008	S	S	1000000000	98.0461978002328
wt	D	B2	S008	S	S	1000000000	159.134812325555
wt	D	B2	S008	S	S	1000000000	58.3528807624829
wt	D	B2	S008	S	S	1000000000	164.008427695457
wt	D	B2	S008	S	S	1000000000	78.61711803215
wt	D	B2	S008	S	S	1000000000	NA
wt	D	E2	S015	M	M1	1000000000	NA
wt	D	E2	S015	M	M1	1000000000	163.350552553114
wt	D	E2	S015	M	M1	1000000000	171.560749131026
wt	D	E2	S015	M	M1	1000000000	168.192958550892
wt	D	E2	S015	M	M1	1000000000	160.950026533636
wt	D	E2	S015	M	M1	1000000000	59.3372833908834
wt	D	E2	S015	M	M1	1000000000	134.442268261194
wt	D	E2	S015	M	M1	1000000000	115.725519222855
wt	D	E2	S015	M	M1	1000000000	85.2914316147876
wt	D	E2	S015	M	M1	1000000000	161.921416482729
wt	D	E2	S015	M	M1	1000000000	22.6748104978352
wt	D	E2	S015	M	M1	1000000000	166.342458603387
wt	D	E2	S015	M	M1	1000000000	167.188523375247
wt	D	E2	S015	M	M1	1000000000	174.115064712862
wt	D	E2	S015	M	M1	1000000000	31.3473677600281
wt	D	E2	S015	M	M1	1000000000	45.0883310604367
wt	D	E2	S015	M	M1	1000000000	171.334717591484
wt	D	E2	S015	M	M1	1000000000	NA
wt	D	E2	S015	M	M2	1000000000	NA
wt	D	E2	S015	M	M2	1000000000	159.15776293409
wt	D	E2	S015	M	M2	1000000000	10.5367085325354
wt	D	E2	S015	M	M2	1000000000	157.727988967822
wt	D	E2	S015	M	M2	1000000000	173.035487535133
wt	D	E2	S015	M	M2	1000000000	155.042600914527
wt	D	E2	S015	M	M2	1000000000	152.645305895741
wt	D	E2	S015	M	M2	1000000000	132.900288023425
wt	D	E2	S015	M	M2	1000000000	137.184179903407
wt	D	E2	S015	M	M2	1000000000	84.0826825229733
wt	D	E2	S015	M	M2	1000000000	135.230095071089
wt	D	E2	S015	M	M2	1000000000	105.24624707195
wt	D	E2	S015	M	M2	1000000000	130.176447963304
wt	D	E2	S015	M	M2	1000000000	62.2377441704751
wt	D	E2	S015	M	M2	1000000000	163.322419253209
wt	D	E2	S015	M	M2	1000000000	131.390821852413
wt	D	E2	S015	M	M2	1000000000	119.806584404508
wt	D	E2	S015	M	M2	1000000000	NA
wt	D	E2	S015	M	M3	1000000000	NA
wt	D	E2	S015	M	M3	1000000000	129.57634799156
wt	D	E2	S015	M	M3	1000000000	114.641254084537
wt	D	E2	S015	M	M3	1000000000	47.841533538776
wt	D	E2	S015	M	M3	1000000000	89.160206885708
wt	D	E2	S015	M	M3	1000000000	134.187653345395
wt	D	E2	S015	M	M3	1000000000	157.296457724409
wt	D	E2	S015	M	M3	1000000000	124.737462583163
wt	D	E2	S015	M	M3	1000000000	84.6346593314904
wt	D	E2	S015	M	M3	1000000000	15.4793437277448
wt	D	E2	S015	M	M3	1000000000	163.425325945727
wt	D	E2	S015	M	M3	1000000000	125.917094675929
wt	D	E2	S015	M	M3	1000000000	104.102599571924
wt	D	E2	S015	M	M3	1000000000	77.7096158951058
wt	D	E2	S015	M	M3	1000000000	140.82178850779
wt	D	E2	S015	M	M3	1000000000	171.35950182832
wt	D	E2	S015	M	M3	1000000000	145.906335454519
wt	D	E2	S015	M	M3	1000000000	NA
wt	D	E2	S015	S	S	1000000000	NA
wt	D	E2	S015	S	S	1000000000	137.10351387452
wt	D	E2	S015	S	S	1000000000	47.1190727524936
wt	D	E2	S015	S	S	1000000000	49.1522402945124
wt	D	E2	S015	S	S	1000000000	136.857738066016
wt	D	E2	S015	S	S	1000000000	70.9748888161599
wt	D	E2	S015	S	S	1000000000	45.8320682883228
wt	D	E2	S015	S	S	1000000000	103.612699886193
wt	D	E2	S015	S	S	1000000000	131.741885058054
wt	D	E2	S015	S	S	1000000000	25.2457640753629
wt	D	E2	S015	S	S	1000000000	158.649925521602
wt	D	E2	S015	S	S	1000000000	80.7880381517234
wt	D	E2	S015	S	S	1000000000	129.691838073528
wt	D	E2	S015	S	S	1000000000	136.25174606647
wt	D	E2	S015	S	S	1000000000	85.1241864991994
wt	D	E2	S015	S	S	1000000000	151.433008576283
wt	D	E2	S015	S	S	1000000000	121.385474921299
wt	D	E2	S015	S	S	1000000000	NA
wt	D	W1	S00X	M	M1	1000000000	NA
wt	D	W1	S00X	M	M1	1000000000	164.960288666739
wt	D	W1	S00X	M	M1	1000000000	127.296423213358
wt	D	W1	S00X	M	M1	1000000000	151.202103129488
wt	D	W1	S00X	M	M1	1000000000	44.2508960492823
wt	D	W1	S00X	M	M1	1000000000	95.4127492106916
wt	D	W1	S00X	M	M1	1000000000	84.9096286261458
wt	D	W1	S00X	M	M1	1000000000	134.380056948799
wt	D	W1	S00X	M	M1	1000000000	160.294291256151
wt	D	W1	S00X	M	M1	1000000000	29.169943815955
wt	D	W1	S00X	M	M1	1000000000	140.431337673416
wt	D	W1	S00X	M	M1	1000000000	88.4480409700669
wt	D	W1	S00X	M	M1	1000000000	106.416807416689
wt	D	W1	S00X	M	M1	1000000000	140.236655956322
wt	D	W1	S00X	M	M1	1000000000	128.556710854495
wt	D	W1	S00X	M	M1	1000000000	159.588536438245
wt	D	W1	S00X	M	M1	1000000000	158.905451368551
wt	D	W1	S00X	M	M1	1000000000	NA
wt	D	W1	S00X	M	M2	1000000000	NA
wt	D	W1	S00X	M	M2	1000000000	157.700866323039
wt	D	W1	S00X	M	M2	1000000000	86.3971750825635
wt	D	W1	S00X	M	M2	1000000000	156.228055271252
wt	D	W1	S00X	M	M2	1000000000	143.399103451947
wt	D	W1	S00X	M	M2	1000000000	81.8226921173795
wt	D	W1	S00X	M	M2	1000000000	89.2428091450589
wt	D	W1	S00X	M	M2	1000000000	129.193707211821
wt	D	W1	S00X	M	M2	1000000000	123.856831133965
wt	D	W1	S00X	M	M2	1000000000	103.702149619077
wt	D	W1	S00X	M	M2	1000000000	67.0483838775419
wt	D	W1	S00X	M	M2	1000000000	155.626654610313
wt	D	W1	S00X	M	M2	1000000000	169.690291703183
wt	D	W1	S00X	M	M2	1000000000	35.543459080928
wt	D	W1	S00X	M	M2	1000000000	169.704805387846
wt	D	W1	S00X	M	M2	1000000000	152.018726066442
wt	D	W1	S00X	M	M2	1000000000	34.4694868587844
wt	D	W1	S00X	M	M2	1000000000	NA
wt	D	W1	S00X	M	M3	1000000000	NA
wt	D	W1	S00X	M	M3	1000000000	26.5764497579937
wt	D	W1	S00X	M	M3	1000000000	32.1953067354372
wt	D	W1	S00X	M	M3	1000000000	90.7306667618009
wt	D	W1	S00X	M	M3	1000000000	69.7680926312355
wt	D	W1	S00X	M	M3	1000000000	159.805522545699
wt	D	W1	S00X	M	M3	1000000000	102.442467434187
wt	D	W1	S00X	M	M3	1000000000	111.266676437093
wt	D	W1	S00X	M	M3	1000000000	150.92557339342
wt	D	W1	S00X	M	M3	1000000000	30.6817008666185
wt	D	W1	S00X	M	M3	1000000000	56.7532321210251
wt	D	W1	S00X	M	M3	1000000000	111.501714138708
wt	D	W1	S00X	M	M3	1000000000	69.7507066813372
wt	D	W1	S00X	M	M3	1000000000	110.572851304112
wt	D	W1	S00X	M	M3	1000000000	106.696962240231
wt	D	W1	S00X	M	M3	1000000000	95.2028708554527
wt	D	W1	S00X	M	M3	1000000000	160.505178523059
wt	D	W1	S00X	M	M3	1000000000	NA
wt	D	W1	S00X	S	S	1000000000	NA
wt	D	W1	S00X	S	S	1000000000	164.48610843039
wt	D	W1	S00X	S	S	1000000000	165.042200830853
wt	D	W1	S00X	S	S	1000000000	158.742533382096
wt	D	W1	S00X	S	S	1000000000	27.9103282557952
wt	D	W1	S00X	S	S	1000000000	142.779505187217
wt	D	W1	S00X	S	S	1000000000	51.9602391735832
wt	D	W1	S00X	S	S	1000000000	106.945982705416
wt	D	W1	S00X	S	S	1000000000	151.098061877614
wt	D	W1	S00X	S	S	1000000000	122.129554026595
wt	D	W1	S00X	S	S	1000000000	145.694718161574
wt	D	W1	S00X	S	S	1000000000	57.8172811235801
wt	D	W1	S00X	S	S	1000000000	156.866930159425
wt	D	W1	S00X	S	S	1000000000	156.134251168942
wt	D	W1	S00X	S	S	1000000000	27.106548456873
wt	D	W1	S00X	S	S	1000000000	156.238736440945
wt	D	W1	S00X	S	S	1000000000	172.567205023195
wt	D	W1	S00X	S	S	1000000000	NA
wt	D	Y1	S001	M	M1	1000000000	NA
wt	D	Y1	S001	M	M1	1000000000	96.0506645251181
wt	D	Y1	S001	M	M1	1000000000	102.343583346505
wt	D	Y1	S001	M	M1	1000000000	85.1850599920824
wt	D	Y1	S001	M	M1	1000000000	62.6871414409461
wt	D	Y1	S001	M	M1	1000000000	60.3080005022927
wt	D	Y1	S001	M	M1	1000000000	57.699686542454
wt	D	Y1	S001	M	M1	1000000000	55.6651697747249
wt	D	Y1	S001	M	M1	1000000000	128.326067447895
wt	D	Y1	S001	M	M1	1000000000	96.3349064148607
wt	D	Y1	S001	M	M1	1000000000	12.9153751383477
wt	D	Y1	S001	M	M1	1000000000	25.9145195037646
wt	D	Y1	S001	M	M1	1000000000	22.6519027961493
wt	D	Y1	S001	M	M1	1000000000	88.6808127213655
wt	D	Y1	S001	M	M1	1000000000	166.163340316647
wt	D	Y1	S001	M	M1	1000000000	64.298660899699
wt	D	Y1	S001	M	M1	1000000000	135.621140722648
wt	D	Y1	S001	M	M1	1000000000	NA
wt	D	Y1	S001	M	M2	1000000000	NA
wt	D	Y1	S001	M	M2	1000000000	143.337099992994
wt	D	Y1	S001	M	M2	1000000000	22.0802685517964
wt	D	Y1	S001	M	M2	1000000000	148.787156944036
wt	D	Y1	S001	M	M2	1000000000	172.64559562547
wt	D	Y1	S001	M	M2	1000000000	49.9128903054387
wt	D	Y1	S001	M	M2	1000000000	141.819931838942
wt	D	Y1	S001	M	M2	1000000000	109.723989014136
wt	D	Y1	S001	M	M2	1000000000	139.326978667567
wt	D	Y1	S001	M	M2	1000000000	117.82809314189
wt	D	Y1	S001	M	M2	1000000000	115.769600791589
wt	D	Y1	S001	M	M2	1000000000	91.9957982639101
wt	D	Y1	S001	M	M2	1000000000	167.23865239034
wt	D	Y1	S001	M	M2	1000000000	167.354425605117
wt	D	Y1	S001	M	M2	1000000000	167.063737841736
wt	D	Y1	S001	M	M2	1000000000	157.521086080086
wt	D	Y1	S001	M	M2	1000000000	165.574865467132
wt	D	Y1	S001	M	M2	1000000000	NA
wt	D	Y1	S001	M	M3	1000000000	NA
wt	D	Y1	S001	M	M3	1000000000	149.653133704237
wt	D	Y1	S001	M	M3	1000000000	133.526318455812
wt	D	Y1	S001	M	M3	1000000000	142.00872948694
wt	D	Y1	S001	M	M3	1000000000	115.082665573538
wt	D	Y1	S001	M	M3	1000000000	74.7482988449964
wt	D	Y1	S001	M	M3	1000000000	116.742581246201
wt	D	Y1	S001	M	M3	1000000000	148.49300536583
wt	D	Y1	S001	M	M3	1000000000	141.283838623504
wt	D	Y1	S001	M	M3	1000000000	141.655333582631
wt	D	Y1	S001	M	M3	1000000000	173.133812409814
wt	D	Y1	S001	M	M3	1000000000	139.054004453838
wt	D	Y1	S001	M	M3	1000000000	138.634786507011
wt	D	Y1	S001	M	M3	1000000000	30.9446102935874
wt	D	Y1	S001	M	M3	1000000000	149.371167412519
wt	D	Y1	S001	M	M3	1000000000	66.31655947119
wt	D	Y1	S001	M	M3	1000000000	96.9144586192449
wt	D	Y1	S001	M	M3	1000000000	NA
wt	D	Y1	S001	S	S	1000000000	NA
wt	D	Y1	S001	S	S	1000000000	121.143644997376
wt	D	Y1	S001	S	S	1000000000	83.8390867934065
wt	D	Y1	S001	S	S	1000000000	134.88706770226
wt	D	Y1	S001	S	S	1000000000	128.059814185321
wt	D	Y1	S001	S	S	1000000000	60.5524056906479
wt	D	Y1	S001	S	S	1000000000	92.7208049701934
wt	D	Y1	S001	S	S	1000000000	101.86505407359
wt	D	Y1	S001	S	S	1000000000	59.2908547892249
wt	D	Y1	S001	S	S	1000000000	162.528529381669
wt	D	Y1	S001	S	S	1000000000	89.2826119393411
wt	D	Y1	S001	S	S	1000000000	98.9408344393421
wt	D	Y1	S001	S	S	1000000000	133.848208710093
wt	D	Y1	S001	S	S	1000000000	163.006760651936
wt	D	Y1	S001	S	S	1000000000	142.377501648736
wt	D	Y1	S001	S	S	1000000000	108.715750979622
wt	D	Y1	S001	S	S	1000000000	156.281569362145
wt	D	Y1	S001	S	S	1000000000	NA
wt	D	Y1	S002	M	M1	1000000000	NA
wt	D	Y1	S002	M	M1	1000000000	14.7990228295976
wt	D	Y1	S002	M	M1	1000000000	120.711334996648
wt	D	Y1	S002	M	M1	1000000000	170.928981750651
wt	D	Y1	S002	M	M1	1000000000	122.325650905636
wt	D	Y1	S002	M	M1	1000000000	95.6152350988147
wt	D	Y1	S002	M	M1	1000000000	97.5682997872368
wt	D	Y1	S002	M	M1	1000000000	19.5254005930355
wt	D	Y1	S002	M	M1	1000000000	73.2225865470676
wt	D	Y1	S002	M	M1	1000000000	65.9101280512178
wt	D	Y1	S002	M	M1	1000000000	116.845061840921
wt	D	Y1	S002	M	M1	1000000000	80.1425018977204
wt	D	Y1	S002	M	M1	1000000000	51.1183112210244
wt	D	Y1	S002	M	M1	1000000000	129.395382150983
wt	D	Y1	S002	M	M1	1000000000	159.663685392896
wt	D	Y1	S002	M	M1	1000000000	105.139198955
wt	D	Y1	S002	M	M1	1000000000	103.354128207748
wt	D	Y1	S002	M	M1	1000000000	NA
wt	D	Y1	S002	M	M2	1000000000	NA
wt	D	Y1	S002	M	M2	1000000000	149.231275462097
wt	D	Y1	S002	M	M2	1000000000	75.9344778718521
wt	D	Y1	S002	M	M2	1000000000	85.4743666894226
wt	D	Y1	S002	M	M2	1000000000	74.350337561704
wt	D	Y1	S002	M	M2	1000000000	164.160458991621
wt	D	Y1	S002	M	M2	1000000000	23.5933824683674
wt	D	Y1	S002	M	M2	1000000000	82.2193257411303
wt	D	Y1	S002	M	M2	1000000000	133.632941415713
wt	D	Y1	S002	M	M2	1000000000	87.5223742434484
wt	D	Y1	S002	M	M2	1000000000	79.4733919674179
wt	D	Y1	S002	M	M2	1000000000	162.130154412368
wt	D	Y1	S002	M	M2	1000000000	143.977076678331
wt	D	Y1	S002	M	M2	1000000000	55.405950425151
wt	D	Y1	S002	M	M2	1000000000	5.58480369063325
wt	D	Y1	S002	M	M2	1000000000	126.077881546547
wt	D	Y1	S002	M	M2	1000000000	116.35477092188
wt	D	Y1	S002	M	M2	1000000000	NA
wt	D	Y1	S002	M	M3	1000000000	NA
wt	D	Y1	S002	M	M3	1000000000	29.6812751428425
wt	D	Y1	S002	M	M3	1000000000	96.6734880860504
wt	D	Y1	S002	M	M3	1000000000	101.477427713827
wt	D	Y1	S002	M	M3	1000000000	104.226341890755
wt	D	Y1	S002	M	M3	1000000000	54.1752074496759
wt	D	Y1	S002	M	M3	1000000000	70.2419562649002
wt	D	Y1	S002	M	M3	1000000000	173.352026550282
wt	D	Y1	S002	M	M3	1000000000	50.7726249890506
wt	D	Y1	S002	M	M3	1000000000	42.5659189565882
wt	D	Y1	S002	M	M3	1000000000	129.638474529667
wt	D	Y1	S002	M	M3	1000000000	134.634640726508
wt	D	Y1	S002	M	M3	1000000000	177.125710853209
wt	D	Y1	S002	M	M3	1000000000	116.687916134411
wt	D	Y1	S002	M	M3	1000000000	79.1918493117516
wt	D	Y1	S002	M	M3	1000000000	152.897170754911
wt	D	Y1	S002	M	M3	1000000000	115.815766108121
wt	D	Y1	S002	M	M3	1000000000	NA
wt	D	Y1	S002	S	S	1000000000	NA
wt	D	Y1	S002	S	S	1000000000	43.8517308921108
wt	D	Y1	S002	S	S	1000000000	35.9963178520653
wt	D	Y1	S002	S	S	1000000000	34.4269193254102
wt	D	Y1	S002	S	S	1000000000	87.570679163013
wt	D	Y1	S002	S	S	1000000000	93.8235352354342
wt	D	Y1	S002	S	S	1000000000	148.760048668481
wt	D	Y1	S002	S	S	1000000000	168.805919156903
wt	D	Y1	S002	S	S	1000000000	169.021330250026
wt	D	Y1	S002	S	S	1000000000	149.200169033375
wt	D	Y1	S002	S	S	1000000000	165.772083246494
wt	D	Y1	S002	S	S	1000000000	150.640527611077
wt	D	Y1	S002	S	S	1000000000	137.442063927971
wt	D	Y1	S002	S	S	1000000000	157.519920006688
wt	D	Y1	S002	S	S	1000000000	53.205407587405
wt	D	Y1	S002	S	S	1000000000	163.460970177149
wt	D	Y1	S002	S	S	1000000000	143.005027928319
wt	D	Y1	S002	S	S	1000000000	NA
wt	L	D2	S013	M	M1	1000000000	NA
wt	L	D2	S013	M	M1	1000000000	78.7050615438951
wt	L	D2	S013	M	M1	1000000000	122.338847596551
wt	L	D2	S013	M	M1	1000000000	67.9533497824053
wt	L	D2	S013	M	M1	1000000000	36.0475803719609
wt	L	D2	S013	M	M1	1000000000	49.9214672800508
wt	L	D2	S013	M	M1	1000000000	40.8123014743318
wt	L	D2	S013	M	M1	1000000000	75.944175681384
wt	L	D2	S013	M	M1	1000000000	146.295975513159
wt	L	D2	S013	M	M1	1000000000	134.956403097418
wt	L	D2	S013	M	M1	1000000000	151.064374152833
wt	L	D2	S013	M	M1	1000000000	126.602954173947
wt	L	D2	S013	M	M1	1000000000	149.334248569732
wt	L	D2	S013	M	M1	1000000000	102.147149499619
wt	L	D2	S013	M	M1	1000000000	65.752129898876
wt	L	D2	S013	M	M1	1000000000	99.0499722038351
wt	L	D2	S013	M	M1	1000000000	175.627588902882
wt	L	D2	S013	M	M1	1000000000	NA
wt	L	D2	S013	M	M2	1000000000	NA
wt	L	D2	S013	M	M2	1000000000	50.7968823597881
wt	L	D2	S013	M	M2	1000000000	58.0105342491349
wt	L	D2	S013	M	M2	1000000000	67.0002290893745
wt	L	D2	S013	M	M2	1000000000	114.747123858202
wt	L	D2	S013	M	M2	1000000000	59.1291497034946
wt	L	D2	S013	M	M2	1000000000	45.6795044923414
wt	L	D2	S013	M	M2	1000000000	38.6235997469394
wt	L	D2	S013	M	M2	1000000000	17.2523568371248
wt	L	D2	S013	M	M2	1000000000	165.705485101002
wt	L	D2	S013	M	M2	1000000000	160.222369261199
wt	L	D2	S013	M	M2	1000000000	174.01796096429
wt	L	D2	S013	M	M2	1000000000	171.859914486598
wt	L	D2	S013	M	M2	1000000000	49.5057783240965
wt	L	D2	S013	M	M2	1000000000	26.7918681035404
wt	L	D2	S013	M	M2	1000000000	132.512760031998
wt	L	D2	S013	M	M2	1000000000	60.5685616205851
wt	L	D2	S013	M	M2	1000000000	NA
wt	L	D2	S013	M	M3	1000000000	NA
wt	L	D2	S013	M	M3	1000000000	157.255317418136
wt	L	D2	S013	M	M3	1000000000	156.818423763232
wt	L	D2	S013	M	M3	1000000000	134.78569786249
wt	L	D2	S013	M	M3	1000000000	158.561413948009
wt	L	D2	S013	M	M3	1000000000	63.2826889926312
wt	L	D2	S013	M	M3	1000000000	97.9413312762782
wt	L	D2	S013	M	M3	1000000000	71.0324262040862
wt	L	D2	S013	M	M3	1000000000	123.410809808326
wt	L	D2	S013	M	M3	1000000000	92.775084253857
wt	L	D2	S013	M	M3	1000000000	28.4937881124036
wt	L	D2	S013	M	M3	1000000000	77.9051181174064
wt	L	D2	S013	M	M3	1000000000	158.074547441083
wt	L	D2	S013	M	M3	1000000000	163.739061131238
wt	L	D2	S013	M	M3	1000000000	68.9584258239657
wt	L	D2	S013	M	M3	1000000000	37.262986237017
wt	L	D2	S013	M	M3	1000000000	72.9164229086736
wt	L	D2	S013	M	M3	1000000000	NA
wt	L	D2	S013	S	S	1000000000	NA
wt	L	D2	S013	S	S	1000000000	20.7610508961734
wt	L	D2	S013	S	S	1000000000	56.0501008293582
wt	L	D2	S013	S	S	1000000000	112.511806868363
wt	L	D2	S013	S	S	1000000000	37.8278190481325
wt	L	D2	S013	S	S	1000000000	176.992172791952
wt	L	D2	S013	S	S	1000000000	17.0200504427525
wt	L	D2	S013	S	S	1000000000	49.7541141557934
wt	L	D2	S013	S	S	1000000000	72.3670690837046
wt	L	D2	S013	S	S	1000000000	107.592156536652
wt	L	D2	S013	S	S	1000000000	26.3530944295654
wt	L	D2	S013	S	S	1000000000	175.612895985083
wt	L	D2	S013	S	S	1000000000	18.6709796082203
wt	L	D2	S013	S	S	1000000000	105.955481895034
wt	L	D2	S013	S	S	1000000000	173.976885315627
wt	L	D2	S013	S	S	1000000000	100.046472438232
wt	L	D2	S013	S	S	1000000000	31.4865770579502
wt	L	D2	S013	S	S	1000000000	NA
wt	L	E1	S014	M	M1	1000000000	NA
wt	L	E1	S014	M	M1	1000000000	144.849343881278
wt	L	E1	S014	M	M1	1000000000	66.8248235503082
wt	L	E1	S014	M	M1	1000000000	81.0114937438968
wt	L	E1	S014	M	M1	1000000000	176.176848469031
wt	L	E1	S014	M	M1	1000000000	135.933445057211
wt	L	E1	S014	M	M1	1000000000	141.825983040875
wt	L	E1	S014	M	M1	1000000000	159.257626320496
wt	L	E1	S014	M	M1	1000000000	167.971886163383
wt	L	E1	S014	M	M1	1000000000	146.061805273569
wt	L	E1	S014	M	M1	1000000000	151.921086401473
wt	L	E1	S014	M	M1	1000000000	148.003941657822
wt	L	E1	S014	M	M1	1000000000	9.81186814272188
wt	L	E1	S014	M	M1	1000000000	165.930934983664
wt	L	E1	S014	M	M1	1000000000	160.640362630934
wt	L	E1	S014	M	M1	1000000000	53.4835033345045
wt	L	E1	S014	M	M1	1000000000	136.288939413285
wt	L	E1	S014	M	M1	1000000000	NA
wt	L	E1	S014	M	M2	1000000000	NA
wt	L	E1	S014	M	M2	1000000000	63.0460973970184
wt	L	E1	S014	M	M2	1000000000	46.1332474166127
wt	L	E1	S014	M	M2	1000000000	131.467456341033
wt	L	E1	S014	M	M2	1000000000	55.8760667602216
wt	L	E1	S014	M	M2	1000000000	56.9183432907551
wt	L	E1	S014	M	M2	1000000000	75.8895932797818
wt	L	E1	S014	M	M2	1000000000	78.8735729976647
wt	L	E1	S014	M	M2	1000000000	164.161846155675
wt	L	E1	S014	M	M2	1000000000	124.955636890324
wt	L	E1	S014	M	M2	1000000000	47.9587887580329
wt	L	E1	S014	M	M2	1000000000	154.206546263662
wt	L	E1	S014	M	M2	1000000000	25.7934024079898
wt	L	E1	S014	M	M2	1000000000	152.79565580338
wt	L	E1	S014	M	M2	1000000000	168.735068185376
wt	L	E1	S014	M	M2	1000000000	175.529063101212
wt	L	E1	S014	M	M2	1000000000	28.1070311648492
wt	L	E1	S014	M	M2	1000000000	NA
wt	L	E1	S014	M	M3	1000000000	NA
wt	L	E1	S014	M	M3	1000000000	104.898836918943
wt	L	E1	S014	M	M3	1000000000	142.523365581228
wt	L	E1	S014	M	M3	1000000000	172.854383864763
wt	L	E1	S014	M	M3	1000000000	140.275888015421
wt	L	E1	S014	M	M3	1000000000	19.8903521051854
wt	L	E1	S014	M	M3	1000000000	160.420813184511
wt	L	E1	S014	M	M3	1000000000	83.1022266084713
wt	L	E1	S014	M	M3	1000000000	122.546184190713
wt	L	E1	S014	M	M3	1000000000	148.476587655624
wt	L	E1	S014	M	M3	1000000000	136.784719228031
wt	L	E1	S014	M	M3	1000000000	105.720188148803
wt	L	E1	S014	M	M3	1000000000	118.922673969351
wt	L	E1	S014	M	M3	1000000000	172.11139072605
wt	L	E1	S014	M	M3	1000000000	101.735884358243
wt	L	E1	S014	M	M3	1000000000	117.087932185228
wt	L	E1	S014	M	M3	1000000000	164.239830064492
wt	L	E1	S014	M	M3	1000000000	NA
wt	L	E1	S014	S	S	1000000000	NA
wt	L	E1	S014	S	S	1000000000	173.739892866417
wt	L	E1	S014	S	S	1000000000	25.9749714165191
wt	L	E1	S014	S	S	1000000000	149.798590218083
wt	L	E1	S014	S	S	1000000000	160.901124292119
wt	L	E1	S014	S	S	1000000000	142.881345272555
wt	L	E1	S014	S	S	1000000000	37.6201891341745
wt	L	E1	S014	S	S	1000000000	170.609767392669
wt	L	E1	S014	S	S	1000000000	171.543778354191
wt	L	E1	S014	S	S	1000000000	161.445799433983
wt	L	E1	S014	S	S	1000000000	40.5278911835403
wt	L	E1	S014	S	S	1000000000	157.812607254078
wt	L	E1	S014	S	S	1000000000	34.6575907804029
wt	L	E1	S014	S	S	1000000000	136.123903523049
wt	L	E1	S014	S	S	1000000000	150.016407749838
wt	L	E1	S014	S	S	1000000000	49.7281031544254
wt	L	E1	S014	S	S	1000000000	163.366691406711
wt	L	E1	S014	S	S	1000000000	NA
wt	L	F3	S003	M	M1	1000000000	NA
wt	L	F3	S003	M	M1	1000000000	79.5250014995797
wt	L	F3	S003	M	M1	1000000000	73.4913094016505
wt	L	F3	S003	M	M1	1000000000	51.7473628776897
wt	L	F3	S003	M	M1	1000000000	104.411342530983
wt	L	F3	S003	M	M1	1000000000	11.5298006299827
wt	L	F3	S003	M	M1	1000000000	138.228714207452
wt	L	F3	S003	M	M1	1000000000	101.774318510298
wt	L	F3	S003	M	M1	1000000000	96.558938294032
wt	L	F3	S003	M	M1	1000000000	111.30783250306
wt	L	F3	S003	M	M1	1000000000	66.6272790150568
wt	L	F3	S003	M	M1	1000000000	32.5436468769328
wt	L	F3	S003	M	M1	1000000000	102.390371020073
wt	L	F3	S003	M	M1	1000000000	82.1393335099065
wt	L	F3	S003	M	M1	1000000000	53.3283048661367
wt	L	F3	S003	M	M1	1000000000	42.1733980250281
wt	L	F3	S003	M	M1	1000000000	89.4267235406419
wt	L	F3	S003	M	M1	1000000000	34.9696885832004
wt	L	F3	S003	M	M1	1000000000	NA
wt	L	F3	S003	M	M2	1000000000	NA
wt	L	F3	S003	M	M2	1000000000	171.373148357856
wt	L	F3	S003	M	M2	1000000000	163.497701891764
wt	L	F3	S003	M	M2	1000000000	36.6420651523052
wt	L	F3	S003	M	M2	1000000000	147.073989511882
wt	L	F3	S003	M	M2	1000000000	161.281125969403
wt	L	F3	S003	M	M2	1000000000	147.074494122492
wt	L	F3	S003	M	M2	1000000000	20.7629594488366
wt	L	F3	S003	M	M2	1000000000	32.4543348874998
wt	L	F3	S003	M	M2	1000000000	164.507424879632
wt	L	F3	S003	M	M2	1000000000	149.785356534143
wt	L	F3	S003	M	M2	1000000000	163.505851467465
wt	L	F3	S003	M	M2	1000000000	161.362104860278
wt	L	F3	S003	M	M2	1000000000	152.345418898011
wt	L	F3	S003	M	M2	1000000000	166.285128845033
wt	L	F3	S003	M	M2	1000000000	175.960072461508
wt	L	F3	S003	M	M2	1000000000	167.026612027727
wt	L	F3	S003	M	M2	1000000000	171.207333077668
wt	L	F3	S003	M	M2	1000000000	NA
wt	L	F3	S003	M	M3	1000000000	NA
wt	L	F3	S003	M	M3	1000000000	130.368512570716
wt	L	F3	S003	M	M3	1000000000	140.257864051302
wt	L	F3	S003	M	M3	1000000000	74.8217343881057
wt	L	F3	S003	M	M3	1000000000	145.057016577913
wt	L	F3	S003	M	M3	1000000000	27.5276980768968
wt	L	F3	S003	M	M3	1000000000	169.852548145516
wt	L	F3	S003	M	M3	1000000000	146.566637770137
wt	L	F3	S003	M	M3	1000000000	156.298238580178
wt	L	F3	S003	M	M3	1000000000	145.371527206788
wt	L	F3	S003	M	M3	1000000000	72.0884116649737
wt	L	F3	S003	M	M3	1000000000	49.1579927197594
wt	L	F3	S003	M	M3	1000000000	32.3329328604451
wt	L	F3	S003	M	M3	1000000000	161.924702603144
wt	L	F3	S003	M	M3	1000000000	117.537671284733
wt	L	F3	S003	M	M3	1000000000	142.46414893633
wt	L	F3	S003	M	M3	1000000000	40.2424428855336
wt	L	F3	S003	M	M3	1000000000	126.486537180148
wt	L	F3	S003	M	M3	1000000000	NA
wt	L	H0	S005	M	M1	1000000000	NA
wt	L	H0	S005	M	M1	1000000000	97.5607536089328
wt	L	H0	S005	M	M1	1000000000	127.906768861145
wt	L	H0	S005	M	M1	1000000000	120.410660241987
wt	L	H0	S005	M	M1	1000000000	126.730684139008
wt	L	H0	S005	M	M1	1000000000	137.383390414384
wt	L	H0	S005	M	M1	1000000000	87.2804141390049
wt	L	H0	S005	M	M1	1000000000	121.959138553011
wt	L	H0	S005	M	M1	1000000000	89.97216378866
wt	L	H0	S005	M	M1	1000000000	109.956778951849
wt	L	H0	S005	M	M1	1000000000	113.498645764932
wt	L	H0	S005	M	M1	1000000000	82.2392371794404
wt	L	H0	S005	M	M1	1000000000	70.9414582492078
wt	L	H0	S005	M	M1	1000000000	108.192838201095
wt	L	H0	S005	M	M1	1000000000	109.653107785146
wt	L	H0	S005	M	M1	1000000000	145.661554353353
wt	L	H0	S005	M	M1	1000000000	142.836874119845
wt	L	H0	S005	M	M1	1000000000	88.4689458020935
wt	L	H0	S005	M	M1	1000000000	74.6753273096434
wt	L	H0	S005	M	M1	1000000000	NA
wt	L	H0	S005	M	M2	1000000000	NA
wt	L	H0	S005	M	M2	1000000000	99.7274902288534
wt	L	H0	S005	M	M2	1000000000	57.4323379236741
wt	L	H0	S005	M	M2	1000000000	146.023519973131
wt	L	H0	S005	M	M2	1000000000	27.8015164089729
wt	L	H0	S005	M	M2	1000000000	152.800114614075
wt	L	H0	S005	M	M2	1000000000	86.7217150528097
wt	L	H0	S005	M	M2	1000000000	79.7976657696803
wt	L	H0	S005	M	M2	1000000000	15.5175304970162
wt	L	H0	S005	M	M2	1000000000	76.5170276703317
wt	L	H0	S005	M	M2	1000000000	141.471537639943
wt	L	H0	S005	M	M2	1000000000	150.216427546228
wt	L	H0	S005	M	M2	1000000000	26.8420662051751
wt	L	H0	S005	M	M2	1000000000	88.6988854507063
wt	L	H0	S005	M	M2	1000000000	15.3576383363406
wt	L	H0	S005	M	M2	1000000000	49.4577018987957
wt	L	H0	S005	M	M2	1000000000	118.720591309129
wt	L	H0	S005	M	M2	1000000000	92.4077249936867
wt	L	H0	S005	M	M2	1000000000	75.9737380997626
wt	L	H0	S005	M	M2	1000000000	NA
wt	L	H0	S005	M	M3	1000000000	NA
wt	L	H0	S005	M	M3	1000000000	158.020542485195
wt	L	H0	S005	M	M3	1000000000	15.4123260528287
wt	L	H0	S005	M	M3	1000000000	165.644349677453
wt	L	H0	S005	M	M3	1000000000	171.169456803211
wt	L	H0	S005	M	M3	1000000000	35.0605156434415
wt	L	H0	S005	M	M3	1000000000	113.202147913235
wt	L	H0	S005	M	M3	1000000000	108.866727206578
wt	L	H0	S005	M	M3	1000000000	64.8103602320162
wt	L	H0	S005	M	M3	1000000000	83.4210037469013
wt	L	H0	S005	M	M3	1000000000	72.6662414977528
wt	L	H0	S005	M	M3	1000000000	88.8130941977244
wt	L	H0	S005	M	M3	1000000000	93.2960347653118
wt	L	H0	S005	M	M3	1000000000	94.1894632293626
wt	L	H0	S005	M	M3	1000000000	104.037671236882
wt	L	H0	S005	M	M3	1000000000	65.4002279612237
wt	L	H0	S005	M	M3	1000000000	159.951101702516
wt	L	H0	S005	M	M3	1000000000	62.5240947658896
wt	L	H0	S005	M	M3	1000000000	114.220998616675
wt	L	H0	S005	M	M3	1000000000	NA
wt	L	H0	S006	M	M1	1000000000	NA
wt	L	H0	S006	M	M1	1000000000	152.515558046609
wt	L	H0	S006	M	M1	1000000000	29.2384902722895
wt	L	H0	S006	M	M1	1000000000	128.518713859287
wt	L	H0	S006	M	M1	1000000000	34.5099826180431
wt	L	H0	S006	M	M1	1000000000	29.2882061420745
wt	L	H0	S006	M	M1	1000000000	50.2033326775765
wt	L	H0	S006	M	M1	1000000000	154.598339592077
wt	L	H0	S006	M	M1	1000000000	100.5494143311
wt	L	H0	S006	M	M1	1000000000	53.0138167387152
wt	L	H0	S006	M	M1	1000000000	150.533312710618
wt	L	H0	S006	M	M1	1000000000	163.33360262838
wt	L	H0	S006	M	M1	1000000000	123.733967737546
wt	L	H0	S006	M	M1	1000000000	125.074887744907
wt	L	H0	S006	M	M1	1000000000	145.478724856426
wt	L	H0	S006	M	M1	1000000000	157.607230397957
wt	L	H0	S006	M	M1	1000000000	45.3733212612043
wt	L	H0	S006	M	M1	1000000000	158.458335314677
wt	L	H0	S006	M	M1	1000000000	136.750441895535
wt	L	H0	S006	M	M1	1000000000	NA
wt	L	H0	S006	M	M2	1000000000	NA
wt	L	H0	S006	M	M2	1000000000	89.8131863517736
wt	L	H0	S006	M	M2	1000000000	138.124704769662
wt	L	H0	S006	M	M2	1000000000	21.9560650874119
wt	L	H0	S006	M	M2	1000000000	17.7397713505394
wt	L	H0	S006	M	M2	1000000000	66.3360818226404
wt	L	H0	S006	M	M2	1000000000	42.5678655123837
wt	L	H0	S006	M	M2	1000000000	61.4768357086419
wt	L	H0	S006	M	M2	1000000000	24.8523267061983
wt	L	H0	S006	M	M2	1000000000	52.3243310385802
wt	L	H0	S006	M	M2	1000000000	144.338144206619
wt	L	H0	S006	M	M2	1000000000	171.002616894063
wt	L	H0	S006	M	M2	1000000000	176.101278604509
wt	L	H0	S006	M	M2	1000000000	162.521084710915
wt	L	H0	S006	M	M2	1000000000	69.6584666683608
wt	L	H0	S006	M	M2	1000000000	115.762591193436
wt	L	H0	S006	M	M2	1000000000	111.177905794179
wt	L	H0	S006	M	M2	1000000000	81.62296111257
wt	L	H0	S006	M	M2	1000000000	132.453096347011
wt	L	H0	S006	M	M2	1000000000	NA
wt	L	H0	S006	M	M3	1000000000	NA
wt	L	H0	S006	M	M3	1000000000	74.586575687202
wt	L	H0	S006	M	M3	1000000000	153.165340794069
wt	L	H0	S006	M	M3	1000000000	143.421704197482
wt	L	H0	S006	M	M3	1000000000	156.955980398928
wt	L	H0	S006	M	M3	1000000000	143.024584355632
wt	L	H0	S006	M	M3	1000000000	124.927287326912
wt	L	H0	S006	M	M3	1000000000	161.073006044497
wt	L	H0	S006	M	M3	1000000000	18.1548332654772
wt	L	H0	S006	M	M3	1000000000	30.0951619038218
wt	L	H0	S006	M	M3	1000000000	23.2020827658103
wt	L	H0	S006	M	M3	1000000000	145.746175629745
wt	L	H0	S006	M	M3	1000000000	162.54938953297
wt	L	H0	S006	M	M3	1000000000	164.224436627676
wt	L	H0	S006	M	M3	1000000000	133.605410368007
wt	L	H0	S006	M	M3	1000000000	72.8450388581189
wt	L	H0	S006	M	M3	1000000000	170.878283922474
wt	L	H0	S006	M	M3	1000000000	55.7763796847096
wt	L	H0	S006	M	M3	1000000000	172.07712294554
wt	L	H0	S006	M	M3	1000000000	NA
wt	L	H0	S006	S	S	1000000000	NA
wt	L	H0	S006	S	S	1000000000	143.600400293403
wt	L	H0	S006	S	S	1000000000	139.594345300247
wt	L	H0	S006	S	S	1000000000	164.728216752745
wt	L	H0	S006	S	S	1000000000	106.172851519496
wt	L	H0	S006	S	S	1000000000	36.397993294602
wt	L	H0	S006	S	S	1000000000	77.5684154006145
wt	L	H0	S006	S	S	1000000000	47.4952795669767
wt	L	H0	S006	S	S	1000000000	19.8105167009393
wt	L	H0	S006	S	S	1000000000	8.55221096790727
wt	L	H0	S006	S	S	1000000000	127.843938284336
wt	L	H0	S006	S	S	1000000000	154.886722309518
wt	L	H0	S006	S	S	1000000000	35.0435162195732
wt	L	H0	S006	S	S	1000000000	117.399304774699
wt	L	H0	S006	S	S	1000000000	52.368143686053
wt	L	H0	S006	S	S	1000000000	135.601393458493
wt	L	H0	S006	S	S	1000000000	129.848715666426
wt	L	H0	S006	S	S	1000000000	71.0512407875777
wt	L	H0	S006	S	S	1000000000	57.8053289539295
wt	L	H0	S006	S	S	1000000000	NA
wt	P	A2	S004	M	M1	1000000000	NA
wt	P	A2	S004	M	M1	1000000000	30.0030722196534
wt	P	A2	S004	M	M1	1000000000	73.7833896538013
wt	P	A2	S004	M	M1	1000000000	47.1197465709502
wt	P	A2	S004	M	M1	1000000000	80.4436748064031
wt	P	A2	S004	M	M1	1000000000	76.3518856709129
wt	P	A2	S004	M	M1	1000000000	157.463361359106
wt	P	A2	S004	M	M1	1000000000	94.4488921176847
wt	P	A2	S004	M	M1	1000000000	154.321535345914
wt	P	A2	S004	M	M1	1000000000	112.68239684551
wt	P	A2	S004	M	M1	1000000000	132.561897346987
wt	P	A2	S004	M	M1	1000000000	91.4278538310919
wt	P	A2	S004	M	M1	1000000000	43.96209721906
wt	P	A2	S004	M	M1	1000000000	132.182048859728
wt	P	A2	S004	M	M1	1000000000	143.151332307694
wt	P	A2	S004	M	M1	1000000000	117.686698235511
wt	P	A2	S004	M	M1	1000000000	38.5024122296214
wt	P	A2	S004	M	M1	1000000000	NA
wt	P	A2	S004	M	M2	1000000000	NA
wt	P	A2	S004	M	M2	1000000000	124.247130228923
wt	P	A2	S004	M	M2	1000000000	114.531456377541
wt	P	A2	S004	M	M2	1000000000	79.7359838899328
wt	P	A2	S004	M	M2	1000000000	78.4111564046462
wt	P	A2	S004	M	M2	1000000000	142.577594286763
wt	P	A2	S004	M	M2	1000000000	143.2176090341
wt	P	A2	S004	M	M2	1000000000	146.030957976015
wt	P	A2	S004	M	M2	1000000000	164.690550697504
wt	P	A2	S004	M	M2	1000000000	172.13683745099
wt	P	A2	S004	M	M2	1000000000	142.586783591936
wt	P	A2	S004	M	M2	1000000000	117.51811494726
wt	P	A2	S004	M	M2	1000000000	134.492497915696
wt	P	A2	S004	M	M2	1000000000	43.9853128307164
wt	P	A2	S004	M	M2	1000000000	168.867661695442
wt	P	A2	S004	M	M2	1000000000	14.6427466294161
wt	P	A2	S004	M	M2	1000000000	63.8057862176168
wt	P	A2	S004	M	M2	1000000000	NA
wt	P	A2	S004	M	M3	1000000000	NA
wt	P	A2	S004	M	M3	1000000000	104.200193658272
wt	P	A2	S004	M	M3	1000000000	46.3525337977419
wt	P	A2	S004	M	M3	1000000000	81.576548860306
wt	P	A2	S004	M	M3	1000000000	38.1910455871647
wt	P	A2	S004	M	M3	1000000000	44.4454386658046
wt	P	A2	S004	M	M3	1000000000	67.0061426162639
wt	P	A2	S004	M	M3	1000000000	91.0869281574358
wt	P	A2	S004	M	M3	1000000000	68.807777289162
wt	P	A2	S004	M	M3	1000000000	43.2710705806216
wt	P	A2	S004	M	M3	1000000000	19.4847211889955
wt	P	A2	S004	M	M3	1000000000	110.616909807709
wt	P	A2	S004	M	M3	1000000000	16.098320640486
wt	P	A2	S004	M	M3	1000000000	29.7268090386415
wt	P	A2	S004	M	M3	1000000000	117.861093323858
wt	P	A2	S004	M	M3	1000000000	77.7901651975515
wt	P	A2	S004	M	M3	1000000000	77.8934021979363
wt	P	A2	S004	M	M3	1000000000	NA
wt	P	A2	S004	S	S	1000000000	NA
wt	P	A2	S004	S	S	1000000000	172.854702887312
wt	P	A2	S004	S	S	1000000000	96.0765242738207
wt	P	A2	S004	S	S	1000000000	83.6001708538033
wt	P	A2	S004	S	S	1000000000	22.0326465321036
wt	P	A2	S004	S	S	1000000000	161.216873562711
wt	P	A2	S004	S	S	1000000000	1.46720410547653
wt	P	A2	S004	S	S	1000000000	168.851731625531
wt	P	A2	S004	S	S	1000000000	72.104768100903
wt	P	A2	S004	S	S	1000000000	128.42293110764
wt	P	A2	S004	S	S	1000000000	29.7587978888708
wt	P	A2	S004	S	S	1000000000	136.822225887627
wt	P	A2	S004	S	S	1000000000	169.635019233614
wt	P	A2	S004	S	S	1000000000	170.396450459518
wt	P	A2	S004	S	S	1000000000	170.796452336921
wt	P	A2	S004	S	S	1000000000	59.5793130775392
wt	P	A2	S004	S	S	1000000000	123.112216436022
wt	P	A2	S004	S	S	1000000000	NA
wt	P	A3	S005	M	M1	1000000000	NA
wt	P	A3	S005	M	M1	1000000000	55.3867988579805
wt	P	A3	S005	M	M1	1000000000	76.6330843158504
wt	P	A3	S005	M	M1	1000000000	36.4585054299753
wt	P	A3	S005	M	M1	1000000000	97.8643630375474
wt	P	A3	S005	M	M1	1000000000	99.0039640779235
wt	P	A3	S005	M	M1	1000000000	116.259961007168
wt	P	A3	S005	M	M1	1000000000	93.0670446175505
wt	P	A3	S005	M	M1	1000000000	91.4272064027867
wt	P	A3	S005	M	M1	1000000000	159.513223241366
wt	P	A3	S005	M	M1	1000000000	95.0641195606764
wt	P	A3	S005	M	M1	1000000000	65.5292820937658
wt	P	A3	S005	M	M1	1000000000	117.178332323565
wt	P	A3	S005	M	M1	1000000000	74.2796862505107
wt	P	A3	S005	M	M1	1000000000	121.388172165542
wt	P	A3	S005	M	M1	1000000000	150.493286603499
wt	P	A3	S005	M	M1	1000000000	129.723767016674
wt	P	A3	S005	M	M1	1000000000	NA
wt	P	A3	S005	M	M2	1000000000	NA
wt	P	A3	S005	M	M2	1000000000	63.6753640616237
wt	P	A3	S005	M	M2	1000000000	76.5558068366131
wt	P	A3	S005	M	M2	1000000000	19.794874685051
wt	P	A3	S005	M	M2	1000000000	130.04081398586
wt	P	A3	S005	M	M2	1000000000	18.5425299586429
wt	P	A3	S005	M	M2	1000000000	43.6349477468173
wt	P	A3	S005	M	M2	1000000000	56.8753740814169
wt	P	A3	S005	M	M2	1000000000	33.571729748073
wt	P	A3	S005	M	M2	1000000000	81.9885785937414
wt	P	A3	S005	M	M2	1000000000	166.341966025071
wt	P	A3	S005	M	M2	1000000000	147.077485259276
wt	P	A3	S005	M	M2	1000000000	41.9334034323485
wt	P	A3	S005	M	M2	1000000000	7.17516414981809
wt	P	A3	S005	M	M2	1000000000	108.289601886926
wt	P	A3	S005	M	M2	1000000000	23.5922787587299
wt	P	A3	S005	M	M2	1000000000	143.863522502704
wt	P	A3	S005	M	M2	1000000000	NA
wt	P	A3	S005	M	M3	1000000000	NA
wt	P	A3	S005	M	M3	1000000000	54.4923323712244
wt	P	A3	S005	M	M3	1000000000	71.7081313173327
wt	P	A3	S005	M	M3	1000000000	117.186608070756
wt	P	A3	S005	M	M3	1000000000	84.6688511008713
wt	P	A3	S005	M	M3	1000000000	142.978672821198
wt	P	A3	S005	M	M3	1000000000	86.3421194483107
wt	P	A3	S005	M	M3	1000000000	61.4496495527348
wt	P	A3	S005	M	M3	1000000000	31.8059822548708
wt	P	A3	S005	M	M3	1000000000	11.7685276437419
wt	P	A3	S005	M	M3	1000000000	101.546690453203
wt	P	A3	S005	M	M3	1000000000	100.144579908426
wt	P	A3	S005	M	M3	1000000000	27.2473365831649
wt	P	A3	S005	M	M3	1000000000	105.503963962345
wt	P	A3	S005	M	M3	1000000000	47.4036040281804
wt	P	A3	S005	M	M3	1000000000	91.5304648643709
wt	P	A3	S005	M	M3	1000000000	19.1187329998861
wt	P	A3	S005	M	M3	1000000000	NA
wt	P	A3	S005	S	S	1000000000	NA
wt	P	A3	S005	S	S	1000000000	172.862717849439
wt	P	A3	S005	S	S	1000000000	162.75659626096
wt	P	A3	S005	S	S	1000000000	168.300431376901
wt	P	A3	S005	S	S	1000000000	131.533916486223
wt	P	A3	S005	S	S	1000000000	140.365134034031
wt	P	A3	S005	S	S	1000000000	154.904864524944
wt	P	A3	S005	S	S	1000000000	122.066496967477
wt	P	A3	S005	S	S	1000000000	95.0731901476835
wt	P	A3	S005	S	S	1000000000	177.883739767715
wt	P	A3	S005	S	S	1000000000	163.841193302247
wt	P	A3	S005	S	S	1000000000	167.254598150084
wt	P	A3	S005	S	S	1000000000	97.0960989205185
wt	P	A3	S005	S	S	1000000000	59.045371179187
wt	P	A3	S005	S	S	1000000000	161.754272808043
wt	P	A3	S005	S	S	1000000000	26.4202154312766
wt	P	A3	S005	S	S	1000000000	173.699646524435
wt	P	A3	S005	S	S	1000000000	NA
wt	P	A4	S006	M	M1	1000000000	NA
wt	P	A4	S006	M	M1	1000000000	16.2245098790174
wt	P	A4	S006	M	M1	1000000000	70.1519615787195
wt	P	A4	S006	M	M1	1000000000	94.8898540164054
wt	P	A4	S006	M	M1	1000000000	69.6288378977808
wt	P	A4	S006	M	M1	1000000000	50.8697922097758
wt	P	A4	S006	M	M1	1000000000	39.8750505450134
wt	P	A4	S006	M	M1	1000000000	16.7338439371228
wt	P	A4	S006	M	M1	1000000000	105.532556904608
wt	P	A4	S006	M	M1	1000000000	29.5569990839182
wt	P	A4	S006	M	M1	1000000000	18.0678194095447
wt	P	A4	S006	M	M1	1000000000	107.294278041572
wt	P	A4	S006	M	M1	1000000000	111.816738045176
wt	P	A4	S006	M	M1	1000000000	50.1202983812829
wt	P	A4	S006	M	M1	1000000000	24.4012833053609
wt	P	A4	S006	M	M1	1000000000	86.0203110426159
wt	P	A4	S006	M	M1	1000000000	134.709445043011
wt	P	A4	S006	M	M1	1000000000	NA
wt	P	A4	S006	M	M2	1000000000	NA
wt	P	A4	S006	M	M2	1000000000	22.9765014744643
wt	P	A4	S006	M	M2	1000000000	161.524633427119
wt	P	A4	S006	M	M2	1000000000	40.5731951637624
wt	P	A4	S006	M	M2	1000000000	133.215438754675
wt	P	A4	S006	M	M2	1000000000	39.9797530475672
wt	P	A4	S006	M	M2	1000000000	27.6455384358149
wt	P	A4	S006	M	M2	1000000000	112.563283577883
wt	P	A4	S006	M	M2	1000000000	117.00541950323
wt	P	A4	S006	M	M2	1000000000	94.772418402416
wt	P	A4	S006	M	M2	1000000000	77.7089155683503
wt	P	A4	S006	M	M2	1000000000	111.85000189784
wt	P	A4	S006	M	M2	1000000000	130.790879182253
wt	P	A4	S006	M	M2	1000000000	86.9465874815412
wt	P	A4	S006	M	M2	1000000000	113.43635474071
wt	P	A4	S006	M	M2	1000000000	105.6166689395
wt	P	A4	S006	M	M2	1000000000	94.2303356311521
wt	P	A4	S006	M	M2	1000000000	NA
wt	P	A4	S006	S	S	1000000000	NA
wt	P	A4	S006	S	S	1000000000	76.6959819316119
wt	P	A4	S006	S	S	1000000000	144.411349402354
wt	P	A4	S006	S	S	1000000000	174.081611115883
wt	P	A4	S006	S	S	1000000000	158.998244585008
wt	P	A4	S006	S	S	1000000000	129.547958154901
wt	P	A4	S006	S	S	1000000000	118.560136540244
wt	P	A4	S006	S	S	1000000000	159.023839057791
wt	P	A4	S006	S	S	1000000000	94.7248282096685
wt	P	A4	S006	S	S	1000000000	155.176864693678
wt	P	A4	S006	S	S	1000000000	171.693500962558
wt	P	A4	S006	S	S	1000000000	68.3795316305363
wt	P	A4	S006	S	S	1000000000	166.033827274892
wt	P	A4	S006	S	S	1000000000	114.962718341588
wt	P	A4	S006	S	S	1000000000	164.834567388608
wt	P	A4	S006	S	S	1000000000	21.2077081379345
wt	P	A4	S006	S	S	1000000000	92.7478753315843
wt	P	A4	S006	S	S	1000000000	NA
wt	P	B3	S009	M	M1	1000000000	NA
wt	P	B3	S009	M	M1	1000000000	66.7789475782838
wt	P	B3	S009	M	M1	1000000000	14.1279351412993
wt	P	B3	S009	M	M1	1000000000	49.9031294755462
wt	P	B3	S009	M	M1	1000000000	145.328078084536
wt	P	B3	S009	M	M1	1000000000	97.8282523484245
wt	P	B3	S009	M	M1	1000000000	94.3343026612083
wt	P	B3	S009	M	M1	1000000000	42.2362026502966
wt	P	B3	S009	M	M1	1000000000	26.4779486688447
wt	P	B3	S009	M	M1	1000000000	41.8217976556394
wt	P	B3	S009	M	M1	1000000000	72.1605321990381
wt	P	B3	S009	M	M1	1000000000	100.668438426046
wt	P	B3	S009	M	M1	1000000000	120.944755796006
wt	P	B3	S009	M	M1	1000000000	128.891324447139
wt	P	B3	S009	M	M1	1000000000	24.0752568461682
wt	P	B3	S009	M	M1	1000000000	155.781536842832
wt	P	B3	S009	M	M1	1000000000	148.063399943745
wt	P	B3	S009	M	M1	1000000000	NA
wt	P	B3	S009	M	M2	1000000000	NA
wt	P	B3	S009	M	M2	1000000000	40.0297775162088
wt	P	B3	S009	M	M2	1000000000	49.2484033469166
wt	P	B3	S009	M	M2	1000000000	62.3555484882908
wt	P	B3	S009	M	M2	1000000000	170.304344510053
wt	P	B3	S009	M	M2	1000000000	65.4266176876464
wt	P	B3	S009	M	M2	1000000000	55.2891138548889
wt	P	B3	S009	M	M2	1000000000	32.823246219739
wt	P	B3	S009	M	M2	1000000000	51.1947734971544
wt	P	B3	S009	M	M2	1000000000	37.1271673882041
wt	P	B3	S009	M	M2	1000000000	40.447553678738
wt	P	B3	S009	M	M2	1000000000	54.2392571220648
wt	P	B3	S009	M	M2	1000000000	95.8299965242986
wt	P	B3	S009	M	M2	1000000000	142.178341514672
wt	P	B3	S009	M	M2	1000000000	114.657107453187
wt	P	B3	S009	M	M2	1000000000	104.179163708023
wt	P	B3	S009	M	M2	1000000000	21.3282333673129
wt	P	B3	S009	M	M2	1000000000	NA
wt	P	B3	S009	M	M3	1000000000	NA
wt	P	B3	S009	M	M3	1000000000	28.0771889630831
wt	P	B3	S009	M	M3	1000000000	15.650246928142
wt	P	B3	S009	M	M3	1000000000	101.482868064527
wt	P	B3	S009	M	M3	1000000000	145.500675495582
wt	P	B3	S009	M	M3	1000000000	31.450649517652
wt	P	B3	S009	M	M3	1000000000	25.5365856911942
wt	P	B3	S009	M	M3	1000000000	98.7638683862256
wt	P	B3	S009	M	M3	1000000000	30.2605112418201
wt	P	B3	S009	M	M3	1000000000	75.0645125116165
wt	P	B3	S009	M	M3	1000000000	67.4189761880575
wt	P	B3	S009	M	M3	1000000000	107.535240949631
wt	P	B3	S009	M	M3	1000000000	93.7138857524815
wt	P	B3	S009	M	M3	1000000000	74.3121760329834
wt	P	B3	S009	M	M3	1000000000	118.934969034596
wt	P	B3	S009	M	M3	1000000000	175.569710560429
wt	P	B3	S009	M	M3	1000000000	113.586042075704
wt	P	B3	S009	M	M3	1000000000	NA
wt	P	F0	S001	M	M1	1000000000	NA
wt	P	F0	S001	M	M1	1000000000	32.2201017006198
wt	P	F0	S001	M	M1	1000000000	24.4210897339359
wt	P	F0	S001	M	M1	1000000000	44.2832598075692
wt	P	F0	S001	M	M1	1000000000	179.223530318196
wt	P	F0	S001	M	M1	1000000000	125.564737348141
wt	P	F0	S001	M	M1	1000000000	78.545876443488
wt	P	F0	S001	M	M1	1000000000	41.1323552486655
wt	P	F0	S001	M	M1	1000000000	89.4953168037864
wt	P	F0	S001	M	M1	1000000000	82.1106590971151
wt	P	F0	S001	M	M1	1000000000	87.5610223438504
wt	P	F0	S001	M	M1	1000000000	110.384948779999
wt	P	F0	S001	M	M1	1000000000	85.7842283816115
wt	P	F0	S001	M	M1	1000000000	48.3309525787729
wt	P	F0	S001	M	M1	1000000000	33.2081861053924
wt	P	F0	S001	M	M1	1000000000	120.71518070431
wt	P	F0	S001	M	M1	1000000000	51.5126374785291
wt	P	F0	S001	M	M1	1000000000	15.2258980492137
wt	P	F0	S001	M	M1	1000000000	43.3266416935408
wt	P	F0	S001	M	M1	1000000000	NA
wt	P	F0	S001	M	M2	1000000000	NA
wt	P	F0	S001	M	M2	1000000000	70.0855402026288
wt	P	F0	S001	M	M2	1000000000	4.72786620506805
wt	P	F0	S001	M	M2	1000000000	37.9661638627354
wt	P	F0	S001	M	M2	1000000000	29.0072400278052
wt	P	F0	S001	M	M2	1000000000	47.2417732264729
wt	P	F0	S001	M	M2	1000000000	104.567604294885
wt	P	F0	S001	M	M2	1000000000	10.1280448613845
wt	P	F0	S001	M	M2	1000000000	38.5501850404134
wt	P	F0	S001	M	M2	1000000000	23.043928567709
wt	P	F0	S001	M	M2	1000000000	35.2078391106073
wt	P	F0	S001	M	M2	1000000000	30.2771601459781
wt	P	F0	S001	M	M2	1000000000	36.122918145176
wt	P	F0	S001	M	M2	1000000000	62.0185613834199
wt	P	F0	S001	M	M2	1000000000	65.805601739303
wt	P	F0	S001	M	M2	1000000000	40.3776538788058
wt	P	F0	S001	M	M2	1000000000	17.511786554856
wt	P	F0	S001	M	M2	1000000000	101.011206293301
wt	P	F0	S001	M	M2	1000000000	77.5187973440849
wt	P	F0	S001	M	M2	1000000000	NA
wt	P	F0	S001	M	M3	1000000000	NA
wt	P	F0	S001	M	M3	1000000000	32.5803380304185
wt	P	F0	S001	M	M3	1000000000	13.6428797223706
wt	P	F0	S001	M	M3	1000000000	95.3857913722474
wt	P	F0	S001	M	M3	1000000000	35.7042998585768
wt	P	F0	S001	M	M3	1000000000	66.6673597114862
wt	P	F0	S001	M	M3	1000000000	159.788389083136
wt	P	F0	S001	M	M3	1000000000	62.4369296987154
wt	P	F0	S001	M	M3	1000000000	80.6866438894144
wt	P	F0	S001	M	M3	1000000000	119.499079782632
wt	P	F0	S001	M	M3	1000000000	98.1787492518274
wt	P	F0	S001	M	M3	1000000000	23.4022008944196
wt	P	F0	S001	M	M3	1000000000	140.534276007858
wt	P	F0	S001	M	M3	1000000000	154.231051196385
wt	P	F0	S001	M	M3	1000000000	85.5826406464517
wt	P	F0	S001	M	M3	1000000000	44.0149096224967
wt	P	F0	S001	M	M3	1000000000	122.222649051769
wt	P	F0	S001	M	M3	1000000000	159.333550061211
wt	P	F0	S001	M	M3	1000000000	163.271734827739
wt	P	F0	S001	M	M3	1000000000	NA
wt	P	F4	S00X	M	M1	1000000000	NA
wt	P	F4	S00X	M	M1	1000000000	171.657979082268
wt	P	F4	S00X	M	M1	1000000000	175.356539270499
wt	P	F4	S00X	M	M1	1000000000	171.094737115977
wt	P	F4	S00X	M	M1	1000000000	161.633316342964
wt	P	F4	S00X	M	M1	1000000000	165.994154988368
wt	P	F4	S00X	M	M1	1000000000	175.0991393404
wt	P	F4	S00X	M	M1	1000000000	168.724639223861
wt	P	F4	S00X	M	M1	1000000000	15.5015405584019
wt	P	F4	S00X	M	M1	1000000000	127.202936027247
wt	P	F4	S00X	M	M1	1000000000	47.5979624529433
wt	P	F4	S00X	M	M1	1000000000	168.815991657839
wt	P	F4	S00X	M	M1	1000000000	37.3970340268397
wt	P	F4	S00X	M	M1	1000000000	158.707647348146
wt	P	F4	S00X	M	M1	1000000000	175.983725766524
wt	P	F4	S00X	M	M1	1000000000	169.688670244305
wt	P	F4	S00X	M	M1	1000000000	20.2132613084787
wt	P	F4	S00X	M	M1	1000000000	153.914154895209
wt	P	F4	S00X	M	M1	1000000000	NA
wt	P	F4	S00X	M	M2	1000000000	NA
wt	P	F4	S00X	M	M2	1000000000	157.349796878361
wt	P	F4	S00X	M	M2	1000000000	152.949225859674
wt	P	F4	S00X	M	M2	1000000000	160.315934031783
wt	P	F4	S00X	M	M2	1000000000	21.6137880995695
wt	P	F4	S00X	M	M2	1000000000	169.303050318861
wt	P	F4	S00X	M	M2	1000000000	162.497171949179
wt	P	F4	S00X	M	M2	1000000000	154.231493267288
wt	P	F4	S00X	M	M2	1000000000	124.120073523072
wt	P	F4	S00X	M	M2	1000000000	102.202154514166
wt	P	F4	S00X	M	M2	1000000000	139.570612228565
wt	P	F4	S00X	M	M2	1000000000	27.4490710207342
wt	P	F4	S00X	M	M2	1000000000	167.881576502927
wt	P	F4	S00X	M	M2	1000000000	14.1975325186145
wt	P	F4	S00X	M	M2	1000000000	177.051208591393
wt	P	F4	S00X	M	M2	1000000000	150.292496791126
wt	P	F4	S00X	M	M2	1000000000	42.260433876938
wt	P	F4	S00X	M	M2	1000000000	154.181286095867
wt	P	F4	S00X	M	M2	1000000000	NA
wt	P	F4	S00X	M	M3	1000000000	NA
wt	P	F4	S00X	M	M3	1000000000	159.656088612333
wt	P	F4	S00X	M	M3	1000000000	46.3051947422234
wt	P	F4	S00X	M	M3	1000000000	114.199217638991
wt	P	F4	S00X	M	M3	1000000000	164.235149810189
wt	P	F4	S00X	M	M3	1000000000	27.6338517132625
wt	P	F4	S00X	M	M3	1000000000	128.611073388074
wt	P	F4	S00X	M	M3	1000000000	68.1955935228609
wt	P	F4	S00X	M	M3	1000000000	168.63336517714
wt	P	F4	S00X	M	M3	1000000000	161.960400605628
wt	P	F4	S00X	M	M3	1000000000	13.0345792757958
wt	P	F4	S00X	M	M3	1000000000	165.333117276436
wt	P	F4	S00X	M	M3	1000000000	175.506881560482
wt	P	F4	S00X	M	M3	1000000000	5.60731732561713
wt	P	F4	S00X	M	M3	1000000000	111.208093413232
wt	P	F4	S00X	M	M3	1000000000	88.4674449169421
wt	P	F4	S00X	M	M3	1000000000	168.43359288079
wt	P	F4	S00X	M	M3	1000000000	56.0384374246685
wt	P	F4	S00X	M	M3	1000000000	NA
wt	P	F4	S00X	S	S	1000000000	NA
wt	P	F4	S00X	S	S	1000000000	153.989250283677
wt	P	F4	S00X	S	S	1000000000	166.987916035908
wt	P	F4	S00X	S	S	1000000000	31.3301315642709
wt	P	F4	S00X	S	S	1000000000	172.657713074522
wt	P	F4	S00X	S	S	1000000000	144.165561449159
wt	P	F4	S00X	S	S	1000000000	77.7833906040409
wt	P	F4	S00X	S	S	1000000000	157.821745040275
wt	P	F4	S00X	S	S	1000000000	69.8373254481795
wt	P	F4	S00X	S	S	1000000000	96.7165588945851
wt	P	F4	S00X	S	S	1000000000	145.733773783625
wt	P	F4	S00X	S	S	1000000000	142.377414895866
wt	P	F4	S00X	S	S	1000000000	122.235548722697
wt	P	F4	S00X	S	S	1000000000	51.7143095673166
wt	P	F4	S00X	S	S	1000000000	28.4403697236495
wt	P	F4	S00X	S	S	1000000000	130.187513460288
wt	P	F4	S00X	S	S	1000000000	146.142113689936
wt	P	F4	S00X	S	S	1000000000	11.3937818675201
wt	P	F4	S00X	S	S	1000000000	NA
wt	P	F5	S00X	M	M1	1000000000	NA
wt	P	F5	S00X	M	M1	1000000000	33.2100500075767
wt	P	F5	S00X	M	M1	1000000000	67.7184991739662
wt	P	F5	S00X	M	M1	1000000000	57.6025303152718
wt	P	F5	S00X	M	M1	1000000000	18.7788713317736
wt	P	F5	S00X	M	M1	1000000000	75.5945092344363
wt	P	F5	S00X	M	M1	1000000000	50.0287036415364
wt	P	F5	S00X	M	M1	1000000000	63.4706607578305
wt	P	F5	S00X	M	M1	1000000000	101.057634638371
wt	P	F5	S00X	M	M1	1000000000	37.2523702217177
wt	P	F5	S00X	M	M1	1000000000	49.062838238114
wt	P	F5	S00X	M	M1	1000000000	133.705539042733
wt	P	F5	S00X	M	M1	1000000000	61.3424784222635
wt	P	F5	S00X	M	M1	1000000000	34.6917922791533
wt	P	F5	S00X	M	M1	1000000000	65.3994472087328
wt	P	F5	S00X	M	M1	1000000000	99.7004810259313
wt	P	F5	S00X	M	M1	1000000000	140.084196179814
wt	P	F5	S00X	M	M1	1000000000	86.2440670442246
wt	P	F5	S00X	M	M1	1000000000	NA
wt	P	F5	S00X	M	M2	1000000000	NA
wt	P	F5	S00X	M	M2	1000000000	130.674744775173
wt	P	F5	S00X	M	M2	1000000000	38.6940878136127
wt	P	F5	S00X	M	M2	1000000000	151.644981222009
wt	P	F5	S00X	M	M2	1000000000	61.3597835031667
wt	P	F5	S00X	M	M2	1000000000	68.7143052272305
wt	P	F5	S00X	M	M2	1000000000	115.929321929263
wt	P	F5	S00X	M	M2	1000000000	33.4683312606506
wt	P	F5	S00X	M	M2	1000000000	69.1273040899174
wt	P	F5	S00X	M	M2	1000000000	46.7031190536522
wt	P	F5	S00X	M	M2	1000000000	88.2589941753525
wt	P	F5	S00X	M	M2	1000000000	131.28803658496
wt	P	F5	S00X	M	M2	1000000000	118.364425702599
wt	P	F5	S00X	M	M2	1000000000	27.5923573950865
wt	P	F5	S00X	M	M2	1000000000	113.425561982273
wt	P	F5	S00X	M	M2	1000000000	7.9274645830056
wt	P	F5	S00X	M	M2	1000000000	61.9876763411845
wt	P	F5	S00X	M	M2	1000000000	67.4389395912281
wt	P	F5	S00X	M	M2	1000000000	NA
wt	P	F5	S00X	S	S	1000000000	NA
wt	P	F5	S00X	S	S	1000000000	81.4508310978064
wt	P	F5	S00X	S	S	1000000000	114.784432342535
wt	P	F5	S00X	S	S	1000000000	142.813822370989
wt	P	F5	S00X	S	S	1000000000	148.565874398022
wt	P	F5	S00X	S	S	1000000000	172.169477696123
wt	P	F5	S00X	S	S	1000000000	39.3262101747121
wt	P	F5	S00X	S	S	1000000000	129.748681181163
wt	P	F5	S00X	S	S	1000000000	75.3757090152686
wt	P	F5	S00X	S	S	1000000000	116.844125098629
wt	P	F5	S00X	S	S	1000000000	97.9556049243753
wt	P	F5	S00X	S	S	1000000000	127.773605338423
wt	P	F5	S00X	S	S	1000000000	93.5428665594052
wt	P	F5	S00X	S	S	1000000000	76.9672335349374
wt	P	F5	S00X	S	S	1000000000	145.350479841869
wt	P	F5	S00X	S	S	1000000000	52.3474733476151
wt	P	F5	S00X	S	S	1000000000	175.025790323628
wt	P	F5	S00X	S	S	1000000000	116.71788551645
wt	P	F5	S00X	S	S	1000000000	NA
wt	Z	B1	S007	M	M2	1000000000	NA
wt	Z	B1	S007	M	M2	1000000000	32.0161773011061
wt	Z	B1	S007	M	M2	1000000000	121.021940369858
wt	Z	B1	S007	M	M2	1000000000	30.5009208636352
wt	Z	B1	S007	M	M2	1000000000	36.6209182644348
wt	Z	B1	S007	M	M2	1000000000	96.0758755339341
wt	Z	B1	S007	M	M2	1000000000	117.29301939136
wt	Z	B1	S007	M	M2	1000000000	93.5110143887928
wt	Z	B1	S007	M	M2	1000000000	117.058666082263
wt	Z	B1	S007	M	M2	1000000000	65.8541419317333
wt	Z	B1	S007	M	M2	1000000000	100.30502277597
wt	Z	B1	S007	M	M2	1000000000	97.1546779645707
wt	Z	B1	S007	M	M2	1000000000	31.9538440271059
wt	Z	B1	S007	M	M2	1000000000	73.4715004784015
wt	Z	B1	S007	M	M2	1000000000	139.429236919547
wt	Z	B1	S007	M	M2	1000000000	130.147898799037
wt	Z	B1	S007	M	M2	1000000000	163.882929451006
wt	Z	B1	S007	M	M2	1000000000	NA
wt	Z	B1	S007	M	M3	1000000000	NA
wt	Z	B1	S007	M	M3	1000000000	46.5483126082892
wt	Z	B1	S007	M	M3	1000000000	93.7968364664756
wt	Z	B1	S007	M	M3	1000000000	102.532248031697
wt	Z	B1	S007	M	M3	1000000000	60.070435010875
wt	Z	B1	S007	M	M3	1000000000	70.4111377506442
wt	Z	B1	S007	M	M3	1000000000	111.424855063301
wt	Z	B1	S007	M	M3	1000000000	127.309682407006
wt	Z	B1	S007	M	M3	1000000000	34.3213563954436
wt	Z	B1	S007	M	M3	1000000000	80.8966677827008
wt	Z	B1	S007	M	M3	1000000000	26.7521647295782
wt	Z	B1	S007	M	M3	1000000000	76.8548803735117
wt	Z	B1	S007	M	M3	1000000000	73.982772875079
wt	Z	B1	S007	M	M3	1000000000	94.7897561742079
wt	Z	B1	S007	M	M3	1000000000	69.1625568283547
wt	Z	B1	S007	M	M3	1000000000	171.657336205176
wt	Z	B1	S007	M	M3	1000000000	84.1537638718573
wt	Z	B1	S007	M	M3	1000000000	NA
wt	Z	F1	S001	M	M1	1000000000	NA
wt	Z	F1	S001	M	M1	1000000000	39.6193060199016
wt	Z	F1	S001	M	M1	1000000000	62.8872932350845
wt	Z	F1	S001	M	M1	1000000000	113.141104669097
wt	Z	F1	S001	M	M1	1000000000	87.8152721492582
wt	Z	F1	S001	M	M1	1000000000	27.8445485339518
wt	Z	F1	S001	M	M1	1000000000	15.9795822416257
wt	Z	F1	S001	M	M1	1000000000	104.406633087668
wt	Z	F1	S001	M	M1	1000000000	58.1675053914988
wt	Z	F1	S001	M	M1	1000000000	118.828505234397
wt	Z	F1	S001	M	M1	1000000000	85.6458313830845
wt	Z	F1	S001	M	M1	1000000000	68.8947662235784
wt	Z	F1	S001	M	M1	1000000000	148.063353346719
wt	Z	F1	S001	M	M1	1000000000	82.63042118255
wt	Z	F1	S001	M	M1	1000000000	64.8171390641313
wt	Z	F1	S001	M	M1	1000000000	41.7423506235702
wt	Z	F1	S001	M	M1	1000000000	144.553861399763
wt	Z	F1	S001	M	M1	1000000000	38.1407034382837
wt	Z	F1	S001	M	M1	1000000000	NA
wt	Z	F1	S001	M	M2	1000000000	NA
wt	Z	F1	S001	M	M2	1000000000	37.882320029186
wt	Z	F1	S001	M	M2	1000000000	40.2226596571952
wt	Z	F1	S001	M	M2	1000000000	100.455968004336
wt	Z	F1	S001	M	M2	1000000000	45.7818095978361
wt	Z	F1	S001	M	M2	1000000000	152.368652810734
wt	Z	F1	S001	M	M2	1000000000	156.012740382974
wt	Z	F1	S001	M	M2	1000000000	10.718350092245
wt	Z	F1	S001	M	M2	1000000000	149.870099089329
wt	Z	F1	S001	M	M2	1000000000	34.324418076017
wt	Z	F1	S001	M	M2	1000000000	141.501759604389
wt	Z	F1	S001	M	M2	1000000000	145.270101577551
wt	Z	F1	S001	M	M2	1000000000	99.6348725879385
wt	Z	F1	S001	M	M2	1000000000	121.759183923199
wt	Z	F1	S001	M	M2	1000000000	105.335946047056
wt	Z	F1	S001	M	M2	1000000000	105.49384054289
wt	Z	F1	S001	M	M2	1000000000	91.3490329962838
wt	Z	F1	S001	M	M2	1000000000	72.221465055106
wt	Z	F1	S001	M	M2	1000000000	NA
wt	Z	F1	S001	M	M3	1000000000	NA
wt	Z	F1	S001	M	M3	1000000000	44.130348622239
wt	Z	F1	S001	M	M3	1000000000	48.1583528914495
wt	Z	F1	S001	M	M3	1000000000	38.2085268311866
wt	Z	F1	S001	M	M3	1000000000	56.6899024055318
wt	Z	F1	S001	M	M3	1000000000	27.5524523802743
wt	Z	F1	S001	M	M3	1000000000	44.2315982967282
wt	Z	F1	S001	M	M3	1000000000	30.8986108396936
wt	Z	F1	S001	M	M3	1000000000	118.255625351464
wt	Z	F1	S001	M	M3	1000000000	79.3481658529854
wt	Z	F1	S001	M	M3	1000000000	80.7126299433739
wt	Z	F1	S001	M	M3	1000000000	15.7542244257139
wt	Z	F1	S001	M	M3	1000000000	28.6710980910884
wt	Z	F1	S001	M	M3	1000000000	42.2088144883153
wt	Z	F1	S001	M	M3	1000000000	99.0232243021755
wt	Z	F1	S001	M	M3	1000000000	59.0786293280255
wt	Z	F1	S001	M	M3	1000000000	60.9767300062073
wt	Z	F1	S001	M	M3	1000000000	21.5649605344502
wt	Z	F1	S001	M	M3	1000000000	NA
wt	Z	F6	S00X	M	M1	1000000000	NA
wt	Z	F6	S00X	M	M1	1000000000	34.9705719848148
wt	Z	F6	S00X	M	M1	1000000000	81.0422254097711
wt	Z	F6	S00X	M	M1	1000000000	103.402014855819
wt	Z	F6	S00X	M	M1	1000000000	34.0490535390648
wt	Z	F6	S00X	M	M1	1000000000	47.8752788090705
wt	Z	F6	S00X	M	M1	1000000000	40.4039941977328
wt	Z	F6	S00X	M	M1	1000000000	39.7919521943351
wt	Z	F6	S00X	M	M1	1000000000	38.6957007626149
wt	Z	F6	S00X	M	M1	1000000000	39.4411908200573
wt	Z	F6	S00X	M	M1	1000000000	76.6142095597113
wt	Z	F6	S00X	M	M1	1000000000	20.1785678198196
wt	Z	F6	S00X	M	M1	1000000000	73.2113137376937
wt	Z	F6	S00X	M	M1	1000000000	53.4140296342885
wt	Z	F6	S00X	M	M1	1000000000	68.6331849089592
wt	Z	F6	S00X	M	M1	1000000000	80.6762603637812
wt	Z	F6	S00X	M	M1	1000000000	87.4731208898967
wt	Z	F6	S00X	M	M1	1000000000	128.148542943239
wt	Z	F6	S00X	M	M1	1000000000	NA
wt	Z	F6	S00X	M	M2	1000000000	NA
wt	Z	F6	S00X	M	M2	1000000000	45.897914603057
wt	Z	F6	S00X	M	M2	1000000000	142.687037271045
wt	Z	F6	S00X	M	M2	1000000000	173.585360555255
wt	Z	F6	S00X	M	M2	1000000000	81.6582744437799
wt	Z	F6	S00X	M	M2	1000000000	103.300083970656
wt	Z	F6	S00X	M	M2	1000000000	127.106308415568
wt	Z	F6	S00X	M	M2	1000000000	54.9499812045922
wt	Z	F6	S00X	M	M2	1000000000	76.4191448360692
wt	Z	F6	S00X	M	M2	1000000000	78.0418538901622
wt	Z	F6	S00X	M	M2	1000000000	32.997378537833
wt	Z	F6	S00X	M	M2	1000000000	18.2036879261555
wt	Z	F6	S00X	M	M2	1000000000	66.1665332632664
wt	Z	F6	S00X	M	M2	1000000000	69.8235382780148
wt	Z	F6	S00X	M	M2	1000000000	24.668568709188
wt	Z	F6	S00X	M	M2	1000000000	159.436924368057
wt	Z	F6	S00X	M	M2	1000000000	147.484992539263
wt	Z	F6	S00X	M	M2	1000000000	163.829502065749
wt	Z	F6	S00X	M	M2	1000000000	NA
wt	Z	F6	S00X	M	M3	1000000000	NA
wt	Z	F6	S00X	M	M3	1000000000	93.7765182217809
wt	Z	F6	S00X	M	M3	1000000000	97.0937636729903
wt	Z	F6	S00X	M	M3	1000000000	157.222501396105
wt	Z	F6	S00X	M	M3	1000000000	19.542411100009
wt	Z	F6	S00X	M	M3	1000000000	56.1422302885875
wt	Z	F6	S00X	M	M3	1000000000	66.8314808309709
wt	Z	F6	S00X	M	M3	1000000000	138.16559619673
wt	Z	F6	S00X	M	M3	1000000000	11.6340522999024
wt	Z	F6	S00X	M	M3	1000000000	172.494398284216
wt	Z	F6	S00X	M	M3	1000000000	87.390401412566
wt	Z	F6	S00X	M	M3	1000000000	68.8550875901644
wt	Z	F6	S00X	M	M3	1000000000	79.793692563758
wt	Z	F6	S00X	M	M3	1000000000	41.3227108489439
wt	Z	F6	S00X	M	M3	1000000000	143.812021353629
wt	Z	F6	S00X	M	M3	1000000000	137.495019670665
wt	Z	F6	S00X	M	M3	1000000000	22.8247133446331
wt	Z	F6	S00X	M	M3	1000000000	164.705107869897
wt	Z	F6	S00X	M	M3	1000000000	NA
wt	Z	F6	S00X	S	S	1000000000	NA
wt	Z	F6	S00X	S	S	1000000000	82.7713539137126
wt	Z	F6	S00X	S	S	1000000000	166.000192218386
wt	Z	F6	S00X	S	S	1000000000	171.837070390361
wt	Z	F6	S00X	S	S	1000000000	135.922335929868
wt	Z	F6	S00X	S	S	1000000000	156.597426287333
wt	Z	F6	S00X	S	S	1000000000	114.222131955796
wt	Z	F6	S00X	S	S	1000000000	39.7481664489343
wt	Z	F6	S00X	S	S	1000000000	168.652710049265
wt	Z	F6	S00X	S	S	1000000000	40.1022317995271
wt	Z	F6	S00X	S	S	1000000000	109.087336291692
wt	Z	F6	S00X	S	S	1000000000	93.6770868182279
wt	Z	F6	S00X	S	S	1000000000	149.338139691926
wt	Z	F6	S00X	S	S	1000000000	151.547107945178
wt	Z	F6	S00X	S	S	1000000000	51.8671419099672
wt	Z	F6	S00X	S	S	1000000000	129.974801614963
wt	Z	F6	S00X	S	S	1000000000	105.453741887752
wt	Z	F6	S00X	S	S	1000000000	88.8674530163183
wt	Z	F6	S00X	S	S	1000000000	NA
wt	Z	G1	S00X	M	M1	1000000000	NA
wt	Z	G1	S00X	M	M1	1000000000	135.039809150511
wt	Z	G1	S00X	M	M1	1000000000	74.7267452963997
wt	Z	G1	S00X	M	M1	1000000000	30.4605148312061
wt	Z	G1	S00X	M	M1	1000000000	13.8363668050762
wt	Z	G1	S00X	M	M1	1000000000	76.0157108877301
wt	Z	G1	S00X	M	M1	1000000000	2.72096979374413
wt	Z	G1	S00X	M	M1	1000000000	16.6429005111813
wt	Z	G1	S00X	M	M1	1000000000	122.873810253647
wt	Z	G1	S00X	M	M1	1000000000	62.6633857233383
wt	Z	G1	S00X	M	M1	1000000000	142.766605246306
wt	Z	G1	S00X	M	M1	1000000000	68.9862585148362
wt	Z	G1	S00X	M	M1	1000000000	35.6379237675595
wt	Z	G1	S00X	M	M1	1000000000	50.1815476410968
wt	Z	G1	S00X	M	M1	1000000000	74.4599783268437
wt	Z	G1	S00X	M	M1	1000000000	67.4722998018048
wt	Z	G1	S00X	M	M1	1000000000	89.460617966697
wt	Z	G1	S00X	M	M1	1000000000	NA
wt	Z	G1	S00X	M	M2	1000000000	NA
wt	Z	G1	S00X	M	M2	1000000000	113.943844235636
wt	Z	G1	S00X	M	M2	1000000000	55.4566057899209
wt	Z	G1	S00X	M	M2	1000000000	130.549648686014
wt	Z	G1	S00X	M	M2	1000000000	156.005784643504
wt	Z	G1	S00X	M	M2	1000000000	151.505620257615
wt	Z	G1	S00X	M	M2	1000000000	11.6293398406902
wt	Z	G1	S00X	M	M2	1000000000	149.654744668125
wt	Z	G1	S00X	M	M2	1000000000	125.652024573874
wt	Z	G1	S00X	M	M2	1000000000	144.964284208132
wt	Z	G1	S00X	M	M2	1000000000	164.162970193047
wt	Z	G1	S00X	M	M2	1000000000	170.57555683516
wt	Z	G1	S00X	M	M2	1000000000	19.3687912211555
wt	Z	G1	S00X	M	M2	1000000000	165.431221531358
wt	Z	G1	S00X	M	M2	1000000000	156.604117885637
wt	Z	G1	S00X	M	M2	1000000000	158.99236315666
wt	Z	G1	S00X	M	M2	1000000000	145.037258052852
wt	Z	G1	S00X	M	M2	1000000000	NA
wt	Z	G1	S00X	M	M3	1000000000	NA
wt	Z	G1	S00X	M	M3	1000000000	128.646163684523
wt	Z	G1	S00X	M	M3	1000000000	29.5089025505879
wt	Z	G1	S00X	M	M3	1000000000	55.6131679230127
wt	Z	G1	S00X	M	M3	1000000000	18.9435275093662
wt	Z	G1	S00X	M	M3	1000000000	101.666059472759
wt	Z	G1	S00X	M	M3	1000000000	114.819808932577
wt	Z	G1	S00X	M	M3	1000000000	63.2231681864526
wt	Z	G1	S00X	M	M3	1000000000	95.2046724437711
wt	Z	G1	S00X	M	M3	1000000000	151.019808601727
wt	Z	G1	S00X	M	M3	1000000000	115.434420020331
wt	Z	G1	S00X	M	M3	1000000000	134.676017861338
wt	Z	G1	S00X	M	M3	1000000000	147.824492200646
wt	Z	G1	S00X	M	M3	1000000000	67.270353543355
wt	Z	G1	S00X	M	M3	1000000000	129.360071119704
wt	Z	G1	S00X	M	M3	1000000000	61.9019879856997
wt	Z	G1	S00X	M	M3	1000000000	95.4457792051798
wt	Z	G1	S00X	M	M3	1000000000	NA
wt	Z	G3	S00X	M	M1	1000000000	NA
wt	Z	G3	S00X	M	M1	1000000000	68.4488114677999
wt	Z	G3	S00X	M	M1	1000000000	103.324446812163
wt	Z	G3	S00X	M	M1	1000000000	124.252156355787
wt	Z	G3	S00X	M	M1	1000000000	61.9962698723711
wt	Z	G3	S00X	M	M1	1000000000	163.068231444861
wt	Z	G3	S00X	M	M1	1000000000	173.612033314835
wt	Z	G3	S00X	M	M1	1000000000	163.124498623271
wt	Z	G3	S00X	M	M1	1000000000	26.9880608925457
wt	Z	G3	S00X	M	M1	1000000000	172.32398442744
wt	Z	G3	S00X	M	M1	1000000000	157.770883612292
wt	Z	G3	S00X	M	M1	1000000000	161.919087979799
wt	Z	G3	S00X	M	M1	1000000000	39.6248657122074
wt	Z	G3	S00X	M	M1	1000000000	157.445249750397
wt	Z	G3	S00X	M	M1	1000000000	171.395365602838
wt	Z	G3	S00X	M	M1	1000000000	154.465558560062
wt	Z	G3	S00X	M	M1	1000000000	49.8665551707265
wt	Z	G3	S00X	M	M1	1000000000	NA
wt	Z	G3	S00X	M	M2	1000000000	NA
wt	Z	G3	S00X	M	M2	1000000000	124.845327266564
wt	Z	G3	S00X	M	M2	1000000000	165.734458635075
wt	Z	G3	S00X	M	M2	1000000000	162.72811914852
wt	Z	G3	S00X	M	M2	1000000000	63.1576942172371
wt	Z	G3	S00X	M	M2	1000000000	73.2512299987532
wt	Z	G3	S00X	M	M2	1000000000	113.496209379673
wt	Z	G3	S00X	M	M2	1000000000	107.509231478355
wt	Z	G3	S00X	M	M2	1000000000	42.2409509283521
wt	Z	G3	S00X	M	M2	1000000000	53.178794331433
wt	Z	G3	S00X	M	M2	1000000000	149.347947279744
wt	Z	G3	S00X	M	M2	1000000000	147.645766614119
wt	Z	G3	S00X	M	M2	1000000000	127.055649464192
wt	Z	G3	S00X	M	M2	1000000000	31.2030521708294
wt	Z	G3	S00X	M	M2	1000000000	142.065080053998
wt	Z	G3	S00X	M	M2	1000000000	80.4202013377883
wt	Z	G3	S00X	M	M2	1000000000	164.544029605685
wt	Z	G3	S00X	M	M2	1000000000	NA
wt	Z	G3	S00X	S	S	1000000000	NA
wt	Z	G3	S00X	S	S	1000000000	32.0329144742261
wt	Z	G3	S00X	S	S	1000000000	60.7745243894504
wt	Z	G3	S00X	S	S	1000000000	58.8175404260529
wt	Z	G3	S00X	S	S	1000000000	124.27734930407
wt	Z	G3	S00X	S	S	1000000000	12.3325508933879
wt	Z	G3	S00X	S	S	1000000000	122.952482201658
wt	Z	G3	S00X	S	S	1000000000	90.6041502765949
wt	Z	G3	S00X	S	S	1000000000	20.6041572453565
wt	Z	G3	S00X	S	S	1000000000	153.275055234827
wt	Z	G3	S00X	S	S	1000000000	24.0860097544953
wt	Z	G3	S00X	S	S	1000000000	172.265205463384
wt	Z	G3	S00X	S	S	1000000000	176.983108089196
wt	Z	G3	S00X	S	S	1000000000	160.335887542616
wt	Z	G3	S00X	S	S	1000000000	174.506264720709
wt	Z	G3	S00X	S	S	1000000000	101.125617953097
wt	Z	G3	S00X	S	S	1000000000	119.057574018905
wt	Z	G3	S00X	S	S	1000000000	NA
wt	Z	G4	S00X	M	M1	1000000000	NA
wt	Z	G4	S00X	M	M1	1000000000	48.4180059128026
wt	Z	G4	S00X	M	M1	1000000000	72.9792439105143
wt	Z	G4	S00X	M	M1	1000000000	34.0975531559177
wt	Z	G4	S00X	M	M1	1000000000	20.089465826101
wt	Z	G4	S00X	M	M1	1000000000	147.483989951538
wt	Z	G4	S00X	M	M1	1000000000	80.753659965408
wt	Z	G4	S00X	M	M1	1000000000	22.0530175149877
wt	Z	G4	S00X	M	M1	1000000000	21.2593714005844
wt	Z	G4	S00X	M	M1	1000000000	34.402296768508
wt	Z	G4	S00X	M	M1	1000000000	80.4554417971648
wt	Z	G4	S00X	M	M1	1000000000	9.90734865792361
wt	Z	G4	S00X	M	M1	1000000000	161.796930291573
wt	Z	G4	S00X	M	M1	1000000000	134.681452242852
wt	Z	G4	S00X	M	M1	1000000000	39.5332874368037
wt	Z	G4	S00X	M	M1	1000000000	30.4889457374131
wt	Z	G4	S00X	M	M1	1000000000	156.247573125113
wt	Z	G4	S00X	M	M1	1000000000	NA
wt	Z	G4	S00X	M	M2	1000000000	NA
wt	Z	G4	S00X	M	M2	1000000000	87.0278244064163
wt	Z	G4	S00X	M	M2	1000000000	117.340532129551
wt	Z	G4	S00X	M	M2	1000000000	34.8894945403713
wt	Z	G4	S00X	M	M2	1000000000	53.1102235656755
wt	Z	G4	S00X	M	M2	1000000000	26.5337894269386
wt	Z	G4	S00X	M	M2	1000000000	22.7142671730826
wt	Z	G4	S00X	M	M2	1000000000	25.9137107759096
wt	Z	G4	S00X	M	M2	1000000000	59.1825313098777
wt	Z	G4	S00X	M	M2	1000000000	8.44940207242133
wt	Z	G4	S00X	M	M2	1000000000	63.032385871442
wt	Z	G4	S00X	M	M2	1000000000	33.5188621287283
wt	Z	G4	S00X	M	M2	1000000000	20.3243666128575
wt	Z	G4	S00X	M	M2	1000000000	142.725338419243
wt	Z	G4	S00X	M	M2	1000000000	106.224143872902
wt	Z	G4	S00X	M	M2	1000000000	88.6629942110896
wt	Z	G4	S00X	M	M2	1000000000	59.9643156876604
wt	Z	G4	S00X	M	M2	1000000000	NA
wt	Z	G4	S00X	M	M3	1000000000	NA
wt	Z	G4	S00X	M	M3	1000000000	90.7582767188708
wt	Z	G4	S00X	M	M3	1000000000	128.959961822685
wt	Z	G4	S00X	M	M3	1000000000	81.3284114107823
wt	Z	G4	S00X	M	M3	1000000000	20.2981024278779
wt	Z	G4	S00X	M	M3	1000000000	47.3251283957988
wt	Z	G4	S00X	M	M3	1000000000	70.0213861570887
wt	Z	G4	S00X	M	M3	1000000000	4.00756611528904
wt	Z	G4	S00X	M	M3	1000000000	149.108283276474
wt	Z	G4	S00X	M	M3	1000000000	145.02137269777
wt	Z	G4	S00X	M	M3	1000000000	15.033500780861
wt	Z	G4	S00X	M	M3	1000000000	77.2175041915909
wt	Z	G4	S00X	M	M3	1000000000	60.2540204803772
wt	Z	G4	S00X	M	M3	1000000000	60.0905119035195
wt	Z	G4	S00X	M	M3	1000000000	31.9976376788059
wt	Z	G4	S00X	M	M3	1000000000	32.4959006311085
wt	Z	G4	S00X	M	M3	1000000000	57.2497251494996
wt	Z	G4	S00X	M	M3	1000000000	NA
wt	Z	H1	S00X	M	M1	1000000000	NA
wt	Z	H1	S00X	M	M1	1000000000	52.758816522581
wt	Z	H1	S00X	M	M1	1000000000	85.1466272759192
wt	Z	H1	S00X	M	M1	1000000000	44.0578043911492
wt	Z	H1	S00X	M	M1	1000000000	29.3047405712583
wt	Z	H1	S00X	M	M1	1000000000	50.5592030401222
wt	Z	H1	S00X	M	M1	1000000000	51.2477353115835
wt	Z	H1	S00X	M	M1	1000000000	59.3943761831707
wt	Z	H1	S00X	M	M1	1000000000	38.4335880527695
wt	Z	H1	S00X	M	M1	1000000000	10.222813800719
wt	Z	H1	S00X	M	M1	1000000000	26.8255189174041
wt	Z	H1	S00X	M	M1	1000000000	64.9391381782835
wt	Z	H1	S00X	M	M1	1000000000	131.025385878182
wt	Z	H1	S00X	M	M1	1000000000	74.267724172127
wt	Z	H1	S00X	M	M1	1000000000	44.7495090556822
wt	Z	H1	S00X	M	M1	1000000000	85.2217903185327
wt	Z	H1	S00X	M	M1	1000000000	48.7604230880532
wt	Z	H1	S00X	M	M1	1000000000	NA
wt	Z	H1	S00X	M	M2	1000000000	NA
wt	Z	H1	S00X	M	M2	1000000000	60.2090188731952
wt	Z	H1	S00X	M	M2	1000000000	70.901699758782
wt	Z	H1	S00X	M	M2	1000000000	28.2232996248119
wt	Z	H1	S00X	M	M2	1000000000	114.688147079972
wt	Z	H1	S00X	M	M2	1000000000	32.5870726091996
wt	Z	H1	S00X	M	M2	1000000000	86.4562956645539
wt	Z	H1	S00X	M	M2	1000000000	100.150761251401
wt	Z	H1	S00X	M	M2	1000000000	47.620856609138
wt	Z	H1	S00X	M	M2	1000000000	28.932987060656
wt	Z	H1	S00X	M	M2	1000000000	31.6281623024835
wt	Z	H1	S00X	M	M2	1000000000	10.1709090025959
wt	Z	H1	S00X	M	M2	1000000000	26.5191535030538
wt	Z	H1	S00X	M	M2	1000000000	18.1382032841454
wt	Z	H1	S00X	M	M2	1000000000	70.806022475829
wt	Z	H1	S00X	M	M2	1000000000	87.3759459650995
wt	Z	H1	S00X	M	M2	1000000000	74.030713309043
wt	Z	H1	S00X	M	M2	1000000000	NA
wt	Z	H1	S00X	M	M3	1000000000	NA
wt	Z	H1	S00X	M	M3	1000000000	118.955600189058
wt	Z	H1	S00X	M	M3	1000000000	59.1251796184126
wt	Z	H1	S00X	M	M3	1000000000	137.774712583378
wt	Z	H1	S00X	M	M3	1000000000	73.5042212607694
wt	Z	H1	S00X	M	M3	1000000000	75.7890811397248
wt	Z	H1	S00X	M	M3	1000000000	56.5755400756564
wt	Z	H1	S00X	M	M3	1000000000	35.582472925867
wt	Z	H1	S00X	M	M3	1000000000	127.884817817723
wt	Z	H1	S00X	M	M3	1000000000	100.992024006374
wt	Z	H1	S00X	M	M3	1000000000	45.7422147865593
wt	Z	H1	S00X	M	M3	1000000000	6.74008710956497
wt	Z	H1	S00X	M	M3	1000000000	34.4069666695482
wt	Z	H1	S00X	M	M3	1000000000	46.9257200651603
wt	Z	H1	S00X	M	M3	1000000000	67.9472093873932
wt	Z	H1	S00X	M	M3	1000000000	24.6153460031054
wt	Z	H1	S00X	M	M3	1000000000	27.6095653252137
wt	Z	H1	S00X	M	M3	1000000000	NA
wt	D	B2	S008	M	M1	1000000001	NA
wt	D	B2	S008	M	M1	1000000001	153.163473856128
wt	D	B2	S008	M	M1	1000000001	146.345562619387
wt	D	B2	S008	M	M1	1000000001	142.213924517868
wt	D	B2	S008	M	M1	1000000001	125.399043341965
wt	D	B2	S008	M	M1	1000000001	52.7233956109757
wt	D	B2	S008	M	M1	1000000001	128.998238503881
wt	D	B2	S008	M	M1	1000000001	25.8542028779771
wt	D	B2	S008	M	M1	1000000001	163.14939573478
wt	D	B2	S008	M	M1	1000000001	174.577243054972
wt	D	B2	S008	M	M1	1000000001	146.499616626191
wt	D	B2	S008	M	M1	1000000001	54.5230721081654
wt	D	B2	S008	M	M1	1000000001	83.7142055028642
wt	D	B2	S008	M	M1	1000000001	94.1303086007446
wt	D	B2	S008	M	M1	1000000001	157.663536399616
wt	D	B2	S008	M	M1	1000000001	18.7907441898039
wt	D	B2	S008	M	M1	1000000001	163.17763277227
wt	D	B2	S008	M	M1	1000000001	NA
wt	D	B2	S008	M	M2	1000000001	NA
wt	D	B2	S008	M	M2	1000000001	26.5856529421736
wt	D	B2	S008	M	M2	1000000001	169.694369480839
wt	D	B2	S008	M	M2	1000000001	58.3066362332945
wt	D	B2	S008	M	M2	1000000001	101.086248382915
wt	D	B2	S008	M	M2	1000000001	91.7876613960651
wt	D	B2	S008	M	M2	1000000001	137.130049464483
wt	D	B2	S008	M	M2	1000000001	145.146722147849
wt	D	B2	S008	M	M2	1000000001	62.7781740845573
wt	D	B2	S008	M	M2	1000000001	155.78937094577
wt	D	B2	S008	M	M2	1000000001	117.022430848691
wt	D	B2	S008	M	M2	1000000001	107.2030608141
wt	D	B2	S008	M	M2	1000000001	129.936788028952
wt	D	B2	S008	M	M2	1000000001	96.9558059744456
wt	D	B2	S008	M	M2	1000000001	148.924286717899
wt	D	B2	S008	M	M2	1000000001	117.96104710149
wt	D	B2	S008	M	M2	1000000001	155.312306349306
wt	D	B2	S008	M	M2	1000000001	NA
wt	D	B2	S008	M	M3	1000000001	NA
wt	D	B2	S008	M	M3	1000000001	163.613257514347
wt	D	B2	S008	M	M3	1000000001	161.105961238199
wt	D	B2	S008	M	M3	1000000001	162.069909979627
wt	D	B2	S008	M	M3	1000000001	42.0302739479807
wt	D	B2	S008	M	M3	1000000001	63.0615175683899
wt	D	B2	S008	M	M3	1000000001	130.130534351068
wt	D	B2	S008	M	M3	1000000001	27.1277380509508
wt	D	B2	S008	M	M3	1000000001	65.2765951760228
wt	D	B2	S008	M	M3	1000000001	138.431436850944
wt	D	B2	S008	M	M3	1000000001	40.0568647846829
wt	D	B2	S008	M	M3	1000000001	160.256987725055
wt	D	B2	S008	M	M3	1000000001	148.753300063282
wt	D	B2	S008	M	M3	1000000001	158.757185749096
wt	D	B2	S008	M	M3	1000000001	157.423479571789
wt	D	B2	S008	M	M3	1000000001	168.16788425683
wt	D	B2	S008	M	M3	1000000001	34.8977645804726
wt	D	B2	S008	M	M3	1000000001	NA
wt	D	B2	S008	S	S	1000000001	NA
wt	D	B2	S008	S	S	1000000001	69.4492132488927
wt	D	B2	S008	S	S	1000000001	167.175962945448
wt	D	B2	S008	S	S	1000000001	161.533880216929
wt	D	B2	S008	S	S	1000000001	119.454020022095
wt	D	B2	S008	S	S	1000000001	171.730983389768
wt	D	B2	S008	S	S	1000000001	80.2522333872035
wt	D	B2	S008	S	S	1000000001	162.477976189864
wt	D	B2	S008	S	S	1000000001	68.3262647720501
wt	D	B2	S008	S	S	1000000001	89.8061637804879
wt	D	B2	S008	S	S	1000000001	158.986464485119
wt	D	B2	S008	S	S	1000000001	145.696372444211
wt	D	B2	S008	S	S	1000000001	56.2278879243246
wt	D	B2	S008	S	S	1000000001	169.245551711667
wt	D	B2	S008	S	S	1000000001	159.59952272517
wt	D	B2	S008	S	S	1000000001	51.8699414426874
wt	D	B2	S008	S	S	1000000001	106.919713539512
wt	D	B2	S008	S	S	1000000001	NA
wt	D	E2	S015	M	M1	1000000001	NA
wt	D	E2	S015	M	M1	1000000001	145.574988562978
wt	D	E2	S015	M	M1	1000000001	136.128021674292
wt	D	E2	S015	M	M1	1000000001	125.299467076497
wt	D	E2	S015	M	M1	1000000001	174.717074106095
wt	D	E2	S015	M	M1	1000000001	12.9057698892214
wt	D	E2	S015	M	M1	1000000001	172.479615838491
wt	D	E2	S015	M	M1	1000000001	164.470040082997
wt	D	E2	S015	M	M1	1000000001	26.7179837467181
wt	D	E2	S015	M	M1	1000000001	158.315094894799
wt	D	E2	S015	M	M1	1000000001	34.909929726623
wt	D	E2	S015	M	M1	1000000001	176.444927017477
wt	D	E2	S015	M	M1	1000000001	168.101286302675
wt	D	E2	S015	M	M1	1000000001	87.4073696442641
wt	D	E2	S015	M	M1	1000000001	90.5574233545117
wt	D	E2	S015	M	M1	1000000001	162.837533857491
wt	D	E2	S015	M	M1	1000000001	126.341193821738
wt	D	E2	S015	M	M1	1000000001	NA
wt	D	E2	S015	M	M2	1000000001	NA
wt	D	E2	S015	M	M2	1000000001	44.1200425270532
wt	D	E2	S015	M	M2	1000000001	124.595794689301
wt	D	E2	S015	M	M2	1000000001	111.32658091038
wt	D	E2	S015	M	M2	1000000001	112.180118559564
wt	D	E2	S015	M	M2	1000000001	50.8386305457949
wt	D	E2	S015	M	M2	1000000001	83.9321373351694
wt	D	E2	S015	M	M2	1000000001	150.021629322374
wt	D	E2	S015	M	M2	1000000001	158.814292692314
wt	D	E2	S015	M	M2	1000000001	168.122088743554
wt	D	E2	S015	M	M2	1000000001	176.289968443065
wt	D	E2	S015	M	M2	1000000001	161.072623236282
wt	D	E2	S015	M	M2	1000000001	168.703258433793
wt	D	E2	S015	M	M2	1000000001	59.8053141733871
wt	D	E2	S015	M	M2	1000000001	118.297350552941
wt	D	E2	S015	M	M2	1000000001	172.269063331979
wt	D	E2	S015	M	M2	1000000001	48.5352269918634
wt	D	E2	S015	M	M2	1000000001	NA
wt	D	E2	S015	M	M3	1000000001	NA
wt	D	E2	S015	M	M3	1000000001	169.349239883108
wt	D	E2	S015	M	M3	1000000001	143.382530735535
wt	D	E2	S015	M	M3	1000000001	97.8179754648748
wt	D	E2	S015	M	M3	1000000001	105.238470672346
wt	D	E2	S015	M	M3	1000000001	176.07533183829
wt	D	E2	S015	M	M3	1000000001	106.532095806986
wt	D	E2	S015	M	M3	1000000001	47.3468428696773
wt	D	E2	S015	M	M3	1000000001	84.9099491021078
wt	D	E2	S015	M	M3	1000000001	70.2411963382338
wt	D	E2	S015	M	M3	1000000001	170.489629973762
wt	D	E2	S015	M	M3	1000000001	168.061262856725
wt	D	E2	S015	M	M3	1000000001	66.2515816269388
wt	D	E2	S015	M	M3	1000000001	138.156931856513
wt	D	E2	S015	M	M3	1000000001	115.348091004463
wt	D	E2	S015	M	M3	1000000001	137.208051029569
wt	D	E2	S015	M	M3	1000000001	22.7138839261843
wt	D	E2	S015	M	M3	1000000001	NA
wt	D	E2	S015	S	S	1000000001	NA
wt	D	E2	S015	S	S	1000000001	177.800055038093
wt	D	E2	S015	S	S	1000000001	11.7807484835989
wt	D	E2	S015	S	S	1000000001	20.0976371163624
wt	D	E2	S015	S	S	1000000001	152.262632413509
wt	D	E2	S015	S	S	1000000001	160.210602996258
wt	D	E2	S015	S	S	1000000001	43.7596020218276
wt	D	E2	S015	S	S	1000000001	99.2154421056567
wt	D	E2	S015	S	S	1000000001	178.63998492054
wt	D	E2	S015	S	S	1000000001	146.421021476713
wt	D	E2	S015	S	S	1000000001	153.266846843843
wt	D	E2	S015	S	S	1000000001	73.8649736815106
wt	D	E2	S015	S	S	1000000001	150.453940680178
wt	D	E2	S015	S	S	1000000001	56.6985115195132
wt	D	E2	S015	S	S	1000000001	93.5884102943165
wt	D	E2	S015	S	S	1000000001	2.65531472969271
wt	D	E2	S015	S	S	1000000001	151.095001344863
wt	D	E2	S015	S	S	1000000001	NA
wt	D	W1	S00X	M	M1	1000000001	NA
wt	D	W1	S00X	M	M1	1000000001	127.968181015501
wt	D	W1	S00X	M	M1	1000000001	97.0854239937787
wt	D	W1	S00X	M	M1	1000000001	64.1316976762355
wt	D	W1	S00X	M	M1	1000000001	145.909153860073
wt	D	W1	S00X	M	M1	1000000001	158.7049889973
wt	D	W1	S00X	M	M1	1000000001	43.3435372612138
wt	D	W1	S00X	M	M1	1000000001	149.699039869382
wt	D	W1	S00X	M	M1	1000000001	30.956009193493
wt	D	W1	S00X	M	M1	1000000001	169.757787101694
wt	D	W1	S00X	M	M1	1000000001	155.091667866123
wt	D	W1	S00X	M	M1	1000000001	167.037858614992
wt	D	W1	S00X	M	M1	1000000001	161.932087612839
wt	D	W1	S00X	M	M1	1000000001	64.1142853699375
wt	D	W1	S00X	M	M1	1000000001	53.286493435643
wt	D	W1	S00X	M	M1	1000000001	89.4713689444946
wt	D	W1	S00X	M	M1	1000000001	176.506940755564
wt	D	W1	S00X	M	M1	1000000001	NA
wt	D	W1	S00X	M	M2	1000000001	NA
wt	D	W1	S00X	M	M2	1000000001	46.3364256623062
wt	D	W1	S00X	M	M2	1000000001	166.371057917345
wt	D	W1	S00X	M	M2	1000000001	167.323563031207
wt	D	W1	S00X	M	M2	1000000001	23.8272659650413
wt	D	W1	S00X	M	M2	1000000001	37.3478905147926
wt	D	W1	S00X	M	M2	1000000001	53.4897486987018
wt	D	W1	S00X	M	M2	1000000001	59.0827972437989
wt	D	W1	S00X	M	M2	1000000001	173.566076044825
wt	D	W1	S00X	M	M2	1000000001	8.90578170826018
wt	D	W1	S00X	M	M2	1000000001	173.347599782412
wt	D	W1	S00X	M	M2	1000000001	101.570248928551
wt	D	W1	S00X	M	M2	1000000001	67.660424369828
wt	D	W1	S00X	M	M2	1000000001	88.0181215438222
wt	D	W1	S00X	M	M2	1000000001	148.578190708769
wt	D	W1	S00X	M	M2	1000000001	81.0593250469154
wt	D	W1	S00X	M	M2	1000000001	61.7702282178051
wt	D	W1	S00X	M	M2	1000000001	NA
wt	D	W1	S00X	M	M3	1000000001	NA
wt	D	W1	S00X	M	M3	1000000001	147.177570406465
wt	D	W1	S00X	M	M3	1000000001	161.93850662367
wt	D	W1	S00X	M	M3	1000000001	173.962937282937
wt	D	W1	S00X	M	M3	1000000001	147.302096297258
wt	D	W1	S00X	M	M3	1000000001	122.254055810226
wt	D	W1	S00X	M	M3	1000000001	32.6884204508164
wt	D	W1	S00X	M	M3	1000000001	95.9870658460094
wt	D	W1	S00X	M	M3	1000000001	128.490568647932
wt	D	W1	S00X	M	M3	1000000001	123.931522048748
wt	D	W1	S00X	M	M3	1000000001	60.4863751436929
wt	D	W1	S00X	M	M3	1000000001	141.653035943159
wt	D	W1	S00X	M	M3	1000000001	66.3247848262174
wt	D	W1	S00X	M	M3	1000000001	90.0402449327174
wt	D	W1	S00X	M	M3	1000000001	15.3374168013832
wt	D	W1	S00X	M	M3	1000000001	151.749880353174
wt	D	W1	S00X	M	M3	1000000001	150.092817041699
wt	D	W1	S00X	M	M3	1000000001	NA
wt	D	W1	S00X	S	S	1000000001	NA
wt	D	W1	S00X	S	S	1000000001	132.870949887436
wt	D	W1	S00X	S	S	1000000001	136.914699181457
wt	D	W1	S00X	S	S	1000000001	126.295114564922
wt	D	W1	S00X	S	S	1000000001	68.4581455052577
wt	D	W1	S00X	S	S	1000000001	97.9220566479489
wt	D	W1	S00X	S	S	1000000001	92.7622990157583
wt	D	W1	S00X	S	S	1000000001	164.425940703193
wt	D	W1	S00X	S	S	1000000001	137.724272810989
wt	D	W1	S00X	S	S	1000000001	152.618613714823
wt	D	W1	S00X	S	S	1000000001	172.069786472668
wt	D	W1	S00X	S	S	1000000001	98.8406179975869
wt	D	W1	S00X	S	S	1000000001	90.0114279346019
wt	D	W1	S00X	S	S	1000000001	156.424853918678
wt	D	W1	S00X	S	S	1000000001	165.72587245944
wt	D	W1	S00X	S	S	1000000001	157.456803131259
wt	D	W1	S00X	S	S	1000000001	164.505296338204
wt	D	W1	S00X	S	S	1000000001	NA
wt	D	Y1	S001	M	M1	1000000001	NA
wt	D	Y1	S001	M	M1	1000000001	62.8410125741491
wt	D	Y1	S001	M	M1	1000000001	104.66380382094
wt	D	Y1	S001	M	M1	1000000001	109.799621523435
wt	D	Y1	S001	M	M1	1000000001	27.7758934915906
wt	D	Y1	S001	M	M1	1000000001	105.922293072026
wt	D	Y1	S001	M	M1	1000000001	68.8277630773555
wt	D	Y1	S001	M	M1	1000000001	140.02738736352
wt	D	Y1	S001	M	M1	1000000001	156.405230349881
wt	D	Y1	S001	M	M1	1000000001	109.845735582707
wt	D	Y1	S001	M	M1	1000000001	7.02928578283387
wt	D	Y1	S001	M	M1	1000000001	64.4604769972745
wt	D	Y1	S001	M	M1	1000000001	95.7991312325462
wt	D	Y1	S001	M	M1	1000000001	65.6651703744507
wt	D	Y1	S001	M	M1	1000000001	173.987208367381
wt	D	Y1	S001	M	M1	1000000001	104.782378438259
wt	D	Y1	S001	M	M1	1000000001	138.421563144571
wt	D	Y1	S001	M	M1	1000000001	NA
wt	D	Y1	S001	M	M2	1000000001	NA
wt	D	Y1	S001	M	M2	1000000001	44.8785891980481
wt	D	Y1	S001	M	M2	1000000001	156.77786489891
wt	D	Y1	S001	M	M2	1000000001	158.755837443164
wt	D	Y1	S001	M	M2	1000000001	167.612430678498
wt	D	Y1	S001	M	M2	1000000001	158.189180785796
wt	D	Y1	S001	M	M2	1000000001	46.7740318779056
wt	D	Y1	S001	M	M2	1000000001	137.890267625038
wt	D	Y1	S001	M	M2	1000000001	166.561375375676
wt	D	Y1	S001	M	M2	1000000001	159.207619200197
wt	D	Y1	S001	M	M2	1000000001	18.3376408139702
wt	D	Y1	S001	M	M2	1000000001	157.372674489737
wt	D	Y1	S001	M	M2	1000000001	176.532526246164
wt	D	Y1	S001	M	M2	1000000001	164.252524275467
wt	D	Y1	S001	M	M2	1000000001	178.943247437196
wt	D	Y1	S001	M	M2	1000000001	173.975630880464
wt	D	Y1	S001	M	M2	1000000001	26.425488836126
wt	D	Y1	S001	M	M2	1000000001	NA
wt	D	Y1	S001	M	M3	1000000001	NA
wt	D	Y1	S001	M	M3	1000000001	31.5363355433886
wt	D	Y1	S001	M	M3	1000000001	16.8307570455304
wt	D	Y1	S001	M	M3	1000000001	170.165256296924
wt	D	Y1	S001	M	M3	1000000001	171.445220162998
wt	D	Y1	S001	M	M3	1000000001	157.777942913374
wt	D	Y1	S001	M	M3	1000000001	31.3886233628287
wt	D	Y1	S001	M	M3	1000000001	60.938115021404
wt	D	Y1	S001	M	M3	1000000001	50.5984264819093
wt	D	Y1	S001	M	M3	1000000001	132.711608737154
wt	D	Y1	S001	M	M3	1000000001	173.011545678887
wt	D	Y1	S001	M	M3	1000000001	137.582445329243
wt	D	Y1	S001	M	M3	1000000001	138.534713454232
wt	D	Y1	S001	M	M3	1000000001	163.904313920176
wt	D	Y1	S001	M	M3	1000000001	10.1211322306392
wt	D	Y1	S001	M	M3	1000000001	26.5070627484742
wt	D	Y1	S001	M	M3	1000000001	39.6204609587926
wt	D	Y1	S001	M	M3	1000000001	NA
wt	D	Y1	S001	S	S	1000000001	NA
wt	D	Y1	S001	S	S	1000000001	53.187359005914
wt	D	Y1	S001	S	S	1000000001	78.2420082470921
wt	D	Y1	S001	S	S	1000000001	141.829897229751
wt	D	Y1	S001	S	S	1000000001	49.5911349265273
wt	D	Y1	S001	S	S	1000000001	124.090775600334
wt	D	Y1	S001	S	S	1000000001	37.1547546373101
wt	D	Y1	S001	S	S	1000000001	122.124304140759
wt	D	Y1	S001	S	S	1000000001	44.3795579520335
wt	D	Y1	S001	S	S	1000000001	140.246437843294
wt	D	Y1	S001	S	S	1000000001	41.3219792559851
wt	D	Y1	S001	S	S	1000000001	43.8659714400686
wt	D	Y1	S001	S	S	1000000001	134.725071077387
wt	D	Y1	S001	S	S	1000000001	139.505537360893
wt	D	Y1	S001	S	S	1000000001	160.401960854421
wt	D	Y1	S001	S	S	1000000001	149.668064622847
wt	D	Y1	S001	S	S	1000000001	159.771937588035
wt	D	Y1	S001	S	S	1000000001	NA
wt	D	Y1	S002	M	M1	1000000001	NA
wt	D	Y1	S002	M	M1	1000000001	175.374561870686
wt	D	Y1	S002	M	M1	1000000001	116.080622594028
wt	D	Y1	S002	M	M1	1000000001	96.0829316926695
wt	D	Y1	S002	M	M1	1000000001	93.6108199483671
wt	D	Y1	S002	M	M1	1000000001	117.319283893314
wt	D	Y1	S002	M	M1	1000000001	139.099314997545
wt	D	Y1	S002	M	M1	1000000001	24.4857026199847
wt	D	Y1	S002	M	M1	1000000001	105.325930464571
wt	D	Y1	S002	M	M1	1000000001	52.9315973988939
wt	D	Y1	S002	M	M1	1000000001	155.669901502386
wt	D	Y1	S002	M	M1	1000000001	147.521182521649
wt	D	Y1	S002	M	M1	1000000001	155.057420519388
wt	D	Y1	S002	M	M1	1000000001	149.738132056867
wt	D	Y1	S002	M	M1	1000000001	13.7109866271579
wt	D	Y1	S002	M	M1	1000000001	155.195671008066
wt	D	Y1	S002	M	M1	1000000001	149.189783268028
wt	D	Y1	S002	M	M1	1000000001	NA
wt	D	Y1	S002	M	M2	1000000001	NA
wt	D	Y1	S002	M	M2	1000000001	131.370578779595
wt	D	Y1	S002	M	M2	1000000001	150.021460071572
wt	D	Y1	S002	M	M2	1000000001	149.437046642137
wt	D	Y1	S002	M	M2	1000000001	27.4505599233033
wt	D	Y1	S002	M	M2	1000000001	154.844634231581
wt	D	Y1	S002	M	M2	1000000001	86.1403337678858
wt	D	Y1	S002	M	M2	1000000001	30.0727865457156
wt	D	Y1	S002	M	M2	1000000001	52.3143779789425
wt	D	Y1	S002	M	M2	1000000001	120.303278799612
wt	D	Y1	S002	M	M2	1000000001	153.194813042678
wt	D	Y1	S002	M	M2	1000000001	171.419600589389
wt	D	Y1	S002	M	M2	1000000001	162.436479063434
wt	D	Y1	S002	M	M2	1000000001	169.773603402946
wt	D	Y1	S002	M	M2	1000000001	123.955793869077
wt	D	Y1	S002	M	M2	1000000001	43.8845839794991
wt	D	Y1	S002	M	M2	1000000001	150.790840329934
wt	D	Y1	S002	M	M2	1000000001	NA
wt	D	Y1	S002	M	M3	1000000001	NA
wt	D	Y1	S002	M	M3	1000000001	21.4698820676955
wt	D	Y1	S002	M	M3	1000000001	82.4528174361888
wt	D	Y1	S002	M	M3	1000000001	54.3699902054561
wt	D	Y1	S002	M	M3	1000000001	134.923743994054
wt	D	Y1	S002	M	M3	1000000001	173.795471433729
wt	D	Y1	S002	M	M3	1000000001	96.6809237562623
wt	D	Y1	S002	M	M3	1000000001	84.8816535318585
wt	D	Y1	S002	M	M3	1000000001	127.837398803858
wt	D	Y1	S002	M	M3	1000000001	104.80456597607
wt	D	Y1	S002	M	M3	1000000001	76.2932022902176
wt	D	Y1	S002	M	M3	1000000001	167.17268748843
wt	D	Y1	S002	M	M3	1000000001	86.0130171126369
wt	D	Y1	S002	M	M3	1000000001	108.146072350439
wt	D	Y1	S002	M	M3	1000000001	127.727868502562
wt	D	Y1	S002	M	M3	1000000001	170.557953923724
wt	D	Y1	S002	M	M3	1000000001	24.2165535628138
wt	D	Y1	S002	M	M3	1000000001	NA
wt	D	Y1	S002	S	S	1000000001	NA
wt	D	Y1	S002	S	S	1000000001	51.7710641931603
wt	D	Y1	S002	S	S	1000000001	72.5735256874067
wt	D	Y1	S002	S	S	1000000001	32.5117826638764
wt	D	Y1	S002	S	S	1000000001	153.271667844313
wt	D	Y1	S002	S	S	1000000001	163.503008650492
wt	D	Y1	S002	S	S	1000000001	17.605658090656
wt	D	Y1	S002	S	S	1000000001	77.0657460777854
wt	D	Y1	S002	S	S	1000000001	66.3959580309069
wt	D	Y1	S002	S	S	1000000001	117.522052168272
wt	D	Y1	S002	S	S	1000000001	123.066736434682
wt	D	Y1	S002	S	S	1000000001	125.976240083232
wt	D	Y1	S002	S	S	1000000001	138.154077266784
wt	D	Y1	S002	S	S	1000000001	131.807473165955
wt	D	Y1	S002	S	S	1000000001	7.135279763542
wt	D	Y1	S002	S	S	1000000001	141.642561629188
wt	D	Y1	S002	S	S	1000000001	150.011682805781
wt	D	Y1	S002	S	S	1000000001	NA
wt	L	D2	S013	M	M1	1000000001	NA
wt	L	D2	S013	M	M1	1000000001	15.75235764458
wt	L	D2	S013	M	M1	1000000001	114.164727639535
wt	L	D2	S013	M	M1	1000000001	132.023173773453
wt	L	D2	S013	M	M1	1000000001	21.3205114296715
wt	L	D2	S013	M	M1	1000000001	129.39465560022
wt	L	D2	S013	M	M1	1000000001	131.581787576639
wt	L	D2	S013	M	M1	1000000001	37.312913193656
wt	L	D2	S013	M	M1	1000000001	125.82153523677
wt	L	D2	S013	M	M1	1000000001	147.752115953517
wt	L	D2	S013	M	M1	1000000001	139.775420393471
wt	L	D2	S013	M	M1	1000000001	39.4147991719896
wt	L	D2	S013	M	M1	1000000001	113.626987639809
wt	L	D2	S013	M	M1	1000000001	133.825561524401
wt	L	D2	S013	M	M1	1000000001	79.2155686097547
wt	L	D2	S013	M	M1	1000000001	123.008413836509
wt	L	D2	S013	M	M1	1000000001	127.369677467011
wt	L	D2	S013	M	M1	1000000001	NA
wt	L	D2	S013	M	M3	1000000001	NA
wt	L	D2	S013	M	M3	1000000001	126.813526621587
wt	L	D2	S013	M	M3	1000000001	138.279700683824
wt	L	D2	S013	M	M3	1000000001	55.9978529748609
wt	L	D2	S013	M	M3	1000000001	47.3979153199751
wt	L	D2	S013	M	M3	1000000001	52.302980487774
wt	L	D2	S013	M	M3	1000000001	32.5042122826148
wt	L	D2	S013	M	M3	1000000001	165.850185639344
wt	L	D2	S013	M	M3	1000000001	139.966935540966
wt	L	D2	S013	M	M3	1000000001	45.7210134665892
wt	L	D2	S013	M	M3	1000000001	163.446550513194
wt	L	D2	S013	M	M3	1000000001	158.52237535732
wt	L	D2	S013	M	M3	1000000001	14.794647729404
wt	L	D2	S013	M	M3	1000000001	106.529395406451
wt	L	D2	S013	M	M3	1000000001	76.51248762917
wt	L	D2	S013	M	M3	1000000001	51.6231024518679
wt	L	D2	S013	M	M3	1000000001	86.0530850350786
wt	L	D2	S013	M	M3	1000000001	NA
wt	L	D2	S013	S	S	1000000001	NA
wt	L	D2	S013	S	S	1000000001	78.812452553651
wt	L	D2	S013	S	S	1000000001	109.547031368976
wt	L	D2	S013	S	S	1000000001	166.413503073327
wt	L	D2	S013	S	S	1000000001	8.91938001594833
wt	L	D2	S013	S	S	1000000001	177.990426117173
wt	L	D2	S013	S	S	1000000001	22.0734114633327
wt	L	D2	S013	S	S	1000000001	150.750309709398
wt	L	D2	S013	S	S	1000000001	16.0910452240549
wt	L	D2	S013	S	S	1000000001	174.897368526712
wt	L	D2	S013	S	S	1000000001	42.9269348713455
wt	L	D2	S013	S	S	1000000001	76.9667876399722
wt	L	D2	S013	S	S	1000000001	64.6892097536892
wt	L	D2	S013	S	S	1000000001	170.422232192152
wt	L	D2	S013	S	S	1000000001	48.8258123041881
wt	L	D2	S013	S	S	1000000001	29.5524325597975
wt	L	D2	S013	S	S	1000000001	83.5370172973484
wt	L	D2	S013	S	S	1000000001	NA
wt	L	E1	S014	M	M1	1000000001	NA
wt	L	E1	S014	M	M1	1000000001	95.593531915372
wt	L	E1	S014	M	M1	1000000001	98.7672984119546
wt	L	E1	S014	M	M1	1000000001	39.8564387287142
wt	L	E1	S014	M	M1	1000000001	62.3238049647221
wt	L	E1	S014	M	M1	1000000001	127.611453916715
wt	L	E1	S014	M	M1	1000000001	145.668118616043
wt	L	E1	S014	M	M1	1000000001	143.000959619914
wt	L	E1	S014	M	M1	1000000001	169.015212012194
wt	L	E1	S014	M	M1	1000000001	146.600236350992
wt	L	E1	S014	M	M1	1000000001	137.242414583277
wt	L	E1	S014	M	M1	1000000001	154.205161467679
wt	L	E1	S014	M	M1	1000000001	161.743659835152
wt	L	E1	S014	M	M1	1000000001	43.9547769964068
wt	L	E1	S014	M	M1	1000000001	159.223890963505
wt	L	E1	S014	M	M1	1000000001	147.842978081843
wt	L	E1	S014	M	M1	1000000001	148.740827351745
wt	L	E1	S014	M	M1	1000000001	NA
wt	L	E1	S014	M	M2	1000000001	NA
wt	L	E1	S014	M	M2	1000000001	59.3060326579819
wt	L	E1	S014	M	M2	1000000001	142.702326258583
wt	L	E1	S014	M	M2	1000000001	108.907582770601
wt	L	E1	S014	M	M2	1000000001	104.608001306465
wt	L	E1	S014	M	M2	1000000001	168.816407594874
wt	L	E1	S014	M	M2	1000000001	136.851196007148
wt	L	E1	S014	M	M2	1000000001	36.448233929078
wt	L	E1	S014	M	M2	1000000001	122.142096261996
wt	L	E1	S014	M	M2	1000000001	120.244421264772
wt	L	E1	S014	M	M2	1000000001	161.422656564252
wt	L	E1	S014	M	M2	1000000001	177.980113923874
wt	L	E1	S014	M	M2	1000000001	72.0521804927707
wt	L	E1	S014	M	M2	1000000001	126.199243450969
wt	L	E1	S014	M	M2	1000000001	105.57645756079
wt	L	E1	S014	M	M2	1000000001	44.6884111452237
wt	L	E1	S014	M	M2	1000000001	46.2502743201668
wt	L	E1	S014	M	M2	1000000001	NA
wt	L	E1	S014	M	M3	1000000001	NA
wt	L	E1	S014	M	M3	1000000001	133.545555629117
wt	L	E1	S014	M	M3	1000000001	49.5790003053557
wt	L	E1	S014	M	M3	1000000001	175.513963556112
wt	L	E1	S014	M	M3	1000000001	41.4640163304836
wt	L	E1	S014	M	M3	1000000001	39.7611211341548
wt	L	E1	S014	M	M3	1000000001	168.880920068385
wt	L	E1	S014	M	M3	1000000001	150.311236748819
wt	L	E1	S014	M	M3	1000000001	113.345730615522
wt	L	E1	S014	M	M3	1000000001	122.894455666504
wt	L	E1	S014	M	M3	1000000001	165.879841883548
wt	L	E1	S014	M	M3	1000000001	106.513900866123
wt	L	E1	S014	M	M3	1000000001	118.133181140097
wt	L	E1	S014	M	M3	1000000001	81.7868590835704
wt	L	E1	S014	M	M3	1000000001	72.010340203096
wt	L	E1	S014	M	M3	1000000001	155.605784702078
wt	L	E1	S014	M	M3	1000000001	139.223045142914
wt	L	E1	S014	M	M3	1000000001	NA
[truncated: 10,004 more rows]
