# Supplementary material for: Rapid meiotic prophase chromosome movements in Arabidopsis thaliana are linked to essential reorganization at the nuclear envelope
Source: Nat Commun. 2024 Jul 16;15:5964. doi: 10.1038/s41467-024-50169-4 (PMC11252379; doi:10.1038/s41467-024-50169-4)
Supplement: Supplementary file 19 — Source Data [file 41467_2024_50169_MOESM19_ESM.zip › Source Data/supplementary-figure1a.tsv]

timepoint	time	speed	genotype	stage	anther	serie	cell.type	cell	track
1	0	0.0386554935698332	wt	L	D2	S013	M	M1	1000000000
2	6.63000011444092	0.0798082705434883	wt	L	D2	S013	M	M1	1000000000
3	13.2569999694824	0.121599297852807	wt	L	D2	S013	M	M1	1000000000
4	19.886999130249	0.0823640282686711	wt	L	D2	S013	M	M1	1000000000
5	26.5149993896484	0.0507142493785384	wt	L	D2	S013	M	M1	1000000000
6	33.1419982910156	0.0483333131166143	wt	L	D2	S013	M	M1	1000000000
7	39.7719993591309	0.0548877848685534	wt	L	D2	S013	M	M1	1000000000
8	46.4000015258789	0.0755606729213255	wt	L	D2	S013	M	M1	1000000000
9	53.0299987792969	0.0812797141363679	wt	L	D2	S013	M	M1	1000000000
10	59.6570014953613	0.0527784313963226	wt	L	D2	S013	M	M1	1000000000
11	66.2870025634766	0.0454393251857626	wt	L	D2	S013	M	M1	1000000000
12	72.9150009155273	0.122270971628728	wt	L	D2	S013	M	M1	1000000000
13	79.5449981689453	0.112818444570716	wt	L	D2	S013	M	M1	1000000000
14	86.1719970703125	0.0283745453093013	wt	L	D2	S013	M	M1	1000000000
15	92.8000030517578	0.0191685327057726	wt	L	D2	S013	M	M1	1000000000
16	99.4300003051758	0.0965319011791985	wt	L	D2	S013	M	M1	1000000000
17	106.056999206543	0.160754320516741	wt	L	D2	S013	M	M1	1000000000
18	112.686996459961	0.159876163237411	wt	L	D2	S013	M	M1	1000000000
1	0	0.0357648645926225	wt	L	D2	S013	M	M1	1000000004
2	6.63000011444092	0.0277444336451143	wt	L	D2	S013	M	M1	1000000004
3	13.2569999694824	0.0357084703280406	wt	L	D2	S013	M	M1	1000000004
4	19.886999130249	0.0427928674267177	wt	L	D2	S013	M	M1	1000000004
5	26.5149993896484	0.0697874525355982	wt	L	D2	S013	M	M1	1000000004
6	33.1419982910156	0.0835503757823614	wt	L	D2	S013	M	M1	1000000004
7	39.7719993591309	0.0611442149201712	wt	L	D2	S013	M	M1	1000000004
8	46.4000015258789	0.0844415469094587	wt	L	D2	S013	M	M1	1000000004
9	53.0299987792969	0.0941201090202397	wt	L	D2	S013	M	M1	1000000004
10	59.6570014953613	0.0828840701288448	wt	L	D2	S013	M	M1	1000000004
11	66.2870025634766	0.104002564952003	wt	L	D2	S013	M	M1	1000000004
12	72.9150009155273	0.0702642752355607	wt	L	D2	S013	M	M1	1000000004
13	79.5449981689453	0.0298282176998413	wt	L	D2	S013	M	M1	1000000004
14	86.1719970703125	0.0840163589562373	wt	L	D2	S013	M	M1	1000000004
15	92.8000030517578	0.0739723221092148	wt	L	D2	S013	M	M1	1000000004
16	99.4300003051758	0.047588051218912	wt	L	D2	S013	M	M1	1000000004
17	106.056999206543	0.108337474533689	wt	L	D2	S013	M	M1	1000000004
18	112.686996459961	0.142988864741649	wt	L	D2	S013	M	M1	1000000004
1	0	0.122921248258683	wt	L	D2	S013	M	M1	1000000008
2	6.63000011444092	0.089696065620646	wt	L	D2	S013	M	M1	1000000008
3	13.2569999694824	0.0793268781305645	wt	L	D2	S013	M	M1	1000000008
4	19.886999130249	0.107430153503755	wt	L	D2	S013	M	M1	1000000008
5	26.5149993896484	0.0733298471162476	wt	L	D2	S013	M	M1	1000000008
6	33.1419982910156	0.0446667108684871	wt	L	D2	S013	M	M1	1000000008
7	39.7719993591309	0.0356580941677657	wt	L	D2	S013	M	M1	1000000008
8	46.4000015258789	0.0574944933125141	wt	L	D2	S013	M	M1	1000000008
9	53.0299987792969	0.103756237518554	wt	L	D2	S013	M	M1	1000000008
10	59.6570014953613	0.0895297435833403	wt	L	D2	S013	M	M1	1000000008
11	66.2870025634766	0.068495130687756	wt	L	D2	S013	M	M1	1000000008
12	72.9150009155273	0.0553346934653031	wt	L	D2	S013	M	M1	1000000008
13	79.5449981689453	0.0496092132133663	wt	L	D2	S013	M	M1	1000000008
14	86.1719970703125	0.0436042622186344	wt	L	D2	S013	M	M1	1000000008
15	92.8000030517578	0.0301622414137895	wt	L	D2	S013	M	M1	1000000008
16	99.4300003051758	0.0283137632882464	wt	L	D2	S013	M	M1	1000000008
17	106.056999206543	0.0356262418529127	wt	L	D2	S013	M	M1	1000000008
18	112.686996459961	0.0427054222744408	wt	L	D2	S013	M	M1	1000000008
1	0	0.00825375037623384	wt	L	D2	S013	S	S	1000000008
2	6.63000011444092	0.00855009650737103	wt	L	D2	S013	S	S	1000000008
3	13.2569999694824	0.0226272539237008	wt	L	D2	S013	S	S	1000000008
4	19.886999130249	0.0254221102117597	wt	L	D2	S013	S	S	1000000008
5	26.5149993896484	0.0131873730927405	wt	L	D2	S013	S	S	1000000008
6	33.1419982910156	0.0145163945863878	wt	L	D2	S013	S	S	1000000008
7	39.7719993591309	0.0178723827150608	wt	L	D2	S013	S	S	1000000008
8	46.4000015258789	0.0119292562704943	wt	L	D2	S013	S	S	1000000008
9	53.0299987792969	0.0246293985322924	wt	L	D2	S013	S	S	1000000008
10	59.6570014953613	0.0258449132157118	wt	L	D2	S013	S	S	1000000008
11	66.2870025634766	0.00703917289517813	wt	L	D2	S013	S	S	1000000008
12	72.9150009155273	0.00593382915689552	wt	L	D2	S013	S	S	1000000008
13	79.5449981689453	0.0257670366515429	wt	L	D2	S013	S	S	1000000008
14	86.1719970703125	0.0456550831136439	wt	L	D2	S013	S	S	1000000008
15	92.8000030517578	0.0282018462711666	wt	L	D2	S013	S	S	1000000008
16	99.4300003051758	0.0133978949453535	wt	L	D2	S013	S	S	1000000008
17	106.056999206543	0.0160538755900415	wt	L	D2	S013	S	S	1000000008
18	112.686996459961	0.0165206482072042	wt	L	D2	S013	S	S	1000000008
