# Supplementary material for: Rapid meiotic prophase chromosome movements in Arabidopsis thaliana are linked to essential reorganization at the nuclear envelope
Source: Nat Commun. 2024 Jul 16;15:5964. doi: 10.1038/s41467-024-50169-4 (PMC11252379; doi:10.1038/s41467-024-50169-4)
Supplement: Supplementary file 19 — Source Data [file 41467_2024_50169_MOESM19_ESM.zip › Source Data/figure-3c.tsv]

outreach.ratio.normalized	genotype	stage	anther	serie	cell	cell.type
8.83959522708932	wt	D	B2	S008	M1	M
22.2647643405093	wt	D	B2	S008	M2	M
22.2953054088364	wt	D	B2	S008	M3	M
12.3699216198232	wt	D	B2	S008	S	S
18.1160425342278	wt	D	E2	S015	M1	M
17.8241763376841	wt	D	E2	S015	M2	M
17.6928634789608	wt	D	E2	S015	M3	M
24.4868208940432	wt	D	E2	S015	S	S
27.2423981950908	wt	D	W1	S00X	M1	M
14.2887028324691	wt	D	W1	S00X	M2	M
24.8776144981942	wt	D	W1	S00X	M3	M
17.4437482623185	wt	D	W1	S00X	S	S
64.9576693228692	wt	D	Y1	S001	M1	M
18.7256287473397	wt	D	Y1	S001	M2	M
17.0745497728538	wt	D	Y1	S001	M3	M
31.6196493162064	wt	D	Y1	S001	S	S
21.3853424912221	wt	D	Y1	S002	M1	M
27.675740756331	wt	D	Y1	S002	M2	M
36.1594411005979	wt	D	Y1	S002	M3	M
14.8111624093187	wt	D	Y1	S002	S	S
35.6702314984232	wt	L	D2	S013	M1	M
33.1718570130482	wt	L	D2	S013	M2	M
27.5728152922428	wt	L	D2	S013	M3	M
16.7843378159053	wt	L	D2	S013	S	S
11.3560285206609	wt	L	E1	S014	M1	M
22.9363394125872	wt	L	E1	S014	M2	M
22.9977128627565	wt	L	E1	S014	M3	M
16.897757338834	wt	L	E1	S014	S	S
32.2962311433327	wt	L	F3	S003	M1	M
15.9370854310598	wt	L	F3	S003	M2	M
25.5635107710358	wt	L	F3	S003	M3	M
17.8126037763238	wt	L	H0	S005	M1	M
22.5075003408041	wt	L	H0	S005	M2	M
28.5325357664154	wt	L	H0	S005	M3	M
23.78051375527	wt	L	H0	S006	M1	M
40.0646427277984	wt	L	H0	S006	M2	M
20.3070147798684	wt	L	H0	S006	M3	M
32.3598724574033	wt	L	H0	S006	S	S
40.6099323650328	wt	P	A2	S004	M1	M
22.3665966140566	wt	P	A2	S004	M2	M
70.6273073960311	wt	P	A2	S004	M3	M
10.4374251315475	wt	P	A2	S004	S	S
39.0948147191341	wt	P	A3	S005	M1	M
34.652538173904	wt	P	A3	S005	M2	M
54.6996897207666	wt	P	A3	S005	M3	M
10.7770100444886	wt	P	A3	S005	S	S
43.6621108929388	wt	P	A4	S006	M1	M
39.6364663481993	wt	P	A4	S006	M2	M
17.4193552350357	wt	P	A4	S006	S	S
49.7016191802373	wt	P	B3	S009	M1	M
51.8839781768366	wt	P	B3	S009	M2	M
27.5108500102856	wt	P	B3	S009	M3	M
50.2288040253598	wt	P	F0	S001	M1	M
45.0542833108715	wt	P	F0	S001	M2	M
40.7344478015505	wt	P	F0	S001	M3	M
11.8797883960322	wt	P	F4	S00X	M1	M
23.9041780826113	wt	P	F4	S00X	M2	M
13.4862402097945	wt	P	F4	S00X	M3	M
28.644850165404	wt	P	F4	S00X	S	S
35.8821129476075	wt	P	F5	S00X	M1	M
38.9608382760053	wt	P	F5	S00X	M2	M
15.6174717342424	wt	P	F5	S00X	S	S
39.3959208277141	wt	Z	B1	S007	M2	M
43.9645854460532	wt	Z	B1	S007	M3	M
42.4018303834991	wt	Z	F1	S001	M1	M
39.0995765497501	wt	Z	F1	S001	M2	M
44.0647475038209	wt	Z	F1	S001	M3	M
29.1947686216727	wt	Z	F6	S00X	M1	M
44.9408554746648	wt	Z	F6	S00X	M2	M
16.4506268268651	wt	Z	F6	S00X	M3	M
26.7520460297248	wt	Z	F6	S00X	S	S
43.2667834832511	wt	Z	G1	S00X	M1	M
35.1387961684148	wt	Z	G1	S00X	M2	M
30.3944691189253	wt	Z	G1	S00X	M3	M
26.1041361954002	wt	Z	G3	S00X	M1	M
26.8125635086409	wt	Z	G3	S00X	M2	M
15.6863718839286	wt	Z	G3	S00X	S	S
62.0838167083427	wt	Z	G4	S00X	M1	M
32.8611323348338	wt	Z	G4	S00X	M2	M
57.2845776187892	wt	Z	G4	S00X	M3	M
33.2661727277266	wt	Z	H1	S00X	M1	M
53.6850448811749	wt	Z	H1	S00X	M2	M
48.1040180988904	wt	Z	H1	S00X	M3	M
19.25514483501	wt	D	B2	S008	M1	M
29.325946986713	wt	D	B2	S008	M2	M
14.5293743995979	wt	D	B2	S008	M3	M
14.4016963704092	wt	D	B2	S008	S	S
15.126472134324	wt	D	E2	S015	M1	M
20.1406246946445	wt	D	E2	S015	M2	M
18.4964338242255	wt	D	E2	S015	M3	M
14.7486148985373	wt	D	E2	S015	S	S
21.8299915778145	wt	D	W1	S00X	M1	M
26.9514923111718	wt	D	W1	S00X	M2	M
34.3524032845187	wt	D	W1	S00X	M3	M
13.5846009734401	wt	D	W1	S00X	S	S
34.4084227782152	wt	D	Y1	S001	M1	M
12.6255673412909	wt	D	Y1	S001	M2	M
21.1604207149855	wt	D	Y1	S001	M3	M
30.7459664703831	wt	D	Y1	S001	S	S
15.548786935557	wt	D	Y1	S002	M1	M
29.4205337646075	wt	D	Y1	S002	M2	M
16.2911510486888	wt	D	Y1	S002	M3	M
27.6529933889295	wt	D	Y1	S002	S	S
42.5277493579852	wt	L	D2	S013	M1	M
27.0017040113753	wt	L	D2	S013	M3	M
15.2611803130661	wt	L	D2	S013	S	S
9.8521213332015	wt	L	E1	S014	M1	M
16.0303856071962	wt	L	E1	S014	M2	M
18.214761179066	wt	L	E1	S014	M3	M
14.4032294863727	wt	L	F3	S003	M1	M
24.3545159781971	wt	L	F3	S003	M2	M
20.657150950546	wt	L	F3	S003	M3	M
28.6596048939147	wt	L	H0	S005	M1	M
43.5560771287632	wt	L	H0	S005	M2	M
54.3650076286995	wt	L	H0	S005	M3	M
19.3106577824447	wt	L	H0	S005	S	S
31.6663398406014	wt	L	H0	S006	M1	M
38.5197282919863	wt	L	H0	S006	M2	M
34.4843920209493	wt	L	H0	S006	M3	M
47.8278710877778	wt	P	A2	S004	M1	M
18.6474392667778	wt	P	A2	S004	M2	M
26.7598041080941	wt	P	A2	S004	M3	M
27.7161977582821	wt	P	A2	S004	S	S
28.1246735934299	wt	P	A3	S005	M1	M
34.8146830123179	wt	P	A3	S005	M2	M
40.9566191827032	wt	P	A3	S005	M3	M
20.1289466661395	wt	P	A3	S005	S	S
23.3439614367643	wt	P	A4	S006	M1	M
33.1945212729884	wt	P	A4	S006	M2	M
31.5317622701285	wt	P	A4	S006	M3	M
22.801415038127	wt	P	A4	S006	S	S
44.3567721148749	wt	P	B3	S009	M1	M
43.5697197078722	wt	P	B3	S009	M2	M
37.249703572045	wt	P	B3	S009	M3	M
60.8597813619317	wt	P	F0	S001	M1	M
31.0401619388421	wt	P	F0	S001	M2	M
41.0769390664326	wt	P	F0	S001	M3	M
22.0183806694313	wt	P	F4	S00X	M1	M
13.2540621159398	wt	P	F4	S00X	M2	M
16.3310729881471	wt	P	F4	S00X	M3	M
14.6325592639953	wt	P	F4	S00X	S	S
25.0960764255302	wt	P	F5	S00X	M1	M
27.392652149953	wt	P	F5	S00X	M2	M
34.5717377923246	wt	P	F5	S00X	M3	M
20.7271496771905	wt	P	F5	S00X	S	S
22.8522661746691	wt	Z	B1	S007	M1	M
35.4067845311292	wt	Z	B1	S007	M2	M
49.7719244739277	wt	Z	B1	S007	M3	M
22.4223902017567	wt	Z	B1	S007	S	S
52.260011432314	wt	Z	F1	S001	M2	M
49.2678323895817	wt	Z	F1	S001	M3	M
17.7468446819364	wt	Z	F1	S001	S	S
48.2593816092683	wt	Z	F6	S00X	M1	M
28.3653474508139	wt	Z	F6	S00X	M2	M
38.0247030931691	wt	Z	F6	S00X	M3	M
14.6557499929047	wt	Z	F6	S00X	S	S
37.6696883434593	wt	Z	G1	S00X	M1	M
12.7469016632412	wt	Z	G1	S00X	M2	M
35.9122115069066	wt	Z	G1	S00X	M3	M
19.6388838373225	wt	Z	G3	S00X	M1	M
29.7656025433573	wt	Z	G3	S00X	M2	M
60.3130237867419	wt	Z	G3	S00X	M3	M
19.1829624248018	wt	Z	G3	S00X	S	S
37.0036380949274	wt	Z	G4	S00X	M1	M
44.2028145441229	wt	Z	G4	S00X	M2	M
47.6617468688088	wt	Z	G4	S00X	M3	M
18.1152609284184	wt	Z	G4	S00X	S	S
58.616661196822	wt	Z	H1	S00X	M2	M
32.4332053529292	wt	Z	H1	S00X	M3	M
24.4680242098982	wt	D	B2	S008	M1	M
19.7138491876458	wt	D	B2	S008	M2	M
14.0916337621258	wt	D	B2	S008	M3	M
10.5178363568737	wt	D	B2	S008	S	S
16.5415062191605	wt	D	E2	S015	M1	M
14.3713883202021	wt	D	E2	S015	M2	M
20.2762738487901	wt	D	E2	S015	M3	M
13.8219544541117	wt	D	E2	S015	S	S
33.9091954698352	wt	D	W1	S00X	M1	M
14.4414168757041	wt	D	W1	S00X	M2	M
18.0130133526935	wt	D	W1	S00X	M3	M
21.7792030864185	wt	D	W1	S00X	S	S
19.3700950756332	wt	D	Y1	S001	M1	M
10.0674089717508	wt	D	Y1	S001	M2	M
17.9408719886744	wt	D	Y1	S001	M3	M
21.9704692552839	wt	D	Y1	S001	S	S
27.4485211634327	wt	D	Y1	S002	M1	M
43.6311047950273	wt	D	Y1	S002	M2	M
15.5023754608	wt	D	Y1	S002	M3	M
25.108866736698	wt	L	D2	S013	M1	M
22.5207657625104	wt	L	D2	S013	M2	M
38.265563561965	wt	L	D2	S013	M3	M
23.8901892269765	wt	L	D2	S013	S	S
16.9976317708381	wt	L	E1	S014	M1	M
30.1121055350203	wt	L	E1	S014	M2	M
11.3861503480943	wt	L	E1	S014	M3	M
26.8695615811317	wt	L	F3	S003	M1	M
14.2755394363801	wt	L	F3	S003	M2	M
18.5668915769361	wt	L	F3	S003	M3	M
25.992068014207	wt	L	H0	S005	M1	M
46.3160559301428	wt	L	H0	S005	M2	M
53.4597106074131	wt	L	H0	S005	M3	M
12.1751202126565	wt	L	H0	S005	S	S
33.0700626944431	wt	L	H0	S006	M1	M
29.9866817041575	wt	L	H0	S006	M2	M
27.583060406964	wt	L	H0	S006	M3	M
16.0011144222306	wt	L	H0	S006	S	S
55.1048594146361	wt	P	A2	S004	M1	M
35.9908347594292	wt	P	A2	S004	M2	M
16.3570760746389	wt	P	A2	S004	M3	M
18.657618912449	wt	P	A2	S004	S	S
37.8011845041762	wt	P	A3	S005	M1	M
43.2151778257498	wt	P	A3	S005	M2	M
28.9807507365331	wt	P	A3	S005	M3	M
17.5672999850578	wt	P	A3	S005	S	S
56.9417601310424	wt	P	A4	S006	M1	M
34.2686816734006	wt	P	A4	S006	M2	M
47.2106499884508	wt	P	A4	S006	M3	M
15.8400580871771	wt	P	A4	S006	S	S
31.604200011741	wt	P	B3	S009	M1	M
44.504899859155	wt	P	B3	S009	M2	M
31.5531942870765	wt	P	B3	S009	M3	M
21.5484315310792	wt	P	B3	S009	S	S
58.1673421399843	wt	P	F0	S001	M1	M
54.5625518971247	wt	P	F0	S001	M2	M
45.104756008164	wt	P	F0	S001	M3	M
12.2858649819377	wt	P	F4	S00X	M1	M
11.7013858924998	wt	P	F4	S00X	M2	M
14.4676750463898	wt	P	F4	S00X	M3	M
11.8113094861855	wt	P	F4	S00X	S	S
30.7342247155378	wt	P	F5	S00X	M1	M
42.272928616082	wt	P	F5	S00X	M2	M
12.8082011350677	wt	P	F5	S00X	S	S
29.7306705611395	wt	Z	B1	S007	M1	M
28.6255301645412	wt	Z	F1	S001	M1	M
58.0365010245525	wt	Z	F1	S001	M2	M
35.6804775871851	wt	Z	F1	S001	M3	M
22.8139121959868	wt	Z	F1	S001	S	S
36.5851288788921	wt	Z	F6	S00X	M1	M
50.1620330076459	wt	Z	F6	S00X	M2	M
28.0213009068443	wt	Z	F6	S00X	M3	M
23.3670021658004	wt	Z	F6	S00X	S	S
59.5394453277403	wt	Z	G1	S00X	M1	M
30.4276321536532	wt	Z	G1	S00X	M2	M
22.3393414403912	wt	Z	G1	S00X	M3	M
20.4402017735626	wt	Z	G1	S00X	S	S
47.1745236144052	wt	Z	G3	S00X	M1	M
35.6330652800145	wt	Z	G3	S00X	M2	M
20.2713037738432	wt	Z	G3	S00X	M3	M
21.4959953361993	wt	Z	G4	S00X	M1	M
22.9283342706741	wt	Z	G4	S00X	M2	M
32.7509190232488	wt	Z	G4	S00X	M3	M
38.3402259822523	wt	Z	H1	S00X	M1	M
61.2920782367531	wt	Z	H1	S00X	M2	M
38.9156802493949	wt	Z	H1	S00X	M3	M
13.5476941769169	wt	D	B2	S008	M1	M
20.5655252052456	wt	D	B2	S008	M2	M
10.0978000873397	wt	D	B2	S008	M3	M
16.325096386462	wt	D	E2	S015	M1	M
22.2616226757898	wt	D	E2	S015	M2	M
18.6673938642051	wt	D	E2	S015	M3	M
15.3566015035056	wt	D	E2	S015	S	S
23.552503588219	wt	D	W1	S00X	M1	M
24.2456615487174	wt	D	W1	S00X	M2	M
14.7814388657845	wt	D	W1	S00X	M3	M
14.0672147573545	wt	D	W1	S00X	S	S
25.03184421562	wt	D	Y1	S001	M1	M
23.3189301818483	wt	D	Y1	S001	M2	M
25.8909267187015	wt	D	Y1	S001	M3	M
16.5737083253553	wt	D	Y1	S001	S	S
27.6118957791938	wt	D	Y1	S002	M1	M
28.8737112397062	wt	D	Y1	S002	M2	M
24.3803644472743	wt	D	Y1	S002	M3	M
19.0498402300303	wt	D	Y1	S002	S	S
21.9968724938436	wt	L	D2	S013	M1	M
29.7846150789452	wt	L	D2	S013	M2	M
53.2500865410804	wt	L	D2	S013	M3	M
18.4507051213209	wt	L	E1	S014	M1	M
19.2609607321165	wt	L	E1	S014	M2	M
21.8008831981302	wt	L	E1	S014	M3	M
24.1465713993542	wt	L	F3	S003	M1	M
21.1049257597383	wt	L	F3	S003	M2	M
18.6441951345424	wt	L	F3	S003	M3	M
39.6838185947662	wt	L	H0	S005	M1	M
45.7967270703147	wt	L	H0	S005	M2	M
25.7309349581717	wt	L	H0	S005	M3	M
33.5613942722437	wt	L	H0	S006	M1	M
39.3195225029746	wt	L	H0	S006	M2	M
32.9122390301146	wt	L	H0	S006	M3	M
39.884983282571	wt	L	H0	S006	S	S
43.2097849681407	wt	P	A2	S004	M1	M
30.8953522827788	wt	P	A2	S004	M3	M
11.0252652020176	wt	P	A2	S004	S	S
40.6455815320395	wt	P	A3	S005	M1	M
36.7887523989411	wt	P	A3	S005	M2	M
35.4864209184519	wt	P	A3	S005	M3	M
14.9273075598919	wt	P	A3	S005	S	S
18.5853790122477	wt	P	A4	S006	M3	M
24.7038630405439	wt	P	A4	S006	S	S
52.109745184421	wt	P	B3	S009	M1	M
20.1826361759572	wt	P	B3	S009	M2	M
25.4581450034612	wt	P	B3	S009	M3	M
33.4917260240663	wt	P	B3	S009	S	S
33.8555574879619	wt	P	F0	S001	M1	M
40.0361204928241	wt	P	F0	S001	M2	M
23.6286732883238	wt	P	F0	S001	M3	M
21.8242284348147	wt	P	F0	S001	S	S
21.7878706490396	wt	P	F4	S00X	M1	M
18.0979657257579	wt	P	F4	S00X	M2	M
17.9018999041825	wt	P	F4	S00X	M3	M
13.0002723736318	wt	P	F4	S00X	S	S
21.9973773963567	wt	P	F5	S00X	M1	M
23.4222585167075	wt	P	F5	S00X	M2	M
22.241188015807	wt	P	F5	S00X	M3	M
13.8231070263029	wt	P	F5	S00X	S	S
31.2992250640235	wt	Z	B1	S007	M3	M
20.7281715063665	wt	Z	B1	S007	S	S
40.2747607035555	wt	Z	F1	S001	M1	M
32.7290556416446	wt	Z	F1	S001	M2	M
40.1719796495096	wt	Z	F1	S001	M3	M
20.5244361537205	wt	Z	F6	S00X	M1	M
48.4018979311899	wt	Z	F6	S00X	M2	M
21.8890058100263	wt	Z	F6	S00X	M3	M
12.8101270666467	wt	Z	F6	S00X	S	S
38.6036477266636	wt	Z	G1	S00X	M1	M
34.3869018520987	wt	Z	G1	S00X	M2	M
27.5569475325532	wt	Z	G1	S00X	M3	M
35.2592441463798	wt	Z	G3	S00X	M2	M
19.0683415943581	wt	Z	G3	S00X	M3	M
15.4300016775153	wt	Z	G3	S00X	S	S
56.4290913442679	wt	Z	G4	S00X	M1	M
18.8036763943634	wt	Z	G4	S00X	S	S
39.6261982203833	wt	Z	H1	S00X	M1	M
25.9243817536887	wt	Z	H1	S00X	M2	M
35.4230809395052	wt	Z	H1	S00X	M3	M
16.3956021560045	wt	D	B2	S008	M1	M
19.8988301810282	wt	D	B2	S008	M2	M
25.4504318560369	wt	D	B2	S008	M3	M
27.4449997065999	wt	D	E2	S015	M1	M
16.042976150404	wt	D	E2	S015	M2	M
13.908581501836	wt	D	E2	S015	S	S
15.9671525115844	wt	D	W1	S00X	M1	M
19.9275328779156	wt	D	W1	S00X	M2	M
44.7588423868921	wt	D	W1	S00X	M3	M
26.3128652026392	wt	D	W1	S00X	S	S
42.6790849569793	wt	D	Y1	S001	M1	M
19.7187960136799	wt	D	Y1	S001	M3	M
20.8171903784894	wt	D	Y1	S001	S	S
19.1497433932375	wt	D	Y1	S002	S	S
25.8083401899711	wt	L	D2	S013	M1	M
26.6782406909466	wt	L	D2	S013	M2	M
20.1772506397204	wt	L	D2	S013	M3	M
14.1537312861532	wt	L	D2	S013	S	S
21.4611017116183	wt	L	E1	S014	M1	M
36.4318844639422	wt	L	E1	S014	M2	M
24.2179558155907	wt	L	E1	S014	M3	M
13.5909481812721	wt	L	E1	S014	S	S
34.6213369632047	wt	L	F3	S003	M1	M
23.5741334720095	wt	L	F3	S003	M2	M
25.1229948572938	wt	L	F3	S003	M3	M
17.8154436421896	wt	L	H0	S005	M1	M
20.3277611771498	wt	L	H0	S005	M2	M
33.316581103787	wt	L	H0	S005	M3	M
45.9487802654878	wt	L	H0	S006	M1	M
26.4884897620184	wt	L	H0	S006	M2	M
48.9655570884839	wt	L	H0	S006	M3	M
14.446925287543	wt	L	H0	S006	S	S
45.6752538317087	wt	P	A2	S004	M1	M
12.1582162751127	wt	P	A2	S004	S	S
27.2040920750654	wt	P	A3	S005	M1	M
23.7552514729859	wt	P	A3	S005	M2	M
32.2286957956094	wt	P	A3	S005	M3	M
16.145682536417	wt	P	A3	S005	S	S
33.1069263149897	wt	P	A4	S006	M1	M
25.4824302315424	wt	P	A4	S006	M2	M
15.0313436797536	wt	P	A4	S006	S	S
59.8314953078969	wt	P	B3	S009	M1	M
55.8225555749892	wt	P	B3	S009	M2	M
33.8783174143667	wt	P	B3	S009	M3	M
20.5660597732779	wt	P	B3	S009	S	S
49.1923772041768	wt	P	F0	S001	M1	M
51.9843129558524	wt	P	F0	S001	M2	M
29.3066734534696	wt	P	F0	S001	M3	M
13.7818703034611	wt	P	F0	S001	S	S
14.5948108516314	wt	P	F4	S00X	M1	M
19.4833900483947	wt	P	F4	S00X	M2	M
16.3547005137139	wt	P	F4	S00X	S	S
29.8274469867451	wt	P	F5	S00X	M1	M
31.5814110734545	wt	P	F5	S00X	M2	M
32.1908700354269	wt	P	F5	S00X	M3	M
16.7525586529595	wt	P	F5	S00X	S	S
33.1633919006348	wt	Z	B1	S007	M1	M
26.4424301899514	wt	Z	B1	S007	S	S
39.5281218835252	wt	Z	F1	S001	M1	M
40.4369264482348	wt	Z	F1	S001	M2	M
44.8176506712436	wt	Z	F1	S001	M3	M
17.1200675103221	wt	Z	F1	S001	S	S
28.7838000422234	wt	Z	F6	S00X	M2	M
28.9781710660714	wt	Z	F6	S00X	S	S
36.813042791024	wt	Z	G1	S00X	M1	M
22.8172772918375	wt	Z	G1	S00X	M3	M
14.3525204565302	wt	Z	G1	S00X	S	S
41.454292534405	wt	Z	G3	S00X	M2	M
16.8419846701173	wt	Z	G3	S00X	M3	M
16.6383477538019	wt	Z	G3	S00X	S	S
80.6885525306486	wt	Z	G4	S00X	M1	M
17.1754459438869	wt	Z	G4	S00X	S	S
35.1326719883891	wt	Z	H1	S00X	M2	M
28.1540620096698	wt	Z	H1	S00X	M3	M
23.3407207226094	wt	D	B2	S008	M1	M
25.8827619008772	wt	D	B2	S008	M2	M
16.263361500929	wt	D	B2	S008	M3	M
16.5717565006218	wt	D	E2	S015	M1	M
14.3188229411838	wt	D	E2	S015	S	S
13.6438933273392	wt	D	W1	S00X	M3	M
11.4275243305973	wt	D	W1	S00X	S	S
33.6062820444172	wt	D	Y1	S001	M1	M
17.3492261680077	wt	D	Y1	S001	M3	M
12.610073224802	wt	D	Y1	S001	S	S
23.7285629843433	wt	L	D2	S013	M1	M
26.4618777727626	wt	L	D2	S013	M2	M
43.8390995685606	wt	L	D2	S013	M3	M
23.0171945345365	wt	L	D2	S013	S	S
14.6007179161008	wt	L	E1	S014	M1	M
17.7832394639556	wt	L	E1	S014	M3	M
11.8793467400142	wt	L	E1	S014	S	S
25.6583312513818	wt	L	F3	S003	M1	M
15.8284444533463	wt	L	F3	S003	M2	M
22.2305395580277	wt	L	F3	S003	M3	M
23.570271095726	wt	L	F3	S003	S	S
19.8268691857765	wt	L	H0	S005	M1	M
29.5363675722736	wt	L	H0	S005	M2	M
59.7903759741087	wt	L	H0	S005	M3	M
43.0092733676876	wt	L	H0	S006	M1	M
31.173692538306	wt	L	H0	S006	M2	M
33.3567625849841	wt	L	H0	S006	M3	M
18.4800907076346	wt	L	H0	S006	S	S
23.2096220739099	wt	P	A2	S004	S	S
19.6049092990839	wt	P	A3	S005	S	S
34.8764263084672	wt	P	A4	S006	M2	M
32.9004810309578	wt	P	A4	S006	S	S
12.9486650369857	wt	P	B3	S009	S	S
36.2210442788922	wt	P	F0	S001	S	S
22.7104746802624	wt	P	F4	S00X	M1	M
14.2615568846788	wt	P	F4	S00X	M2	M
15.4012574676752	wt	P	F4	S00X	S	S
20.0351194394522	wt	P	F5	S00X	S	S
34.4190771265543	wt	Z	B1	S007	M1	M
18.1829093463141	wt	Z	B1	S007	S	S
32.1559776171527	wt	Z	F1	S001	M1	M
42.9435100805648	wt	Z	F1	S001	M3	M
22.7846951470789	wt	Z	F1	S001	S	S
28.3322424292679	wt	Z	F6	S00X	M3	M
34.6617629302885	wt	Z	F6	S00X	S	S
21.5433827508911	wt	Z	G1	S00X	S	S
42.8952081304176	wt	Z	G3	S00X	M3	M
28.8149575309422	wt	Z	G3	S00X	S	S
60.8755203884458	wt	Z	G4	S00X	M1	M
23.1566835448701	wt	Z	G4	S00X	M2	M
15.9410538002214	wt	Z	G4	S00X	S	S
11.8427383840164	wt	D	B2	S008	M1	M
20.9606454140549	wt	D	B2	S008	M2	M
18.2320647937634	wt	D	B2	S008	M3	M
19.6906258438342	wt	D	E2	S015	M1	M
18.4786492841447	wt	D	E2	S015	S	S
17.7594072574805	wt	D	W1	S00X	M3	M
11.6926239655246	wt	D	Y1	S001	M1	M
29.9448141232956	wt	D	Y1	S001	S	S
26.9473958214652	wt	L	D2	S013	M1	M
13.5194210762591	wt	L	D2	S013	M2	M
33.84112792755	wt	L	D2	S013	M3	M
15.7672957060574	wt	L	D2	S013	S	S
22.7192677741279	wt	L	E1	S014	M1	M
20.4163098017339	wt	L	E1	S014	M2	M
12.3522299898889	wt	L	E1	S014	M3	M
26.1621171055124	wt	L	E1	S014	S	S
38.5539399299631	wt	L	F3	S003	M1	M
20.8113656170278	wt	L	F3	S003	M2	M
13.9319853005814	wt	L	F3	S003	M3	M
16.0999423834579	wt	L	F3	S003	S	S
22.8038698064256	wt	L	H0	S005	M1	M
24.2387711551955	wt	L	H0	S005	M3	M
35.6327213352504	wt	L	H0	S006	M2	M
10.1185960850263	wt	P	A2	S004	S	S
12.993180097866	wt	P	A3	S005	S	S
27.3983697345143	wt	P	A4	S006	S	S
33.7320417878181	wt	P	B3	S009	S	S
12.0830516291453	wt	P	F0	S001	S	S
15.1016415252472	wt	P	F4	S00X	M2	M
17.6738030816543	wt	P	F4	S00X	S	S
22.9944707909785	wt	P	F5	S00X	S	S
30.4940510400496	wt	Z	B1	S007	M1	M
22.1445992574485	wt	Z	B1	S007	M2	M
34.0563896909208	wt	Z	B1	S007	M3	M
22.8066833692823	wt	Z	B1	S007	S	S
34.0855392128706	wt	Z	F1	S001	S	S
14.4545088646626	wt	Z	F6	S00X	S	S
24.3554014208994	wt	Z	G3	S00X	S	S
23.3813487465613	wt	Z	G4	S00X	S	S
12.7295064903691	wt	D	B2	S008	M2	M
11.7977278980022	wt	D	B2	S008	M3	M
19.725608857598	wt	D	E2	S015	S	S
34.2777891855213	wt	D	W1	S00X	S	S
28.2679717663314	wt	D	Y1	S001	S	S
20.1033819584561	wt	L	D2	S013	M1	M
24.3638702514918	wt	L	D2	S013	M2	M
43.9867039339137	wt	L	D2	S013	M3	M
14.3809124574278	wt	L	D2	S013	S	S
20.211945364829	wt	L	E1	S014	M1	M
19.2660044859237	wt	L	E1	S014	M2	M
25.0044805624487	wt	L	E1	S014	M3	M
20.5522409099559	wt	L	E1	S014	S	S
31.2850336543962	wt	L	F3	S003	M1	M
20.3917611363807	wt	L	F3	S003	M2	M
23.5904624211907	wt	L	F3	S003	M3	M
18.0628690806155	wt	L	F3	S003	S	S
19.522090821133	wt	L	H0	S005	M1	M
26.5333198782039	wt	L	H0	S005	M3	M
35.0527629043255	wt	L	H0	S005	S	S
30.9368049836983	wt	L	H0	S006	M2	M
18.8301530989728	wt	L	H0	S006	S	S
17.8294845802012	wt	P	A2	S004	S	S
20.170705441764	wt	P	A3	S005	S	S
18.3216144199532	wt	P	A4	S006	S	S
38.9526781972903	wt	P	B3	S009	S	S
23.8128954442059	wt	P	F0	S001	S	S
16.0651600614014	wt	P	F4	S00X	S	S
24.8364245092346	wt	P	F5	S00X	S	S
20.9972863457703	wt	Z	B1	S007	S	S
23.4693070980395	wt	Z	F1	S001	S	S
26.1860691750388	wt	Z	F6	S00X	S	S
43.6697529429158	wt	Z	G1	S00X	S	S
10.840768797576	wt	Z	G3	S00X	S	S
20.0275298314001	wt	Z	G4	S00X	S	S
14.0955913003422	wt	D	E2	S015	S	S
16.9484579727201	wt	D	W1	S00X	S	S
20.0119401508693	wt	D	Y1	S001	S	S
31.0550649143887	wt	D	Y1	S002	S	S
27.2429100195626	wt	L	D2	S013	M1	M
24.0842192100081	wt	L	D2	S013	M2	M
30.3535506273259	wt	L	D2	S013	M3	M
23.934701683286	wt	L	D2	S013	S	S
15.978934275945	wt	L	E1	S014	M1	M
26.2074947956944	wt	L	E1	S014	M3	M
21.5376100886337	wt	L	F3	S003	M2	M
18.5164167975629	wt	L	F3	S003	M3	M
15.55445934441	wt	L	F3	S003	S	S
17.4713992586821	wt	L	H0	S005	M1	M
22.1444711050664	wt	L	H0	S005	M3	M
47.8225754439411	wt	L	H0	S005	S	S
26.8301555204695	wt	L	H0	S006	M2	M
20.8038542033544	wt	P	A2	S004	S	S
18.1423216284379	wt	P	A3	S005	S	S
29.4628108450409	wt	P	A4	S006	S	S
27.0689630487662	wt	P	B3	S009	S	S
18.6881571736584	wt	P	F0	S001	S	S
12.6260298695084	wt	P	F5	S00X	S	S
35.0833527997265	wt	Z	B1	S007	M3	M
13.2206595285449	wt	Z	B1	S007	S	S
54.1024967030477	wt	Z	F1	S001	S	S
21.2450084956605	wt	Z	G1	S00X	S	S
24.7211607278564	wt	Z	G3	S00X	S	S
15.0130512382483	wt	Z	G4	S00X	S	S
40.1285722550148	wt	D	E2	S015	S	S
24.0241135013915	wt	D	W1	S00X	S	S
30.8402160387542	wt	D	Y1	S001	S	S
47.9715911253443	wt	D	Y1	S002	S	S
32.152029153852	wt	L	D2	S013	M1	M
33.2287515382644	wt	L	D2	S013	M3	M
26.9842172512792	wt	L	D2	S013	S	S
19.1777850375456	wt	L	E1	S014	M1	M
19.7769535739063	wt	L	E1	S014	M3	M
19.9443009086404	wt	L	F3	S003	M2	M
8.86115683203385	wt	L	F3	S003	M3	M
26.9684057954312	wt	L	F3	S003	S	S
24.4972037314318	wt	L	H0	S005	M3	M
29.3610883376886	wt	L	H0	S005	S	S
32.4689564166387	wt	L	H0	S006	M2	M
16.058219880729	wt	L	H0	S006	S	S
13.6713080197144	wt	P	A2	S004	S	S
14.9991804123582	wt	P	A3	S005	S	S
36.5995293388025	wt	P	A4	S006	S	S
14.0372878056617	wt	P	B3	S009	S	S
19.7016575701544	wt	P	F0	S001	S	S
20.4193484109909	wt	P	F5	S00X	S	S
16.1194055116039	wt	Z	B1	S007	S	S
22.2737044794875	wt	Z	G1	S00X	S	S
20.2666334669993	wt	Z	G3	S00X	S	S
21.5231179351271	wt	D	W1	S00X	S	S
22.4979318663115	wt	D	Y1	S001	S	S
25.5882255930522	wt	D	Y1	S002	S	S
13.8411087603426	wt	L	D2	S013	S	S
23.96687728969	wt	L	H0	S006	S	S
14.0768816883821	wt	P	A2	S004	S	S
19.6493424260071	wt	P	A3	S005	S	S
18.0937863635789	wt	P	B3	S009	S	S
18.991871231583	wt	P	F0	S001	S	S
25.6327397933006	wt	P	F5	S00X	S	S
16.1890231981327	wt	Z	B1	S007	S	S
16.1225165160555	wt	Z	G1	S00X	S	S
14.5350859543804	wt	Z	G4	S00X	S	S
16.4819266962505	wt	D	Y1	S001	S	S
18.4156195443068	wt	D	Y1	S002	S	S
35.8437962566402	wt	L	H0	S006	S	S
18.4619057101342	wt	P	A2	S004	S	S
16.1599547237782	wt	P	A3	S005	S	S
29.2034084743817	wt	P	A4	S006	S	S
30.8548435908911	wt	P	F0	S001	S	S
20.3146308761266	wt	Z	B1	S007	S	S
17.3326367635655	wt	Z	G1	S00X	S	S
13.8363899019375	wt	Z	G4	S00X	S	S
21.255945058076	wt	D	E2	S015	S	S
20.3411255203976	wt	D	W1	S00X	S	S
49.712722308117	wt	D	Y1	S002	S	S
33.6014334940709	wt	P	A4	S006	S	S
18.5892050018445	wt	Z	B1	S007	S	S
18.0695035383088	wt	Z	G1	S00X	S	S
15.8409867320419	wt	D	W1	S00X	S	S
21.5626716534512	wt	D	Y1	S002	S	S
18.431584509221	wt	P	F0	S001	S	S
19.6860115873328	wt	Z	G1	S00X	S	S
18.8321603359679	wt	Z	G4	S00X	S	S
9.51039684046805	wt	D	W1	S00X	S	S
35.6190442606821	wt	D	Y1	S002	S	S
19.466168519349	wt	P	A2	S004	S	S
19.3379877465826	wt	P	F0	S001	S	S
17.4869143988126	wt	Z	G1	S00X	S	S
13.5123372060261	wt	Z	G4	S00X	S	S
11.9309764914115	wt	D	W1	S00X	S	S
41.8032291258997	wt	D	Y1	S002	S	S
15.4886547455528	wt	P	F0	S001	S	S
16.6839396986377	wt	Z	G1	S00X	S	S
20.9714089667659	wt	D	W1	S00X	S	S
43.0796152887676	wt	D	Y1	S002	S	S
12.7523053091569	wt	Z	G1	S00X	S	S
12.5361091340747	wt	Z	G4	S00X	S	S
11.7337367413641	wt	Z	G1	S00X	S	S
18.5104670435076	wt	Z	G4	S00X	S	S
23.0271765930298	wt	Z	G1	S00X	S	S
19.8431680504865	wt	Z	G4	S00X	S	S
19.2098125908133	wt	Z	G1	S00X	S	S
15.9655109752715	wt	Z	H1	S00X	S	S
22.9618423500289	wt	Z	H1	S00X	S	S
11.3521279629179	wt	Z	H1	S00X	S	S
23.7862558085019	wt	Z	H1	S00X	S	S
18.3920062370437	wt	Z	H1	S00X	S	S
24.3930984725594	wt	Z	H1	S00X	S	S
15.5520388697646	wt	Z	H1	S00X	S	S
35.5698926298346	wt	Z	H1	S00X	S	S
33.8447802746367	wt	Z	H1	S00X	S	S
18.0534863165486	wt	Z	H1	S00X	S	S
