# Supplementary material for: Rapid meiotic prophase chromosome movements in Arabidopsis thaliana are linked to essential reorganization at the nuclear envelope
Source: Nat Commun. 2024 Jul 16;15:5964. doi: 10.1038/s41467-024-50169-4 (PMC11252379; doi:10.1038/s41467-024-50169-4)
Supplement: Supplementary file 19 — Source Data [file 41467_2024_50169_MOESM19_ESM.zip › Source Data/supplementary-figure1c.tsv]

timepoint	time	speed	genotype	stage	anther	serie	cell.type	cell	track
1	0	0.0851061929679566	wt	D	B2	S008	M	M1	1000000001
2	6.62799978256226	0.0597620086418405	wt	D	B2	S008	M	M1	1000000001
3	13.2550001144409	0.0344824832978186	wt	D	B2	S008	M	M1	1000000001
4	19.8850002288818	0.0335033235014828	wt	D	B2	S008	M	M1	1000000001
5	26.5130004882812	0.0366935017812976	wt	D	B2	S008	M	M1	1000000001
6	33.1399993896484	0.0594266550329117	wt	D	B2	S008	M	M1	1000000001
7	39.7700004577637	0.0655317257858578	wt	D	B2	S008	M	M1	1000000001
8	46.3979988098145	0.0560709345534686	wt	D	B2	S008	M	M1	1000000001
9	53.0279998779297	0.0724225445543587	wt	D	B2	S008	M	M1	1000000001
10	59.6549987792969	0.0978209465651084	wt	D	B2	S008	M	M1	1000000001
11	66.2850036621094	0.109700338857603	wt	D	B2	S008	M	M1	1000000001
12	72.9130020141602	0.0803600758830259	wt	D	B2	S008	M	M1	1000000001
13	79.5429992675781	0.0567583579847155	wt	D	B2	S008	M	M1	1000000001
14	86.1699981689453	0.0738691374373575	wt	D	B2	S008	M	M1	1000000001
15	92.7979965209961	0.17180616574796	wt	D	B2	S008	M	M1	1000000001
16	99.4280014038086	0.146515153422198	wt	D	B2	S008	M	M1	1000000001
17	106.055000305176	0.0882021207424539	wt	D	B2	S008	M	M1	1000000001
18	112.684997558594	0.141661738009565	wt	D	B2	S008	M	M1	1000000001
1	0	0.0372262147799099	wt	D	B2	S008	M	M1	1000000002
2	6.62799978256226	0.0896541517980428	wt	D	B2	S008	M	M1	1000000002
3	13.2550001144409	0.155457221567603	wt	D	B2	S008	M	M1	1000000002
4	19.8850002288818	0.150246571097404	wt	D	B2	S008	M	M1	1000000002
5	26.5130004882812	0.0897519363686547	wt	D	B2	S008	M	M1	1000000002
6	33.1399993896484	0.0962941435622934	wt	D	B2	S008	M	M1	1000000002
7	39.7700004577637	0.138680578532046	wt	D	B2	S008	M	M1	1000000002
8	46.3979988098145	0.131724198010954	wt	D	B2	S008	M	M1	1000000002
9	53.0279998779297	0.135309005282063	wt	D	B2	S008	M	M1	1000000002
10	59.6549987792969	0.207064879309346	wt	D	B2	S008	M	M1	1000000002
11	66.2850036621094	0.202111374207605	wt	D	B2	S008	M	M1	1000000002
12	72.9130020141602	0.117251636962972	wt	D	B2	S008	M	M1	1000000002
13	79.5429992675781	0.0961261010009653	wt	D	B2	S008	M	M1	1000000002
14	86.1699981689453	0.0843201081333476	wt	D	B2	S008	M	M1	1000000002
15	92.7979965209961	0.0579974804872749	wt	D	B2	S008	M	M1	1000000002
16	99.4280014038086	0.044696389167441	wt	D	B2	S008	M	M1	1000000002
17	106.055000305176	0.0393833103088863	wt	D	B2	S008	M	M1	1000000002
18	112.684997558594	0.0243731119462036	wt	D	B2	S008	M	M1	1000000002
1	0	0.0173992895413701	wt	D	B2	S008	S	S	1000000002
2	6.62799978256226	0.0588061634705293	wt	D	B2	S008	S	S	1000000002
3	13.2550001144409	0.117796395839247	wt	D	B2	S008	S	S	1000000002
4	19.8850002288818	0.134576266650872	wt	D	B2	S008	S	S	1000000002
5	26.5130004882812	0.13989045526622	wt	D	B2	S008	S	S	1000000002
6	33.1399993896484	0.148753258707992	wt	D	B2	S008	S	S	1000000002
7	39.7700004577637	0.0782881845575339	wt	D	B2	S008	S	S	1000000002
8	46.3979988098145	0.00641092559041686	wt	D	B2	S008	S	S	1000000002
9	53.0279998779297	0.00729089365540488	wt	D	B2	S008	S	S	1000000002
10	59.6549987792969	0.0143512283075483	wt	D	B2	S008	S	S	1000000002
11	66.2850036621094	0.0150236489876931	wt	D	B2	S008	S	S	1000000002
12	72.9130020141602	0.00762243394996973	wt	D	B2	S008	S	S	1000000002
13	79.5429992675781	0.00976389065934291	wt	D	B2	S008	S	S	1000000002
14	86.1699981689453	0.0168952627835024	wt	D	B2	S008	S	S	1000000002
15	92.7979965209961	0.0965732558145121	wt	D	B2	S008	S	S	1000000002
16	99.4280014038086	0.172226110276968	wt	D	B2	S008	S	S	1000000002
17	106.055000305176	0.0906052195154875	wt	D	B2	S008	S	S	1000000002
18	112.684997558594	0.00856336845643805	wt	D	B2	S008	S	S	1000000002
1	0	0.0947643487413448	wt	D	B2	S008	M	M1	1000000003
2	6.62799978256226	0.105495855168956	wt	D	B2	S008	M	M1	1000000003
3	13.2550001144409	0.108605815294547	wt	D	B2	S008	M	M1	1000000003
4	19.8850002288818	0.130314150676559	wt	D	B2	S008	M	M1	1000000003
5	26.5130004882812	0.141825943043799	wt	D	B2	S008	M	M1	1000000003
6	33.1399993896484	0.0799284918048956	wt	D	B2	S008	M	M1	1000000003
7	39.7700004577637	0.0440650983982898	wt	D	B2	S008	M	M1	1000000003
8	46.3979988098145	0.0906017134153606	wt	D	B2	S008	M	M1	1000000003
9	53.0279998779297	0.130802560365015	wt	D	B2	S008	M	M1	1000000003
10	59.6549987792969	0.112135374558787	wt	D	B2	S008	M	M1	1000000003
11	66.2850036621094	0.0949776677884501	wt	D	B2	S008	M	M1	1000000003
12	72.9130020141602	0.089092044441202	wt	D	B2	S008	M	M1	1000000003
13	79.5429992675781	0.0945270526898883	wt	D	B2	S008	M	M1	1000000003
14	86.1699981689453	0.0600840841640016	wt	D	B2	S008	M	M1	1000000003
15	92.7979965209961	0.0591690261140604	wt	D	B2	S008	M	M1	1000000003
16	99.4280014038086	0.166572594916184	wt	D	B2	S008	M	M1	1000000003
17	106.055000305176	0.186447571940347	wt	D	B2	S008	M	M1	1000000003
18	112.684997558594	0.147106944029361	wt	D	B2	S008	M	M1	1000000003
