# Supplementary material for: Rapid meiotic prophase chromosome movements in Arabidopsis thaliana are linked to essential reorganization at the nuclear envelope
Source: Nat Commun. 2024 Jul 16;15:5964. doi: 10.1038/s41467-024-50169-4 (PMC11252379; doi:10.1038/s41467-024-50169-4)
Supplement: Supplementary file 19 — Source Data [file 41467_2024_50169_MOESM19_ESM.zip › Source Data/supplementary-figure1b.tsv]

timepoint	time	speed	genotype	stage	anther	serie	cell.type	cell	track
1	0	0.157594171956778	wt	P	A3	S005	M	M1	1000000001
2	6.62799978256226	0.17886730257151	wt	P	A3	S005	M	M1	1000000001
3	13.2550001144409	0.150541405972319	wt	P	A3	S005	M	M1	1000000001
4	19.8880004882812	0.0871575615976128	wt	P	A3	S005	M	M1	1000000001
5	26.5149993896484	0.0696243491775397	wt	P	A3	S005	M	M1	1000000001
6	33.1430015563965	0.0534668668606982	wt	P	A3	S005	M	M1	1000000001
7	39.7700004577637	0.0931845130993995	wt	P	A3	S005	M	M1	1000000001
8	46.4000015258789	0.0877612663535265	wt	P	A3	S005	M	M1	1000000001
9	53.0279998779297	0.106253795219977	wt	P	A3	S005	M	M1	1000000001
10	59.6580009460449	0.110602480172954	wt	P	A3	S005	M	M1	1000000001
11	66.2850036621094	0.0338413421332051	wt	P	A3	S005	M	M1	1000000001
12	72.9130020141602	0.0409390917274075	wt	P	A3	S005	M	M1	1000000001
13	79.5429992675781	0.0688415772735464	wt	P	A3	S005	M	M1	1000000001
14	86.1729965209961	0.0815664532276156	wt	P	A3	S005	M	M1	1000000001
15	92.8000030517578	0.135486052294349	wt	P	A3	S005	M	M1	1000000001
16	99.4280014038086	0.142964344551245	wt	P	A3	S005	M	M1	1000000001
17	106.057998657227	0.151067950843966	wt	P	A3	S005	M	M1	1000000001
18	112.684997558594	0.208693666764132	wt	P	A3	S005	M	M1	1000000001
1	0	0.159996482446195	wt	P	A3	S005	M	M1	1000000002
2	6.62799978256226	0.165035418484705	wt	P	A3	S005	M	M1	1000000002
3	13.2550001144409	0.12353083381925	wt	P	A3	S005	M	M1	1000000002
4	19.8880004882812	0.08900822097475	wt	P	A3	S005	M	M1	1000000002
5	26.5149993896484	0.103234591574059	wt	P	A3	S005	M	M1	1000000002
6	33.1430015563965	0.093514744566297	wt	P	A3	S005	M	M1	1000000002
7	39.7700004577637	0.0688562955922195	wt	P	A3	S005	M	M1	1000000002
8	46.4000015258789	0.0659333917250781	wt	P	A3	S005	M	M1	1000000002
9	53.0279998779297	0.0900757064682013	wt	P	A3	S005	M	M1	1000000002
10	59.6580009460449	0.0726228107122861	wt	P	A3	S005	M	M1	1000000002
11	66.2850036621094	0.0723026460643081	wt	P	A3	S005	M	M1	1000000002
12	72.9130020141602	0.137277022609909	wt	P	A3	S005	M	M1	1000000002
13	79.5429992675781	0.204895401653306	wt	P	A3	S005	M	M1	1000000002
14	86.1729965209961	0.233799473633756	wt	P	A3	S005	M	M1	1000000002
15	92.8000030517578	0.133364132829415	wt	P	A3	S005	M	M1	1000000002
16	99.4280014038086	0.104289710645313	wt	P	A3	S005	M	M1	1000000002
17	106.057998657227	0.123150006048733	wt	P	A3	S005	M	M1	1000000002
18	112.684997558594	0.0759194802966612	wt	P	A3	S005	M	M1	1000000002
1	0	0.072325051812365	wt	P	A3	S005	M	M1	1000000003
2	6.62799978256226	0.0960178071746694	wt	P	A3	S005	M	M1	1000000003
3	13.2550001144409	0.150340221816372	wt	P	A3	S005	M	M1	1000000003
4	19.8880004882812	0.200534499445919	wt	P	A3	S005	M	M1	1000000003
5	26.5149993896484	0.1815584279474	wt	P	A3	S005	M	M1	1000000003
6	33.1430015563965	0.171722181537974	wt	P	A3	S005	M	M1	1000000003
7	39.7700004577637	0.158099726014599	wt	P	A3	S005	M	M1	1000000003
8	46.4000015258789	0.159054871263037	wt	P	A3	S005	M	M1	1000000003
9	53.0279998779297	0.17074356938918	wt	P	A3	S005	M	M1	1000000003
10	59.6580009460449	0.111713556965176	wt	P	A3	S005	M	M1	1000000003
11	66.2850036621094	0.143384112399728	wt	P	A3	S005	M	M1	1000000003
12	72.9130020141602	0.118607663934547	wt	P	A3	S005	M	M1	1000000003
13	79.5429992675781	0.0748080396990003	wt	P	A3	S005	M	M1	1000000003
14	86.1729965209961	0.0970678431428099	wt	P	A3	S005	M	M1	1000000003
15	92.8000030517578	0.134628908397278	wt	P	A3	S005	M	M1	1000000003
16	99.4280014038086	0.153842660480585	wt	P	A3	S005	M	M1	1000000003
17	106.057998657227	0.0977890216410301	wt	P	A3	S005	M	M1	1000000003
18	112.684997558594	0.0778331275400977	wt	P	A3	S005	M	M1	1000000003
1	0	0.0258995573774896	wt	P	A3	S005	S	S	1000000008
2	6.62799978256226	0.016649486636494	wt	P	A3	S005	S	S	1000000008
3	13.2550001144409	0.0124288800003462	wt	P	A3	S005	S	S	1000000008
4	19.8880004882812	0.0168180980760477	wt	P	A3	S005	S	S	1000000008
5	26.5149993896484	0.0224759577782341	wt	P	A3	S005	S	S	1000000008
6	33.1430015563965	0.0559728308076831	wt	P	A3	S005	S	S	1000000008
7	39.7700004577637	0.0760496381490422	wt	P	A3	S005	S	S	1000000008
8	46.4000015258789	0.0632188629326318	wt	P	A3	S005	S	S	1000000008
9	53.0279998779297	0.0374082891041612	wt	P	A3	S005	S	S	1000000008
10	59.6580009460449	0.0592737684885164	wt	P	A3	S005	S	S	1000000008
11	66.2850036621094	0.0706080105598876	wt	P	A3	S005	S	S	1000000008
12	72.9130020141602	0.0378060736528419	wt	P	A3	S005	S	S	1000000008
13	79.5429992675781	0.0387941188292506	wt	P	A3	S005	S	S	1000000008
14	86.1729965209961	0.0444106905558706	wt	P	A3	S005	S	S	1000000008
15	92.8000030517578	0.0388802675887489	wt	P	A3	S005	S	S	1000000008
16	99.4280014038086	0.0325652810677071	wt	P	A3	S005	S	S	1000000008
17	106.057998657227	0.046122531583453	wt	P	A3	S005	S	S	1000000008
18	112.684997558594	0.0579990640373032	wt	P	A3	S005	S	S	1000000008
