# Supplementary material for: Rapid meiotic prophase chromosome movements in Arabidopsis thaliana are linked to essential reorganization at the nuclear envelope
Source: Nat Commun. 2024 Jul 16;15:5964. doi: 10.1038/s41467-024-50169-4 (PMC11252379; doi:10.1038/s41467-024-50169-4)
Supplement: Supplementary file 19 — Source Data [file 41467_2024_50169_MOESM19_ESM.zip › Source Data/figure-3b.tsv]

time	msd.mean	msd.sd	stage	msd.predict1	msd.predict2	msd.predict
2.91000008583069	0.38233943136361	0.0192530969590653	ZP	3.9096453119179	-0.595398874839418	-0.820571605179735
5.82000017166138	0.752995189621161	0.0432250670229689	ZP	3.9969902206999	1.6437286985572	0.131057273201384
8.73000025749207	1.22280927221238	0.0793533834407248	ZP	4.0843351294819	2.96478389491156	1.02639724416236
11.6400003433228	1.76280043535292	0.121243796008744	ZP	4.17168003826391	3.90715970078753	1.86877780008257
14.5500004291534	2.3544101656328	0.166106324044034	ZP	4.2590249470459	4.64103644865384	2.66133149365975
17.4600005149841	2.96917724892623	0.212773141844015	ZP	4.34636985582791	5.24255359375366	3.40700558690458
20.3700006008148	3.58545603311227	0.258577217619281	ZP	4.43371476460991	5.75246336672714	4.10857301109618
23.2800006866455	4.22470312030187	0.30404272906859	ZP	4.52105967339191	6.19515792059684	4.76864267845584
26.1900007724762	4.85489962322231	0.346974836540679	ZP	4.60840458217392	6.58640712514912	5.38966918388449
29.1000008583069	5.46685387748616	0.389453446146548	ZP	4.69574949095592	6.93700014641379	5.97396193284183
32.0100009441376	6.06144281749146	0.429960768826685	ZP	4.78309439973792	7.25464609763583	6.52369372931077
34.9200010299683	6.6437910369552	0.467804273478444	ZP	4.87043930851992	7.54504614199175	7.04090885578333
37.830001115799	7.19337257570227	0.502583058967444	ZP	4.95778421730193	7.81253603496233	7.5275306753148
40.7400012016297	7.71951823485911	0.533584562541322	ZP	5.04512912608393	8.0604904615567	7.985368783916
43.6500012874603	8.2195263084718	0.561319721590319	ZP	5.13247403486593	8.29158789282155	8.41612573988097
46.560001373291	8.68616300485682	0.588155468280581	ZP	5.21981894364793	8.50799000988621	8.82140339507469
49.4700014591217	9.12035175244972	0.611613795153171	ZP	5.30716385242994	8.7114667800378	9.20270885172453
52.3800015449524	9.53161839097571	0.6378823277671	ZP	5.39450876121194	8.90348582249783	9.56146006686724
55.2900016307831	9.92681358411792	0.662630252663294	ZP	5.48185366999394	9.08527764465444	9.89899112529258
58.2000017166138	10.2888217499497	0.686546275221178	ZP	5.56919857877594	9.25788417073144	10.2165572005919
61.1100018024445	10.6305523926662	0.711076841131297	ZP	5.65654348755795	9.42219545022158	10.5153392227604
64.0200018882752	10.9381104407359	0.732587026131152	ZP	5.74388839633995	9.57897784233418	10.7964482697106
66.9300019741059	11.246415460347	0.75326028507402	ZP	5.83123330512195	9.72889594749472	11.0609296990273
69.8400020599366	11.5253439086852	0.773926912941855	ZP	5.91857821390395	9.87252988075033	11.309767035329
72.7500021457672	11.7860353649553	0.794949380397955	ZP	6.00592312268595	10.0103890265291	11.5438856276918
75.6600022315979	12.0229893970127	0.81293489670642	ZP	6.09326803146796	10.1429231016308	11.7641560907363
78.5700023174286	12.2167956349298	0.831799411137517	ZP	6.18061294024996	10.2705311350842	11.971397542174
81.4800024032593	12.4268457039252	0.845742520911933	ZP	6.26795784903196	10.3935688187225	12.1663806488531
84.39000248909	12.632401235617	0.861356131753504	ZP	6.35530275781397	10.5123545709663	12.3498304926292
87.3000025749207	12.8441967146596	0.872064110280557	ZP	6.44264766659597	10.6271745751231	12.5224292667214
90.2100026607514	13.0391672238286	0.881640441598126	ZP	6.52999257537797	10.7382869936082	12.6848188125772
93.1200027465821	13.2386231428803	0.89289703731223	ZP	6.61733748415997	10.845925514789	12.8376030066827
96.0300028324128	13.395543425388	0.905491717992635	ZP	6.70468239294198	10.9503023554469	12.981350006192
98.9400029182435	13.5620864351987	0.912212911754893	ZP	6.79202730172398	11.0516108161835	13.1165943617283
101.850003004074	13.5308079565517	0.937247896892838	ZP	6.87937221050598	11.1500274673789	13.2438390052121
104.760003089905	13.6931109917015	0.943308980640112	ZP	6.96671711928799	11.2457140280266	13.3635571201095
107.670003175736	13.7768214748203	0.965870940312236	ZP	7.05406202807	11.3388189878358	13.4761939010551
110.580003261566	13.9098989843423	0.974231301519405	ZP	7.14140693685198	11.4294790135995	13.5821682093932
113.490003347397	14.0561328845971	0.978685772123732	ZP	7.22875184563399	11.5178201733815	13.6818741307934
116.400003433228	14.1958892978893	0.986305156980085	ZP	7.31609675441601	11.6039590061429	13.7756824407335
119.310003519058	14.3524786503859	0.995762817680798	ZP	7.40344166319799	11.6880034596577	13.8639419832986
122.220003604889	13.9132185744082	1.03610018208695	ZP	7.49078657198	11.7700537157221	13.9469809684245
125.13000369072	14.0388163946845	1.0448656080003	ZP	7.57813148076201	11.8502029185368	14.0251081924088
128.04000377655	14.1336321447369	1.05146614572679	ZP	7.66547638954399	11.9285378195882	14.098614186229
130.950003862381	14.1935666433033	1.05126520349892	ZP	7.752821298326	12.0051393502654	14.1677722959371
133.860003948212	14.276324322495	1.05746665454382	ZP	7.84016620710802	12.0800831317212	14.232839699149
136.770004034042	14.0899081213205	1.07742678139516	ZP	7.92751111589	12.1534399300562	14.2940583614087
139.680004119873	14.1945482121086	1.08933308940851	ZP	8.01485602467201	12.2252760637209	14.3516559359834
142.590004205704	14.2875933553462	1.10105141619337	ZP	8.10220093345402	12.2956537690304	14.405846610435
145.500004291534	14.237804732491	1.13324251667431	ZP	8.189545842236	12.3646315288601	14.4568319031179
148.410004377365	14.3679894498365	1.13851030779246	ZP	8.27689075101801	12.4322643688877	14.5048014125635
151.320004463196	14.5129487000382	1.14147585025722	ZP	8.36423565980003	12.4986041251522	14.5499335225381
154.230004549027	14.6748581090112	1.14853662026583	ZP	8.45158056858204	12.5636996862019	14.592396065397
157.140004634857	14.8135213592649	1.15201460514575	ZP	8.53892547736402	12.6275972126759	14.6323469462013
160.050004720688	14.9344458608716	1.1544311853426	ZP	8.62627038614603	12.6903403367955	14.6699347299181
162.960004806519	15.0607468797201	1.15909100995032	ZP	8.71361529492804	12.751970343934	14.7052991938873
165.870004892349	14.8355900307591	1.17335174434225	ZP	8.80096020371002	12.8125263381645	14.7385718476102
168.78000497818	14.9806600440814	1.17577060449278	ZP	8.88830511249204	12.8720453934516	14.7698764217934
171.690005064011	15.1257067850604	1.18033813024646	ZP	8.97565002127405	12.9305626919582	14.7993293284641
174.600005149841	15.230076345841	1.18013644608715	ZP	9.06299493005603	12.9881116507621	14.827040093871
177.510005235672	15.3257747185067	1.18002463264477	ZP	9.15033983883804	13.0447240381306	14.8531117657784
180.420005321503	15.4352220741505	1.18916396866086	ZP	9.23768474762005	13.1004300803683	14.8776412966688
183.330005407333	15.0932837656672	1.19158459044967	ZP	9.32502965640204	13.155258560142	14.9007199042795
186.240005493164	14.8426522285519	1.20905740835551	ZP	9.41237456518405	13.2092369070849	14.9224334108127
189.150005578995	14.93664102317	1.21612286761956	ZP	9.49971947396606	13.2623912813981	14.9428625620822
192.060005664826	15.0232322804815	1.21591365431266	ZP	9.58706438274807	13.3147466510883	14.9620833277819
194.970005750656	15.1147802098783	1.22400863285543	ZP	9.67440929153005	13.3663268634147	14.9801671839935
197.880005836487	14.6374285300445	1.19715137479543	ZP	9.76175420031206	13.4171547110594	14.9971813789839
200.790005922318	14.4879839780797	1.21917227005341	ZP	9.84909910909407	13.4672519934813	15.0131891832811
203.700006008148	14.5513746722647	1.22049700036666	ZP	9.93644401787606	13.5166395738685	15.0282501249572
206.610006093979	14.5678450409886	1.22652883285369	ZP	10.0237889266581	13.5653374320644	15.0424202109952
209.52000617981	14.619389368223	1.22599033528328	ZP	10.1111338354401	13.6133647138024	15.0557521355616
212.43000626564	14.5299701110746	1.24517281654505	ZP	10.1984787442221	13.660739776555	15.0682954759597
215.340006351471	14.5958888403579	1.24266445230984	ZP	10.2858236530041	13.7074802322738	15.080096876992
218.250006437302	14.6500467071524	1.2398023643354	ZP	10.3731685617861	13.7536029872684	15.0912002244184
221.160006523132	14.7042688566232	1.2328385569391	ZP	10.4605134705681	13.7991242794529	15.1016468081529
224.070006608963	14.7739712333673	1.22417025032789	ZP	10.5478583793501	13.8440597131646	15.1114754758091
226.980006694794	14.8174537926105	1.21787831742597	ZP	10.6352032881321	13.8884242917431	15.1207227771612
229.890006780625	14.8686916843649	1.21125074805779	ZP	10.7225481969141	13.9322324480399	15.1294231000625
232.800006866455	14.9309389719932	1.20446423228606	ZP	10.8098931056961	13.975498073016	15.1376087983224
235.710006952286	15.0063128066486	1.19869336865545	ZP	10.8972380144781	14.0182345425668	15.1453103120204
238.620007038117	15.0814996164772	1.19525375479586	ZP	10.9845829232601	14.0604547427077	15.1525562807036
241.530007123947	14.5132984950225	1.21523992971196	ZP	11.0719278320421	14.1021710932368	15.1593736498879
244.440007209778	14.583955590234	1.20925882472844	ZP	11.1592727408241	14.1433955699852	15.1657877712603
247.350007295609	14.5799284185995	1.2019683720201	ZP	11.2466176496061	14.1841397257544	15.1718224969542
250.260007381439	14.3168713445247	1.20732009490053	ZP	11.3339625583881	14.2244147100334	15.1775002682474
253.17000746727	14.3418615769708	1.1981166491697	ZP	11.4213074671701	14.2642312875788	15.1828421990151
256.080007553101	14.3780865934435	1.19025873961837	ZP	11.5086523759521	14.3035998559371	15.1878681542452
258.990007638931	14.2461441638956	1.20433579749404	ZP	11.5959972847341	14.3425304619786	15.1925968239104
261.900007724762	14.2540724680228	1.19593486946054	ZP	11.6833421935161	14.3810328175125	15.1970457924704
264.810007810593	14.1687309752089	1.19595382491528	ZP	11.7706871022981	14.4191163140394	15.2012316042631
267.720007896423	14.1773667348257	1.18450476942804	ZP	11.8580320110801	14.456790036702	15.2051698250275
270.630007982254	13.9259684947373	1.18715642385277	ZP	11.9453769198621	14.4940627774832	15.2088750997885
273.540008068085	14.0043826133915	1.17931989001374	ZP	12.0327218286441	14.5309430477	15.2123612073166
276.450008153916	14.0857488307865	1.17398497245898	ZP	12.1200667374261	14.5674390898394	15.2156411113673
279.360008239746	14.193441654151	1.1688016527192	ZP	12.2074116462081	14.6035588887753	15.2187270088891
282.270008325577	14.3040411422496	1.16738015761596	ZP	12.2947565549901	14.6393101824073	15.2216303753804
285.180008411408	14.3843291666107	1.16839550189046	ZP	12.3821014637721	14.6747004717542	15.2243620075629
288.090008497238	14.3194636647979	1.19203378853566	ZP	12.4694463725541	14.7097370305373	15.2269320635317
291.000008583069	14.4733213615198	1.18915467789766	ZP	12.5567912813361	14.7444269142839	15.2293501005298
293.9100086689	14.6262735562206	1.18629411465499	ZP	12.6441361901182	14.7787769689783	15.231625110489
296.82000875473	14.8034677921551	1.18435567094801	ZP	12.7314810989001	14.8127938392891	15.2337655534673
299.730008840561	14.4164679664019	1.20359260989628	ZP	12.8188260076821	14.8464839763951	15.2357793891103
302.640008926392	14.6086658991499	1.20413363278798	ZP	12.9061709164642	14.8798536454356	15.2376741062495
305.550009012222	14.7903070298326	1.20361026799511	ZP	12.9935158252461	14.9129089326039	15.2394567507519
308.460009098053	14.9662072537826	1.20260574495441	ZP	13.0808607340282	14.9456557519069	15.241133951721
311.370009183884	15.2012972978249	1.20977187287621	ZP	13.1682056428102	14.9780998516075	15.2427119461483
314.280009269715	15.4281058994466	1.21935263822652	ZP	13.2555505515922	15.0102468203684	15.244196602107
317.190009355545	15.2739099623796	1.25625253187077	ZP	13.3428954603742	15.0421020931137	15.2455934405733
320.100009441376	15.4973814167532	1.26343797806033	ZP	13.4302403691562	15.0736709566241	15.2469076559573
323.010009527207	15.7097757306955	1.28106180394413	ZP	13.5175852779382	15.1049585548783	15.2481441354195
325.920009613037	15.9150797415571	1.28902307350108	ZP	13.6049301867202	15.1359698941578	15.2493074770445
328.830009698868	15.7990805856495	1.31078705898176	ZP	13.6922750955022	15.1667098479229	15.2504020069399
331.740009784699	16.0925049141151	1.32834111973356	ZP	13.7796200042842	15.197183161477	15.2514317953238
334.650009870529	16.3210640438863	1.3336332872957	ZP	13.8669649130662	15.227394456426	15.2524006716608
337.56000995636	16.6054564293828	1.33740601374316	ZP	13.9543098218482	15.2573482349462	15.253312238902
340.470010042191	16.828516828544	1.34092621817997	ZP	14.0416547306302	15.2870488838694	15.2541698868842
343.380010128021	17.0014444035082	1.33386250025905	ZP	14.1289996394122	15.3165006785944	15.2549768049348
346.290010213852	17.1372509811646	1.31444577739528	ZP	14.2163445481942	15.3457077868344	15.2557359937324
349.200010299683	15.1333321682414	1.3328656853534	ZP	14.3036894569762	15.3746742722076	15.2564502764654
352.110010385513	15.3211312700072	1.32933406911843	ZP	14.3910343657582	15.4034040976797	15.2571223093303
355.020010471344	15.4790689344433	1.32243903718705	ZP	14.4783792745402	15.4319011288648	15.2577545914093
357.930010557175	15.6337850261428	1.31335557438867	ZP	14.5657241833222	15.4601691371925	15.258349473964
360.840010643006	15.2280220361365	1.34399478976561	ZP	14.6530690921042	15.4882118029464	15.2589091691785
363.750010728836	14.38395333657	1.30817508361678	ZP	14.7404140008862	15.5160327181813	15.2594357583863
366.660010814667	14.5305009472623	1.30073503274486	ZP	14.8277589096682	15.5436353895251	15.2599311998096
369.570010900498	14.305681345839	1.29558266941644	ZP	14.9151038184502	15.5710232408692	15.2603973358419
372.480010986328	14.4358453410241	1.28411624754402	ZP	15.0024487272322	15.5981996159547	15.2608358998988
375.390011072159	14.5773082091188	1.2778482729849	ZP	15.0897936360142	15.6251677808576	15.2612485228644
378.30001115799	14.7006099870109	1.26572748524648	ZP	15.1771385447962	15.6519309263785	15.261636739156
381.21001124382	14.8047832566751	1.25429043923171	ZP	15.2644834535782	15.6784921703415	15.2620019924297
384.120011329651	14.8857324723814	1.24554487357005	ZP	15.3518283623602	15.7048545598052	15.2623456409495
387.030011415482	14.9272654312204	1.2346650215596	ZP	15.4391732711422	15.7310210731908	15.262668962638
389.940011501312	14.9807088182023	1.23488176431642	ZP	15.5265181799242	15.7569946223315	15.2629731598285
392.850011587143	14.4590106416803	1.20174972926184	ZP	15.6138630887062	15.7827780544442	15.2632593637362
395.760011672974	14.5112999044679	1.1978910259114	ZP	15.7012079974882	15.8083741540306	15.2635286386649
398.670011758804	14.3628347999487	1.2022178760803	ZP	15.7885529062702	15.8337856447077	15.2637819859648
401.580011844635	14.40243842611	1.19486669847391	ZP	15.8758978150522	15.8590151909721	15.2640203477562
404.490011930466	14.1491457380428	1.20237479950191	ZP	15.9632427238342	15.8840653999011	15.2642446104328
407.400012016297	14.2284746414854	1.20060645208971	ZP	16.0505876326162	15.9089388227927	15.2644556079581
410.310012102127	14.2467792321825	1.20875331851158	ZP	16.1379325413982	15.9336379567478	15.2646541249666
413.220012187958	14.3498247355083	1.20608585601471	ZP	16.2252774501802	15.9581652461964	15.2648408996817
416.130012273789	14.4562869811343	1.20382675012794	ZP	16.3126223589623	15.98252308437	15.2650166266608
419.040012359619	14.5802103342125	1.20382473539606	ZP	16.3999672677442	16.0067138147238	15.2651819593781
421.95001244545	14.5180384775084	1.22863369113446	ZP	16.4873121765262	16.0307397323091	15.2653375126549
424.860012531281	14.584243216127	1.2391448729743	ZP	16.5746570853083	16.0546030850989	15.2654838649457
427.770012617111	14.6745845258591	1.24537431282506	ZP	16.6620019940902	16.0783060752687	15.2656215604893
430.680012702942	14.6290618510295	1.27072617788064	ZP	16.7493469028723	16.101850860433	15.265751111333
433.590012788773	14.7908190572595	1.26670953353168	ZP	16.8366918116543	16.1252395548419	15.2658729992362
436.500012874603	14.8177293565881	1.27609457729366	ZP	16.9240367204362	16.1484742305363	15.2659876774624
439.410012960434	15.0014402754934	1.27196032890749	ZP	17.0113816292183	16.1715569184657	15.2660955724643
442.320013046265	15.2060472960375	1.26697615679919	ZP	17.0987265380003	16.1944896095689	15.2661970854701
445.230013132096	15.402907787792	1.26112978656918	ZP	17.1860714467823	16.2172742558194	15.2662925939754
448.140013217926	15.6210074686111	1.25726001282325	ZP	17.2734163555643	16.239912771237	15.2663824531466
451.050013303757	15.8545479509156	1.26473665455114	ZP	17.3607612643463	16.2624070328666	15.2664669971422
453.960013389588	16.0864320058228	1.27495605744348	ZP	17.4481061731283	16.2847588817259	15.2665465403552
456.870013475418	16.3078734308959	1.27850006213564	ZP	17.5354510819103	16.3069701237222	15.2666213785822
459.780013561249	16.5162519445925	1.28138690091771	ZP	17.6227959906923	16.3290425305412	15.2666917901235
462.69001364708	16.7874855684061	1.29578439385196	ZP	17.7101408994743	16.3509778405069	15.2667580368176
465.60001373291	17.0573021230146	1.30823979073084	ZP	17.7974858082563	16.3727777594156	15.2668203650157
468.510013818741	17.3239219056052	1.32301705318781	ZP	17.8848307170383	16.3944439613429	15.266879006497
471.420013904572	17.5238634561831	1.33235239664794	ZP	17.9721756258203	16.4159780894265	15.266934179331
474.330013990402	17.7671109806023	1.3536646161721	ZP	18.0595205346023	16.4373817566251	15.2669860886885
477.240014076233	17.9845407092765	1.36369628925614	ZP	18.1468654433843	16.4586565464536	15.2670349276042
480.150014162064	17.4753189162782	1.41048160129898	ZP	18.2342103521663	16.4798040136964	15.267080877695
483.060014247895	15.1432528364061	1.36280054912046	ZP	18.3215552609483	16.5008256850991	15.2671241098351
485.970014333725	15.2874724797634	1.37495445414082	ZP	18.4089001697303	16.5217230600397	15.2671647847914
488.880014419556	15.4303254269876	1.38273859530654	ZP	18.4962450785123	16.5424976111794	15.2672030538215
491.790014505387	15.2449041182422	1.4040432500212	ZP	18.5835899872943	16.5631507850945	15.2672390592361
494.700014591217	15.3755250273799	1.41357355412911	ZP	18.6709348960763	16.5836840028898	15.2672729349282
497.610014677048	15.034890218242	1.45009008505179	ZP	18.7582798048583	16.6040986607936	15.267304806871
500.520014762879	15.1781852629369	1.45448548952523	ZP	18.8456247136403	16.6243961307358	15.2673347935864
503.430014848709	15.3262965184263	1.46036473126454	ZP	18.9329696224223	16.644577760909	15.2673630065857
506.34001493454	15.4739840960403	1.4642909326412	ZP	19.0203145312043	16.6646448763141	15.2673895507843
509.250015020371	15.559399825074	1.47277842745408	ZP	19.1076594399863	16.6845987792896	15.267414524892
512.160015106201	15.6750638155633	1.48061389490255	ZP	19.1950043487683	16.7044407500259	15.2674380217796
515.070015192032	15.5604533329806	1.50093261386577	ZP	19.2823492575503	16.7241720470658	15.2674601288248
517.980015277863	15.6724513843512	1.50513849300643	ZP	19.3696941663323	16.7437939077901	15.267480928237
520.890015363693	15.7568399981709	1.50550502534289	ZP	19.4570390751143	16.7633075488903	15.2675004973626
523.800015449524	15.763201781263	1.51402508751574	ZP	19.5443839838963	16.7827141668274	15.2675189089732
526.710015535355	15.6999699006692	1.52893716917284	ZP	19.6317288926783	16.8020149382791	15.2675362315359
529.620015621186	15.7961038311519	1.52711312808275	ZP	19.7190738014604	16.8212110205737	15.2675525294679
532.530015707016	15.8339997847762	1.52375004353782	ZP	19.8064187102423	16.8403035521126	15.2675678633763
535.440015792847	15.8452670866668	1.51891731473548	ZP	19.8937636190243	16.8592936527815	15.267582290283
538.350015878678	15.5825854877299	1.52793248078013	ZP	19.9811085278064	16.8781824243502	15.2675958638373
541.260015964508	15.6181103115623	1.52632358603288	ZP	20.0684534365883	16.8969709508616	15.267608634515
544.170016050339	15.2714758133868	1.51800999258444	ZP	20.1557983453704	16.9156602990106	15.2676206498063
547.08001613617	15.3182946593327	1.5107118609064	ZP	20.2431432541524	16.9342515185127	15.2676319543924
549.990016222	15.4088003750198	1.50490614205086	ZP	20.3304881629343	16.9527456424629	15.2676425903115
552.900016307831	15.1963499323085	1.50791397136169	ZP	20.4178330717164	16.9711436876853	15.2676525971154
555.810016393662	15.2588552380293	1.49631194783103	ZP	20.5051779804984	16.9894466550734	15.2676620120161
558.720016479492	15.3347057233628	1.49080803675354	ZP	20.5925228892804	17.0076555299213	15.2676708700249
561.630016565323	15.4014896077691	1.4896836886998	ZP	20.6798677980624	17.025771282247	15.267679204082
564.540016651154	15.4992916844244	1.48796436203984	ZP	20.7672127068444	17.0437948671069	15.267687045179
567.450016736984	15.4990445604877	1.48102286595127	ZP	20.8545576156264	17.0617272249019	15.2676944224747
570.360016822815	15.5453586795611	1.47609629660718	ZP	20.9419025244084	17.0795692816768	15.2677013634028
573.270016908646	15.4252417091823	1.48476685488456	ZP	21.0292474331904	17.0973219494107	15.2677078937747
576.180016994477	15.6094670248608	1.48511252890308	ZP	21.1165923419724	17.1149861263012	15.2677140378746
579.090017080307	15.9141260120898	1.51186162652683	ZP	21.2039372507544	17.132562697041	15.2677198185506
