# Supplementary material for: Rapid meiotic prophase chromosome movements in Arabidopsis thaliana are linked to essential reorganization at the nuclear envelope
Source: Nat Commun. 2024 Jul 16;15:5964. doi: 10.1038/s41467-024-50169-4 (PMC11252379; doi:10.1038/s41467-024-50169-4)
Supplement: Supplementary file 19 — Source Data [file 41467_2024_50169_MOESM19_ESM.zip › Source Data/figure-4b.tsv]

genotype	stage	anther	serie	cell.type	cell	avg.speed
wt	P	A2	S004	M	M1	0.052358868119782
wt	P	A2	S004	M	M2	0.0511605861545358
wt	P	A2	S004	M	M3	0.0422985981676947
wt	P	A3	S005	M	M1	0.102602836263623
wt	P	A3	S005	M	M2	0.0829503333079494
wt	P	A3	S005	M	M3	0.0740348056565184
wt	P	A4	S006	M	M1	0.107824223096347
wt	P	A4	S006	M	M2	0.0496235141832966
wt	P	B3	S009	M	M1	0.0988296616243677
wt	P	B3	S009	M	M2	0.110207070978153
wt	P	B3	S009	M	M3	0.0987071234581347
wt	P	F0	S001	M	M1	0.110160488328064
wt	P	F0	S001	M	M2	0.15845064454355
wt	P	F0	S001	M	M3	0.099424490182494
wt	P	F4	S00X	M	M1	0.103817221793774
wt	P	F4	S00X	M	M2	0.104401997993572
wt	P	F4	S00X	M	M3	0.0967313147807109
wt	P	F5	S00X	M	M1	0.0943047323262358
wt	P	F5	S00X	M	M2	0.0794278333572329
wt	Z	B1	S007	M	M2	0.116378354929088
wt	Z	B1	S007	M	M3	0.09865163282866
wt	Z	F1	S001	M	M1	0.0685146121805318
wt	Z	F1	S001	M	M2	0.110687678377059
wt	Z	F1	S001	M	M3	0.1205944304137
wt	Z	F6	S00X	M	M1	0.116905430479582
wt	Z	F6	S00X	M	M2	0.0806852969734073
wt	Z	F6	S00X	M	M3	0.151806471816049
wt	Z	G1	S00X	M	M1	0.0903186974607709
wt	Z	G1	S00X	M	M2	0.0671874891677203
wt	Z	G1	S00X	M	M3	0.0858850704173501
wt	Z	G3	S00X	M	M1	0.0612255232612972
wt	Z	G3	S00X	M	M2	0.0642410293237097
wt	Z	G4	S00X	M	M1	0.0947628047285138
wt	Z	G4	S00X	M	M2	0.142391035633237
wt	Z	G4	S00X	M	M3	0.0844321346453637
wt	Z	H1	S00X	M	M1	0.119926833445197
wt	Z	H1	S00X	M	M2	0.106422226309019
wt	Z	H1	S00X	M	M3	0.125121287262619
wt	P	A2	S004	M	M1	0.0491427433812044
wt	P	A2	S004	M	M2	0.0882325328556791
wt	P	A2	S004	M	M3	0.0448703504300525
wt	P	A3	S005	M	M1	0.108803010655432
wt	P	A3	S005	M	M2	0.187128905728528
wt	P	A3	S005	M	M3	0.111595662453599
wt	P	A4	S006	M	M1	0.100159083354495
wt	P	A4	S006	M	M2	0.0713397630620503
wt	P	A4	S006	M	M3	0.146017620928195
wt	P	B3	S009	M	M1	0.0719541892173327
wt	P	B3	S009	M	M2	0.0459689204404549
wt	P	B3	S009	M	M3	0.0645746956914121
wt	P	F0	S001	M	M1	0.059455011547414
wt	P	F0	S001	M	M2	0.134744462475747
wt	P	F0	S001	M	M3	0.0642550961921005
wt	P	F4	S00X	M	M1	0.0663424107740897
wt	P	F4	S00X	M	M2	0.101628343166598
wt	P	F4	S00X	M	M3	0.0747940475642322
wt	P	F5	S00X	M	M1	0.135386336572664
wt	P	F5	S00X	M	M2	0.166302011633612
wt	P	F5	S00X	M	M3	0.13715660127707
wt	Z	B1	S007	M	M1	0.17716611897238
wt	Z	B1	S007	M	M2	0.169722175935828
wt	Z	B1	S007	M	M3	0.112049374094612
wt	Z	F1	S001	M	M2	0.102641762708124
wt	Z	F1	S001	M	M3	0.0819123760343844
wt	Z	F6	S00X	M	M1	0.1679912948387
wt	Z	F6	S00X	M	M2	0.0986909891293013
wt	Z	F6	S00X	M	M3	0.0926224544528839
wt	Z	G1	S00X	M	M1	0.0485001326516776
wt	Z	G1	S00X	M	M2	0.0548827615786249
wt	Z	G1	S00X	M	M3	0.063804288342535
wt	Z	G3	S00X	M	M1	0.0338056670709987
wt	Z	G3	S00X	M	M2	0.0568626934143781
wt	Z	G3	S00X	M	M3	0.0605331478140493
wt	Z	G4	S00X	M	M1	0.063076697419071
wt	Z	G4	S00X	M	M2	0.0878043159437428
wt	Z	G4	S00X	M	M3	0.0486998564150855
wt	Z	H1	S00X	M	M2	0.085321420489088
wt	Z	H1	S00X	M	M3	0.1617218725701
wt	P	A2	S004	M	M1	0.0919433966368421
wt	P	A2	S004	M	M2	0.0461025430379317
wt	P	A2	S004	M	M3	0.0428136428840253
wt	P	A3	S005	M	M1	0.117600353896913
wt	P	A3	S005	M	M2	0.126235470431929
wt	P	A3	S005	M	M3	0.101500024170106
wt	P	A4	S006	M	M1	0.110203844977691
wt	P	A4	S006	M	M2	0.0896169091812938
wt	P	A4	S006	M	M3	0.0758508871636325
wt	P	B3	S009	M	M1	0.0938450429386046
wt	P	B3	S009	M	M2	0.0884728357831997
wt	P	B3	S009	M	M3	0.141461174550883
wt	P	F0	S001	M	M1	0.104201160039249
wt	P	F0	S001	M	M2	0.10257783263614
wt	P	F0	S001	M	M3	0.0966295736960621
wt	P	F4	S00X	M	M1	0.0874943579326852
wt	P	F4	S00X	M	M2	0.117171651010744
wt	P	F4	S00X	M	M3	0.0692885310273383
wt	P	F5	S00X	M	M1	0.138689894420289
wt	P	F5	S00X	M	M2	0.0907494535404409
wt	Z	B1	S007	M	M1	0.166731896238216
wt	Z	F1	S001	M	M1	0.166669118629107
wt	Z	F1	S001	M	M2	0.0839729412315257
wt	Z	F1	S001	M	M3	0.120280940572153
wt	Z	F6	S00X	M	M1	0.107202951657377
wt	Z	F6	S00X	M	M2	0.111092315542192
wt	Z	F6	S00X	M	M3	0.0956526167784684
wt	Z	G1	S00X	M	M1	0.0626849912947911
wt	Z	G1	S00X	M	M2	0.0467345902689293
wt	Z	G1	S00X	M	M3	0.105118096795842
wt	Z	G3	S00X	M	M1	0.0683543718323569
wt	Z	G3	S00X	M	M2	0.0443211922803629
wt	Z	G3	S00X	M	M3	0.0598850584511801
wt	Z	G4	S00X	M	M1	0.0598761970604586
wt	Z	G4	S00X	M	M2	0.0829968934390644
wt	Z	G4	S00X	M	M3	0.178890209761847
wt	Z	H1	S00X	M	M1	0.0642628603585822
wt	Z	H1	S00X	M	M2	0.100981422410435
wt	Z	H1	S00X	M	M3	0.151558168871661
wt	P	A2	S004	M	M1	0.0956329851082006
wt	P	A2	S004	M	M3	0.0689926086664455
wt	P	A3	S005	M	M1	0.131670627255654
wt	P	A3	S005	M	M2	0.123744720390593
wt	P	A3	S005	M	M3	0.155597180796931
wt	P	A4	S006	M	M3	0.14298254750744
wt	P	B3	S009	M	M1	0.0967534405945739
wt	P	B3	S009	M	M2	0.144697320724455
wt	P	B3	S009	M	M3	0.136033968935903
wt	P	F0	S001	M	M1	0.0787509529475975
wt	P	F0	S001	M	M2	0.149377817308892
wt	P	F0	S001	M	M3	0.0759977439848196
wt	P	F4	S00X	M	M1	0.0864123064799943
wt	P	F4	S00X	M	M2	0.0966473414462469
wt	P	F4	S00X	M	M3	0.103087764598219
wt	P	F5	S00X	M	M1	0.158717545749668
wt	P	F5	S00X	M	M2	0.127468853258767
wt	P	F5	S00X	M	M3	0.18972128498944
wt	Z	B1	S007	M	M3	0.128910871787329
wt	Z	F1	S001	M	M1	0.112646063202154
wt	Z	F1	S001	M	M2	0.0703298620341096
wt	Z	F1	S001	M	M3	0.142884378594038
wt	Z	F6	S00X	M	M1	0.156776800176297
wt	Z	F6	S00X	M	M2	0.119880075122127
wt	Z	F6	S00X	M	M3	0.110866747572038
wt	Z	G1	S00X	M	M1	0.0578641516074228
wt	Z	G1	S00X	M	M2	0.0796264107302555
wt	Z	G1	S00X	M	M3	0.0795525272963479
wt	Z	G3	S00X	M	M2	0.0627979444575704
wt	Z	G3	S00X	M	M3	0.0663963171308157
wt	Z	G4	S00X	M	M1	0.0578434748613883
wt	Z	H1	S00X	M	M1	0.107388182896398
wt	Z	H1	S00X	M	M2	0.179190117767501
wt	Z	H1	S00X	M	M3	0.159002366558805
wt	P	A2	S004	M	M1	0.056892740768393
wt	P	A3	S005	M	M1	0.184817760701153
wt	P	A3	S005	M	M2	0.0957542808253418
wt	P	A3	S005	M	M3	0.089557141778007
wt	P	A4	S006	M	M1	0.13130743195584
wt	P	A4	S006	M	M2	0.0691095838257508
wt	P	B3	S009	M	M1	0.0760183086480588
wt	P	B3	S009	M	M2	0.0910014972292953
wt	P	B3	S009	M	M3	0.0845481435965861
wt	P	F0	S001	M	M1	0.0835087428691666
wt	P	F0	S001	M	M2	0.112321013550018
wt	P	F0	S001	M	M3	0.111463527480459
wt	P	F4	S00X	M	M1	0.0786851473375799
wt	P	F4	S00X	M	M2	0.0732404816827222
wt	P	F5	S00X	M	M1	0.104172966520442
wt	P	F5	S00X	M	M2	0.16302347060989
wt	P	F5	S00X	M	M3	0.212261646135923
wt	Z	B1	S007	M	M1	0.197605084843322
wt	Z	F1	S001	M	M1	0.1531178210659
wt	Z	F1	S001	M	M2	0.0866373462804745
wt	Z	F1	S001	M	M3	0.12921384429451
wt	Z	F6	S00X	M	M2	0.161012011053423
wt	Z	G1	S00X	M	M1	0.0844986286873084
wt	Z	G1	S00X	M	M3	0.0938897381236189
wt	Z	G3	S00X	M	M2	0.0723087320475374
wt	Z	G3	S00X	M	M3	0.0614331406675235
wt	Z	G4	S00X	M	M1	0.0604242860945457
wt	Z	H1	S00X	M	M2	0.125543071031022
wt	Z	H1	S00X	M	M3	0.184633842425228
wt	P	A4	S006	M	M2	0.0581934304128823
wt	P	F4	S00X	M	M1	0.0604237346618925
wt	P	F4	S00X	M	M2	0.0562085657815458
wt	Z	B1	S007	M	M1	0.216334616640526
wt	Z	F1	S001	M	M1	0.160676045308784
wt	Z	F1	S001	M	M3	0.116368842785708
wt	Z	F6	S00X	M	M3	0.0912627348740599
wt	Z	G3	S00X	M	M3	0.122842675075729
wt	Z	G4	S00X	M	M1	0.0869555506813256
wt	Z	G4	S00X	M	M2	0.0702372729888922
wt	P	F4	S00X	M	M2	0.0854055251876375
wt	Z	B1	S007	M	M1	0.199092590764881
wt	Z	B1	S007	M	M2	0.177305107556369
wt	Z	B1	S007	M	M3	0.142240930407711
wt	Z	B1	S007	M	M3	0.113554275308254
asy1	ZP	Z1	S00X	M	M1	0.109947798122779
asy1	ZP	Z1	S00X	M	M3	0.0974617552893014
asy1	ZP	Z2	S00X	M	M1	0.0643862007325115
asy1	ZP	Z2	S00X	M	M3	0.0534675572709075
asy1	ZP	Z4	S00X	M	M1	0.0573817626244483
asy1	ZP	Z4	S00X	M	M2	0.0838982889802938
asy1	ZP	Z4	S00X	M	M3	0.0616637229589939
asy1	ZP	Z5	S00X	M	M1	0.0751548224286784
asy1	ZP	Z5	S00X	M	M2	0.0629635469066875
asy1	ZP	Z5	S00X	M	M3	0.0778258028963436
asy1	ZP	Z6	S00X	M	M1	0.0575351165431768
asy1	ZP	Z6	S00X	M	M2	0.0830535371211823
asy1	ZP	Z6	S00X	M	M3	0.0979955086447955
asy1	ZP	Z7	S00X	M	M1	0.127897442519175
asy1	ZP	Z7	S00X	M	M2	0.126878304861475
asy1	ZP	Z7	S00X	M	M3	0.139256558807265
asy3	ZP	Z2	S00X	M	M1	0.0984432105088992
asy3	ZP	Z2	S00X	M	M2	0.155658714657458
asy3	ZP	Z2	S00X	M	M3	0.149036959667173
asy3	ZP	Z3	S00X	M	M1	0.104659622149389
asy3	ZP	Z5	S00X	M	M1	0.069848004139376
asy3	ZP	Z5	S00X	M	M2	0.0463024721900095
asy3	ZP	Z5	S00X	M	M3	0.0432578772172227
dmc1	ZP	Z2	S001	M	M1	0.0554327191559573
dmc1	ZP	Z2	S001	M	M2	0.108649031541486
dmc1	ZP	Z2	S001	M	M3	0.086343819295459
dmc1	ZP	Z4	S013	M	M2	0.054223525356389
dmc1	ZP	Z4	S013	M	M3	0.106487591025158
dmc1	ZP	Z6	S004	M	M1	0.174032595433506
dmc1	ZP	Z6	S004	M	M2	0.11701006462959
dmc1	ZP	Z6	S004	M	M3	0.159142406298913
dmc1	ZP	Z7	S012	M	M1	0.0607808047641316
dmc1	ZP	Z7	S012	M	M2	0.0674111684391836
dmc1	ZP	Z7	S012	M	M3	0.0551337593531771
fancm	ZP	Z1	S003	M	M1	0.156820403617039
fancm	ZP	Z1	S003	M	M2	0.182210161055552
fancm	ZP	Z1	S003	M	M3	0.107458241841725
fancm	ZP	Z2	S004	M	M1	0.104870432994255
fancm	ZP	Z2	S004	M	M2	0.0874710488923757
fancm	ZP	Z2	S004	M	M3	0.143450013490963
fancm	ZP	Z3	S007	M	M1	0.145372134152258
fancm	ZP	Z3	S007	M	M2	0.151447164371063
fancm	ZP	Z3	S007	M	M3	0.152880759913753
fancm	ZP	Z4	S001	M	M1	0.10734534835778
fancm	ZP	Z4	S001	M	M2	0.0631021632988355
fancm	ZP	Z4	S001	M	M3	0.0514858574855869
fancm	ZP	Z5	S013	M	M1	0.119875666560923
fancm	ZP	Z5	S013	M	M2	0.19319419032828
fancm	ZP	Z5	S013	M	M3	0.135675233835861
fancm	ZP	Z6	S015	M	M1	0.0797691886134139
fancm	ZP	Z6	S015	M	M2	0.0370298038138936
fancm	ZP	Z6	S015	M	M3	0.0857864115988165
rec8	ZP	Z1	S00X	M	M1	0.110152561962543
rec8	ZP	Z1	S00X	M	M2	0.072766575968792
rec8	ZP	Z1	S00X	M	M3	0.0859699967421436
rec8	ZP	Z2	S00X	M	M1	0.143539188718242
rec8	ZP	Z2	S00X	M	M2	0.103194425571519
rec8	ZP	Z3	S00X	M	M1	0.0550734577931996
rec8	ZP	Z3	S00X	M	M2	0.0924730096210564
rec8	ZP	Z3	S00X	M	M3	0.105913981223393
rec8	ZP	Z4	S00X	M	M1	0.0564946907288714
rec8	ZP	Z4	S00X	M	M2	0.143765420392095
rec8	ZP	Z4	S00X	M	M3	0.0753641901272749
rec8	ZP	Z5	S00X	M	M1	0.0875056467504432
rec8	ZP	Z5	S00X	M	M2	0.0887051268179523
rec8	ZP	Z5	S00X	M	M3	0.048226200592839
s1s2	ZP	Z1	S00X	M	M1	0.0424364367497056
s1s2	ZP	Z1	S00X	M	M2	0.0771239487125282
s1s2	ZP	Z1	S00X	M	M3	0.0588533414147617
s1s2	ZP	Z2	S00X	M	M1	0.0440554009191377
s1s2	ZP	Z2	S00X	M	M2	0.0425454242649032
s1s2	ZP	Z2	S00X	M	M3	0.118032444534014
s1s2	ZP	Z3	S00X	M	M1	0.0435072383944786
s1s2	ZP	Z3	S00X	M	M2	0.0519764132838694
s1s2	ZP	Z4	S00X	M	M1	0.0354874697789963
s1s2	ZP	Z4	S00X	M	M2	0.0335497026428314
s1s2	ZP	Z4	S00X	M	M3	0.0488632302625835
spo11	ZP	Z11	S00X	M	M2	0.135151475611805
spo11	ZP	Z11	S00X	M	M3	0.0812557248939005
spo11	ZP	Z12	S00X	M	M1	0.119054540359714
spo11	ZP	Z12	S00X	M	M2	0.0903963079019
spo11	ZP	Z2	S00X	M	M1	0.10338682320735
spo11	ZP	Z2	S00X	M	M2	0.142811924951459
spo11	ZP	Z3	S00X	M	M1	0.0443562107257337
spo11	ZP	Z3	S00X	M	M2	0.0561195514401954
spo11	ZP	Z3	S00X	M	M3	0.0737719779234479
spo11	ZP	Z6	S00X	M	M1	0.148060755529313
spo11	ZP	Z6	S00X	M	M2	0.124928503683603
spo11	ZP	Z6	S00X	M	M3	0.126005558566611
spo11	ZP	Z8	S00X	M	M2	0.077319717287696
spo11	ZP	Z8	S00X	M	M3	0.0876969495950021
spo11	ZP	Z9	S00X	M	M1	0.121698597020391
spo11	ZP	Z9	S00X	M	M2	0.0823960146807205
spo11	ZP	Z9	S00X	M	M3	0.132997047322735
asy1	ZP	Z1	S00X	M	M1	0.0756570474884696
asy1	ZP	Z1	S00X	M	M2	0.0693610864246373
asy1	ZP	Z1	S00X	M	M3	0.0931707284001877
asy1	ZP	Z2	S00X	M	M1	0.0851831696350063
asy1	ZP	Z2	S00X	M	M2	0.0823524329820876
asy1	ZP	Z2	S00X	M	M3	0.0533246628216635
asy1	ZP	Z4	S00X	M	M1	0.054975669527571
asy1	ZP	Z4	S00X	M	M2	0.053809463174351
asy1	ZP	Z4	S00X	M	M3	0.074911358562851
asy1	ZP	Z5	S00X	M	M1	0.0521054239147804
asy1	ZP	Z5	S00X	M	M2	0.0571119237508182
asy1	ZP	Z5	S00X	M	M3	0.0378096794943469
asy1	ZP	Z6	S00X	M	M1	0.0909341266889348
asy1	ZP	Z6	S00X	M	M2	0.0439060131598516
asy1	ZP	Z7	S00X	M	M1	0.115608716358593
asy1	ZP	Z7	S00X	M	M2	0.183380639459073
asy1	ZP	Z7	S00X	M	M3	0.220949651497841
asy3	ZP	Z2	S00X	M	M1	0.134859529934741
asy3	ZP	Z2	S00X	M	M2	0.093960997407636
asy3	ZP	Z2	S00X	M	M3	0.0914939429848936
asy3	ZP	Z3	S00X	M	M1	0.0894489168649896
asy3	ZP	Z3	S00X	M	M2	0.112742798194729
asy3	ZP	Z5	S00X	M	M1	0.0783712949196889
asy3	ZP	Z5	S00X	M	M2	0.038564966635701
asy3	ZP	Z5	S00X	M	M3	0.0666962360399649
dmc1	ZP	Z2	S001	M	M1	0.0724518117438076
dmc1	ZP	Z2	S001	M	M2	0.0906823802425656
dmc1	ZP	Z2	S001	M	M3	0.10106474438896
dmc1	ZP	Z4	S013	M	M2	0.0941545482911794
dmc1	ZP	Z4	S013	M	M3	0.103890766859158
dmc1	ZP	Z6	S004	M	M1	0.126543064979815
dmc1	ZP	Z6	S004	M	M2	0.147313679194186
dmc1	ZP	Z7	S012	M	M1	0.0332877859655282
dmc1	ZP	Z7	S012	M	M2	0.0442906355930664
dmc1	ZP	Z7	S012	M	M3	0.0608274840996899
fancm	ZP	Z1	S003	M	M1	0.155408112525695
fancm	ZP	Z1	S003	M	M3	0.145818545551399
fancm	ZP	Z2	S004	M	M1	0.114386114996693
fancm	ZP	Z2	S004	M	M2	0.0706776112797419
fancm	ZP	Z2	S004	M	M3	0.103097007288655
fancm	ZP	Z3	S007	M	M1	0.12806902595093
fancm	ZP	Z3	S007	M	M2	0.172182059667434
fancm	ZP	Z3	S007	M	M3	0.128677633892647
fancm	ZP	Z4	S001	M	M1	0.0650593773896833
fancm	ZP	Z4	S001	M	M2	0.0852239384502176
fancm	ZP	Z4	S001	M	M3	0.0629907131783504
fancm	ZP	Z5	S013	M	M1	0.109564393502073
fancm	ZP	Z5	S013	M	M2	0.18715596867483
fancm	ZP	Z5	S013	M	M3	0.113395473714215
fancm	ZP	Z6	S015	M	M1	0.0604310261563427
fancm	ZP	Z6	S015	M	M2	0.0894766846064075
fancm	ZP	Z6	S015	M	M3	0.0480193841642929
rec8	ZP	Z1	S00X	M	M1	0.119458799444682
rec8	ZP	Z1	S00X	M	M2	0.0845525683449587
rec8	ZP	Z1	S00X	M	M3	0.0790833354844739
rec8	ZP	Z2	S00X	M	M1	0.0908362066082033
rec8	ZP	Z2	S00X	M	M2	0.069629448953471
rec8	ZP	Z2	S00X	M	M3	0.0625219569939785
rec8	ZP	Z3	S00X	M	M1	0.0836885640878437
rec8	ZP	Z3	S00X	M	M2	0.159493405401006
rec8	ZP	Z3	S00X	M	M3	0.049170261723811
rec8	ZP	Z4	S00X	M	M1	0.0849314536495196
rec8	ZP	Z4	S00X	M	M2	0.0942957351646577
rec8	ZP	Z4	S00X	M	M3	0.0853125431616185
rec8	ZP	Z5	S00X	M	M1	0.0780657585168303
rec8	ZP	Z5	S00X	M	M2	0.09365012885217
rec8	ZP	Z5	S00X	M	M3	0.0568308702101382
s1s2	ZP	Z1	S00X	M	M1	0.050975596329928
s1s2	ZP	Z1	S00X	M	M2	0.0787925450732778
s1s2	ZP	Z1	S00X	M	M3	0.0836074666529058
s1s2	ZP	Z2	S00X	M	M1	0.0359755011512659
s1s2	ZP	Z2	S00X	M	M2	0.0510497716035389
s1s2	ZP	Z2	S00X	M	M3	0.0247957017408615
s1s2	ZP	Z3	S00X	M	M1	0.0406309381865909
s1s2	ZP	Z3	S00X	M	M2	0.0290223161909831
s1s2	ZP	Z4	S00X	M	M1	0.0731750260930764
s1s2	ZP	Z4	S00X	M	M2	0.0309627833547428
s1s2	ZP	Z4	S00X	M	M3	0.0330413206870078
spo11	ZP	Z11	S00X	M	M1	0.0740185508742482
spo11	ZP	Z11	S00X	M	M2	0.0992482572530986
spo11	ZP	Z12	S00X	M	M1	0.107830696445201
spo11	ZP	Z12	S00X	M	M2	0.0796421364566622
spo11	ZP	Z12	S00X	M	M3	0.0783065296104816
spo11	ZP	Z2	S00X	M	M1	0.114441540766736
spo11	ZP	Z2	S00X	M	M2	0.107165480146538
spo11	ZP	Z2	S00X	M	M3	0.124794259520901
spo11	ZP	Z3	S00X	M	M1	0.0399907299567384
spo11	ZP	Z3	S00X	M	M2	0.0501197847344073
spo11	ZP	Z3	S00X	M	M3	0.0567551875698394
spo11	ZP	Z6	S00X	M	M1	0.100685335454993
spo11	ZP	Z6	S00X	M	M2	0.136358713447392
spo11	ZP	Z6	S00X	M	M3	0.119829645316467
spo11	ZP	Z8	S00X	M	M1	0.105773886246359
spo11	ZP	Z8	S00X	M	M2	0.0852758197270831
spo11	ZP	Z8	S00X	M	M3	0.0818354744815974
spo11	ZP	Z9	S00X	M	M1	0.0836890914769394
spo11	ZP	Z9	S00X	M	M2	0.0958482871886892
spo11	ZP	Z9	S00X	M	M3	0.0751069986025009
asy1	ZP	Z1	S00X	M	M1	0.0649111459181509
asy1	ZP	Z1	S00X	M	M2	0.085650471174193
asy1	ZP	Z1	S00X	M	M3	0.0694132613838287
asy1	ZP	Z2	S00X	M	M1	0.0809392602666626
asy1	ZP	Z2	S00X	M	M2	0.0611849423771731
asy1	ZP	Z2	S00X	M	M3	0.0844599234422467
asy1	ZP	Z4	S00X	M	M1	0.0601002579333493
asy1	ZP	Z4	S00X	M	M2	0.0418222417232537
asy1	ZP	Z4	S00X	M	M3	0.0478762151577901
asy1	ZP	Z5	S00X	M	M1	0.0569115380710037
asy1	ZP	Z5	S00X	M	M3	0.0640670976333646
asy1	ZP	Z6	S00X	M	M2	0.0517927695272976
asy1	ZP	Z6	S00X	M	M3	0.0847622456902661
asy1	ZP	Z7	S00X	M	M2	0.135320512837183
asy1	ZP	Z7	S00X	M	M3	0.0993000880885577
asy3	ZP	Z2	S00X	M	M1	0.116043663152649
asy3	ZP	Z2	S00X	M	M2	0.153703168568034
asy3	ZP	Z2	S00X	M	M3	0.120795325481388
asy3	ZP	Z3	S00X	M	M1	0.121123073492882
asy3	ZP	Z3	S00X	M	M2	0.135009495749583
asy3	ZP	Z3	S00X	M	M3	0.126528126397661
asy3	ZP	Z5	S00X	M	M1	0.0712324279615629
asy3	ZP	Z5	S00X	M	M3	0.0906603051386468
dmc1	ZP	Z2	S001	M	M1	0.058653443959863
dmc1	ZP	Z2	S001	M	M3	0.117467366083417
dmc1	ZP	Z4	S013	M	M1	0.097021832344231
dmc1	ZP	Z4	S013	M	M3	0.129414820701336
dmc1	ZP	Z6	S004	M	M1	0.143042186803679
dmc1	ZP	Z6	S004	M	M2	0.181622088664204
dmc1	ZP	Z6	S004	M	M3	0.158153582503844
dmc1	ZP	Z7	S012	M	M1	0.0441816638570753
dmc1	ZP	Z7	S012	M	M2	0.0604568573755761
dmc1	ZP	Z7	S012	M	M3	0.0593251829737938
fancm	ZP	Z1	S003	M	M2	0.164909244899545
fancm	ZP	Z1	S003	M	M3	0.215755306977689
fancm	ZP	Z2	S004	M	M1	0.110855390675574
fancm	ZP	Z2	S004	M	M2	0.0797919112354364
fancm	ZP	Z2	S004	M	M3	0.0894128801663703
fancm	ZP	Z3	S007	M	M1	0.131322334542124
fancm	ZP	Z3	S007	M	M2	0.115350805996338
fancm	ZP	Z3	S007	M	M3	0.0731862831735056
fancm	ZP	Z4	S001	M	M1	0.117661771320826
fancm	ZP	Z4	S001	M	M2	0.072430355885571
fancm	ZP	Z4	S001	M	M3	0.0569918068382336
fancm	ZP	Z5	S013	M	M1	0.165947869017542
fancm	ZP	Z5	S013	M	M3	0.0873194888342511
fancm	ZP	Z6	S015	M	M1	0.0700931236672662
fancm	ZP	Z6	S015	M	M2	0.0826640555909339
fancm	ZP	Z6	S015	M	M3	0.090198511124772
rec8	ZP	Z1	S00X	M	M1	0.13791888545305
rec8	ZP	Z1	S00X	M	M2	0.104767056552165
rec8	ZP	Z1	S00X	M	M3	0.150891077625579
rec8	ZP	Z2	S00X	M	M1	0.0730220916599467
rec8	ZP	Z2	S00X	M	M2	0.0610969552716339
rec8	ZP	Z2	S00X	M	M3	0.0637224242328676
rec8	ZP	Z3	S00X	M	M1	0.059922011268454
rec8	ZP	Z3	S00X	M	M3	0.0632922494821158
rec8	ZP	Z4	S00X	M	M1	0.0738770822699345
rec8	ZP	Z4	S00X	M	M2	0.106929902984709
rec8	ZP	Z4	S00X	M	M3	0.0623433793506629
rec8	ZP	Z5	S00X	M	M1	0.083317472195005
rec8	ZP	Z5	S00X	M	M2	0.0935581150937784
rec8	ZP	Z5	S00X	M	M3	0.0774361488864357
s1s2	ZP	Z1	S00X	M	M1	0.0863719999582555
s1s2	ZP	Z1	S00X	M	M2	0.0733608183063615
s1s2	ZP	Z1	S00X	M	M3	0.100999521294723
s1s2	ZP	Z2	S00X	M	M1	0.0423542807884282
s1s2	ZP	Z2	S00X	M	M2	0.0468798511231633
s1s2	ZP	Z2	S00X	M	M3	0.0627089126582958
s1s2	ZP	Z3	S00X	M	M1	0.0471192103217574
s1s2	ZP	Z3	S00X	M	M2	0.0362193747839736
s1s2	ZP	Z4	S00X	M	M1	0.101618021609418
s1s2	ZP	Z4	S00X	M	M2	0.0518125749761952
s1s2	ZP	Z4	S00X	M	M3	0.0385946542700976
spo11	ZP	Z11	S00X	M	M2	0.0805287001803055
spo11	ZP	Z12	S00X	M	M1	0.0707694606255158
spo11	ZP	Z12	S00X	M	M2	0.085342539803381
spo11	ZP	Z12	S00X	M	M3	0.0827713260976341
spo11	ZP	Z2	S00X	M	M3	0.160129709306807
spo11	ZP	Z3	S00X	M	M1	0.0290461021557605
spo11	ZP	Z3	S00X	M	M3	0.0571709046588789
spo11	ZP	Z6	S00X	M	M1	0.109004666655067
spo11	ZP	Z6	S00X	M	M2	0.0788118152582291
spo11	ZP	Z6	S00X	M	M3	0.0858046515516073
spo11	ZP	Z8	S00X	M	M1	0.100145701742433
spo11	ZP	Z9	S00X	M	M1	0.101279575850327
spo11	ZP	Z9	S00X	M	M2	0.0716880645140221
spo11	ZP	Z9	S00X	M	M3	0.102704640821379
asy1	ZP	Z1	S00X	M	M1	0.0882879159162418
asy1	ZP	Z1	S00X	M	M2	0.0827811741238458
asy1	ZP	Z1	S00X	M	M3	0.147259335840502
asy1	ZP	Z2	S00X	M	M1	0.0841404049756598
asy1	ZP	Z2	S00X	M	M2	0.0464824333138477
asy1	ZP	Z4	S00X	M	M1	0.0335382180076257
asy1	ZP	Z4	S00X	M	M2	0.102888030556416
asy1	ZP	Z4	S00X	M	M3	0.0385380935467129
asy1	ZP	Z5	S00X	M	M1	0.066485718081404
asy1	ZP	Z5	S00X	M	M2	0.0505301388445411
asy1	ZP	Z6	S00X	M	M2	0.0926134369882799
asy1	ZP	Z6	S00X	M	M3	0.104022308726804
asy1	ZP	Z7	S00X	M	M2	0.141055884250052
asy1	ZP	Z7	S00X	M	M3	0.12809291809625
asy3	ZP	Z2	S00X	M	M1	0.133271327677111
asy3	ZP	Z2	S00X	M	M2	0.144242505886427
asy3	ZP	Z2	S00X	M	M3	0.106904705767308
asy3	ZP	Z3	S00X	M	M1	0.118964434600432
asy3	ZP	Z3	S00X	M	M2	0.0963306944550832
asy3	ZP	Z5	S00X	M	M1	0.0652804691997407
asy3	ZP	Z5	S00X	M	M2	0.05009840816225
asy3	ZP	Z5	S00X	M	M3	0.0626293074288053
dmc1	ZP	Z2	S001	M	M1	0.0671659889902577
dmc1	ZP	Z2	S001	M	M2	0.0538716622452802
dmc1	ZP	Z4	S013	M	M1	0.130341200731089
dmc1	ZP	Z4	S013	M	M2	0.0835986416458967
dmc1	ZP	Z4	S013	M	M3	0.0914582988179147
dmc1	ZP	Z6	S004	M	M1	0.125328481546095
dmc1	ZP	Z6	S004	M	M2	0.147345472275895
dmc1	ZP	Z7	S012	M	M1	0.0320035271419299
dmc1	ZP	Z7	S012	M	M2	0.0591002404595268
dmc1	ZP	Z7	S012	M	M3	0.0601486635780005
fancm	ZP	Z1	S003	M	M1	0.203475408258557
fancm	ZP	Z1	S003	M	M2	0.117471490875578
fancm	ZP	Z1	S003	M	M3	0.175763666670165
fancm	ZP	Z2	S004	M	M1	0.0937513764540901
fancm	ZP	Z2	S004	M	M3	0.120296358270712
fancm	ZP	Z3	S007	M	M1	0.135678992265307
fancm	ZP	Z3	S007	M	M2	0.184640564106917
fancm	ZP	Z3	S007	M	M3	0.111954834672523
fancm	ZP	Z4	S001	M	M1	0.0710707561987621
fancm	ZP	Z4	S001	M	M2	0.0845653935122802
fancm	ZP	Z4	S001	M	M3	0.0809596702263521
fancm	ZP	Z5	S013	M	M1	0.0953302961922874
fancm	ZP	Z5	S013	M	M2	0.209528524683883
fancm	ZP	Z5	S013	M	M3	0.111832031806034
fancm	ZP	Z6	S015	M	M1	0.0672189532146268
fancm	ZP	Z6	S015	M	M2	0.0464164767350582
fancm	ZP	Z6	S015	M	M3	0.137584255360818
rec8	ZP	Z1	S00X	M	M1	0.132188390924398
rec8	ZP	Z1	S00X	M	M2	0.104093791352753
rec8	ZP	Z1	S00X	M	M3	0.123111113276499
rec8	ZP	Z2	S00X	M	M1	0.141838134092651
rec8	ZP	Z2	S00X	M	M2	0.0981633351371542
rec8	ZP	Z2	S00X	M	M3	0.104359628274818
rec8	ZP	Z3	S00X	M	M1	0.106965360926146
rec8	ZP	Z3	S00X	M	M2	0.0950518110684299
rec8	ZP	Z3	S00X	M	M3	0.0832665997892559
rec8	ZP	Z4	S00X	M	M1	0.0793414410289675
rec8	ZP	Z4	S00X	M	M2	0.16098183415682
rec8	ZP	Z4	S00X	M	M3	0.102769351594177
rec8	ZP	Z5	S00X	M	M1	0.0874401223399867
rec8	ZP	Z5	S00X	M	M2	0.0690381213535735
rec8	ZP	Z5	S00X	M	M3	0.0677863760037308
s1s2	ZP	Z1	S00X	M	M1	0.0784145726286802
s1s2	ZP	Z1	S00X	M	M2	0.065738616437133
s1s2	ZP	Z1	S00X	M	M3	0.0317706598589824
s1s2	ZP	Z2	S00X	M	M1	0.0359545047698396
s1s2	ZP	Z2	S00X	M	M2	0.0756158162598686
s1s2	ZP	Z2	S00X	M	M3	0.0556085891873061
s1s2	ZP	Z3	S00X	M	M1	0.0469590536723314
s1s2	ZP	Z3	S00X	M	M2	0.0567401045050868
s1s2	ZP	Z4	S00X	M	M1	0.0258524748537158
s1s2	ZP	Z4	S00X	M	M2	0.0413741908715569
s1s2	ZP	Z4	S00X	M	M3	0.0708503379717959
spo11	ZP	Z11	S00X	M	M1	0.0958503162384806
spo11	ZP	Z11	S00X	M	M3	0.114613622733402
spo11	ZP	Z12	S00X	M	M1	0.109447317543842
spo11	ZP	Z12	S00X	M	M2	0.0898625123687439
spo11	ZP	Z12	S00X	M	M3	0.112252718761539
spo11	ZP	Z2	S00X	M	M1	0.130593271160464
spo11	ZP	Z2	S00X	M	M2	0.0784044024968971
spo11	ZP	Z3	S00X	M	M1	0.0329971149427398
spo11	ZP	Z3	S00X	M	M2	0.0305052206470198
spo11	ZP	Z3	S00X	M	M3	0.0651793540526332
spo11	ZP	Z6	S00X	M	M1	0.101434370786035
spo11	ZP	Z6	S00X	M	M2	0.134102311111734
spo11	ZP	Z6	S00X	M	M3	0.0990823700969704
spo11	ZP	Z8	S00X	M	M2	0.0874339084896517
spo11	ZP	Z8	S00X	M	M3	0.0890084669975256
spo11	ZP	Z9	S00X	M	M1	0.0958710339342412
spo11	ZP	Z9	S00X	M	M2	0.0565161577973208
spo11	ZP	Z9	S00X	M	M3	0.096322902384128
asy1	ZP	Z1	S00X	M	M1	0.10353195189253
asy1	ZP	Z1	S00X	M	M2	0.102945517631202
asy1	ZP	Z1	S00X	M	M3	0.0779125861873497
asy1	ZP	Z2	S00X	M	M1	0.0932167546965474
asy1	ZP	Z2	S00X	M	M2	0.0916264098182414
asy1	ZP	Z2	S00X	M	M3	0.0733740340081175
asy1	ZP	Z4	S00X	M	M1	0.0507020240097095
asy1	ZP	Z4	S00X	M	M3	0.0883434920088445
asy1	ZP	Z5	S00X	M	M1	0.0467676782627468
asy1	ZP	Z5	S00X	M	M2	0.0641943505600737
asy1	ZP	Z6	S00X	M	M2	0.0813475871706469
asy1	ZP	Z6	S00X	M	M3	0.0995682049323395
asy1	ZP	Z7	S00X	M	M2	0.163718403287852
asy3	ZP	Z2	S00X	M	M2	0.108767996828154
asy3	ZP	Z2	S00X	M	M3	0.168598735201022
asy3	ZP	Z3	S00X	M	M2	0.149604837694689
asy3	ZP	Z3	S00X	M	M3	0.134159035283323
dmc1	ZP	Z2	S001	M	M1	0.0826269168582009
dmc1	ZP	Z2	S001	M	M2	0.103594450278061
dmc1	ZP	Z2	S001	M	M3	0.0644472647133471
dmc1	ZP	Z4	S013	M	M2	0.0944203905845945
dmc1	ZP	Z6	S004	M	M1	0.100044257726099
dmc1	ZP	Z6	S004	M	M2	0.132287297440597
dmc1	ZP	Z7	S012	M	M2	0.0515267988930065
dmc1	ZP	Z7	S012	M	M3	0.0572173012131209
fancm	ZP	Z1	S003	M	M2	0.149858316357289
fancm	ZP	Z1	S003	M	M3	0.157767191320206
fancm	ZP	Z2	S004	M	M1	0.121888665247286
fancm	ZP	Z2	S004	M	M3	0.110648183677151
fancm	ZP	Z3	S007	M	M1	0.080191960715694
fancm	ZP	Z3	S007	M	M3	0.108247818823178
fancm	ZP	Z4	S001	M	M1	0.0969760983507465
fancm	ZP	Z4	S001	M	M2	0.0746138424709914
fancm	ZP	Z4	S001	M	M3	0.0648117370405817
fancm	ZP	Z5	S013	M	M1	0.150492916669433
fancm	ZP	Z5	S013	M	M3	0.116557816552946
fancm	ZP	Z6	S015	M	M1	0.0958404145400508
fancm	ZP	Z6	S015	M	M2	0.066551484392205
fancm	ZP	Z6	S015	M	M3	0.110788415182554
rec8	ZP	Z1	S00X	M	M1	0.0994996740448403
rec8	ZP	Z1	S00X	M	M2	0.130763449816242
rec8	ZP	Z2	S00X	M	M1	0.118304141814365
rec8	ZP	Z2	S00X	M	M2	0.0759474986451459
rec8	ZP	Z3	S00X	M	M1	0.108199989672545
rec8	ZP	Z3	S00X	M	M3	0.0660793428420144
rec8	ZP	Z4	S00X	M	M1	0.0865295196762039
rec8	ZP	Z4	S00X	M	M3	0.0803437181489773
rec8	ZP	Z5	S00X	M	M1	0.0769226376991009
rec8	ZP	Z5	S00X	M	M2	0.0513844905390537
rec8	ZP	Z5	S00X	M	M3	0.0608984731715319
s1s2	ZP	Z1	S00X	M	M1	0.0535768056948578
s1s2	ZP	Z1	S00X	M	M3	0.0483575291040201
s1s2	ZP	Z2	S00X	M	M1	0.038589480734273
s1s2	ZP	Z2	S00X	M	M3	0.0789389910545341
s1s2	ZP	Z3	S00X	M	M1	0.0392529474306251
s1s2	ZP	Z3	S00X	M	M2	0.0440225740087011
s1s2	ZP	Z4	S00X	M	M1	0.0592254357768732
s1s2	ZP	Z4	S00X	M	M2	0.0691835664876918
s1s2	ZP	Z4	S00X	M	M3	0.0626364434262619
spo11	ZP	Z11	S00X	M	M3	0.0980070176414618
spo11	ZP	Z12	S00X	M	M1	0.116821996569538
spo11	ZP	Z12	S00X	M	M2	0.0979949153535561
spo11	ZP	Z12	S00X	M	M3	0.0876340330777939
spo11	ZP	Z2	S00X	M	M1	0.126988608218375
spo11	ZP	Z2	S00X	M	M2	0.0991924305539144
spo11	ZP	Z2	S00X	M	M3	0.133066564121422
spo11	ZP	Z3	S00X	M	M1	0.0387391587404109
spo11	ZP	Z3	S00X	M	M2	0.0406151643927643
spo11	ZP	Z3	S00X	M	M3	0.0625351908730548
spo11	ZP	Z6	S00X	M	M1	0.10661975411436
spo11	ZP	Z6	S00X	M	M2	0.134946503990242
spo11	ZP	Z6	S00X	M	M3	0.0990746048792952
spo11	ZP	Z8	S00X	M	M1	0.0879904861411881
spo11	ZP	Z8	S00X	M	M2	0.0663621743588974
spo11	ZP	Z8	S00X	M	M3	0.117193354127258
asy1	ZP	Z1	S00X	M	M2	0.0920096014738913
asy1	ZP	Z4	S00X	M	M1	0.0336747423981958
asy1	ZP	Z4	S00X	M	M3	0.0516696034957387
asy1	ZP	Z5	S00X	M	M2	0.0577321881107571
asy1	ZP	Z7	S00X	M	M2	0.137367368379036
asy3	ZP	Z2	S00X	M	M3	0.127288204645907
asy3	ZP	Z5	S00X	M	M1	0.111551598647506
dmc1	ZP	Z2	S001	M	M2	0.159348751414391
dmc1	ZP	Z2	S001	M	M3	0.0940984902084451
dmc1	ZP	Z4	S013	M	M2	0.0753031446486438
dmc1	ZP	Z6	S004	M	M3	0.124156467806525
dmc1	ZP	Z7	S012	M	M2	0.0482248354331539
dmc1	ZP	Z7	S012	M	M3	0.0474017190778221
fancm	ZP	Z1	S003	M	M2	0.133232049115481
fancm	ZP	Z3	S007	M	M1	0.187137352948971
fancm	ZP	Z3	S007	M	M3	0.126402887060694
fancm	ZP	Z4	S001	M	M2	0.0887829228712049
fancm	ZP	Z5	S013	M	M1	0.160415386704346
fancm	ZP	Z5	S013	M	M2	0.174954328336715
fancm	ZP	Z5	S013	M	M3	0.156975937008564
fancm	ZP	Z6	S015	M	M1	0.110005769751377
fancm	ZP	Z6	S015	M	M2	0.0765667249721734
rec8	ZP	Z1	S00X	M	M1	0.108903658578114
rec8	ZP	Z1	S00X	M	M2	0.103732955798503
rec8	ZP	Z1	S00X	M	M3	0.125305139650529
rec8	ZP	Z2	S00X	M	M1	0.120468307455894
rec8	ZP	Z2	S00X	M	M2	0.104342748370663
rec8	ZP	Z3	S00X	M	M2	0.131200066759618
rec8	ZP	Z3	S00X	M	M3	0.0654267744334049
rec8	ZP	Z4	S00X	M	M3	0.0593017665468891
rec8	ZP	Z5	S00X	M	M1	0.0758478200365728
rec8	ZP	Z5	S00X	M	M3	0.0726158592441467
s1s2	ZP	Z1	S00X	M	M1	0.0676192652313515
s1s2	ZP	Z1	S00X	M	M3	0.0502127611835144
s1s2	ZP	Z2	S00X	M	M3	0.0402948609828209
s1s2	ZP	Z3	S00X	M	M1	0.0584737189069558
s1s2	ZP	Z3	S00X	M	M2	0.0417762665352957
s1s2	ZP	Z4	S00X	M	M1	0.0494252261701529
s1s2	ZP	Z4	S00X	M	M3	0.0567248207357954
spo11	ZP	Z11	S00X	M	M1	0.124956014344911
spo11	ZP	Z11	S00X	M	M2	0.122022247943493
spo11	ZP	Z12	S00X	M	M1	0.0954069187736443
spo11	ZP	Z12	S00X	M	M2	0.0870112286104248
spo11	ZP	Z12	S00X	M	M3	0.104621433738966
spo11	ZP	Z2	S00X	M	M1	0.0936442812582456
spo11	ZP	Z3	S00X	M	M2	0.0266708734987541
spo11	ZP	Z3	S00X	M	M3	0.068733746845028
spo11	ZP	Z6	S00X	M	M3	0.11066356648218
spo11	ZP	Z8	S00X	M	M1	0.0880631497170483
spo11	ZP	Z8	S00X	M	M2	0.0864008190179249
spo11	ZP	Z9	S00X	M	M2	0.0827030782747208
asy1	ZP	Z1	S00X	M	M2	0.106225442420749
asy1	ZP	Z5	S00X	M	M2	0.0610706166999036
asy3	ZP	Z2	S00X	M	M3	0.148405387844491
dmc1	ZP	Z2	S001	M	M2	0.0946181227170831
dmc1	ZP	Z2	S001	M	M3	0.0906758222509362
dmc1	ZP	Z4	S013	M	M2	0.0707688894828219
dmc1	ZP	Z6	S004	M	M3	0.163423379365209
dmc1	ZP	Z7	S012	M	M2	0.0484512521667022
dmc1	ZP	Z7	S012	M	M3	0.0607272674294347
fancm	ZP	Z3	S007	M	M3	0.0743664179120046
fancm	ZP	Z5	S013	M	M1	0.170651595305437
fancm	ZP	Z6	S015	M	M1	0.0598556127760731
fancm	ZP	Z6	S015	M	M2	0.0883186201096649
rec8	ZP	Z1	S00X	M	M1	0.105631732140173
rec8	ZP	Z3	S00X	M	M3	0.0964267454500595
rec8	ZP	Z4	S00X	M	M3	0.0951258508605893
s1s2	ZP	Z1	S00X	M	M1	0.104654410584031
s1s2	ZP	Z1	S00X	M	M3	0.091769302516553
s1s2	ZP	Z2	S00X	M	M3	0.0365658553448805
s1s2	ZP	Z3	S00X	M	M1	0.0564322165102599
spo11	ZP	Z11	S00X	M	M2	0.106807064725988
spo11	ZP	Z11	S00X	M	M3	0.149509830277678
spo11	ZP	Z12	S00X	M	M1	0.0919339730535381
spo11	ZP	Z12	S00X	M	M3	0.0771705624298511
spo11	ZP	Z2	S00X	M	M3	0.163682468312249
spo11	ZP	Z3	S00X	M	M2	0.0438369053517702
dmc1	ZP	Z7	S012	M	M3	0.0571902295435604
fancm	ZP	Z5	S013	M	M1	0.128971081300331
fancm	ZP	Z6	S015	M	M2	0.0763415491853083
rec8	ZP	Z3	S00X	M	M2	0.165713708601293
rec8	ZP	Z4	S00X	M	M3	0.110461077584615
s1s2	ZP	Z1	S00X	M	M3	0.0183385965761238
spo11	ZP	Z12	S00X	M	M1	0.0935871969132439
spo11	ZP	Z12	S00X	M	M3	0.0729079407311363
spo11	ZP	Z3	S00X	M	M2	0.0393039623130261
spo11	ZP	Z8	S00X	M	M3	0.117858113540673
dmc1	ZP	Z7	S012	M	M3	0.0675103856481198
spo11	ZP	Z12	S00X	M	M3	0.0846065991891651
spo11	ZP	Z3	S00X	M	M2	0.086958264127203
spo11	ZP	Z9	S00X	M	M2	0.0874334003040714
hei10	ZP	Z10	S001	M	M1	0.151693275049154
hei10	ZP	Z10	S001	M	M2	0.126755229829047
hei10	ZP	Z10	S001	M	M3	0.155358335125592
hei10	ZP	Z11	S003	M	M1	0.0882813600778062
hei10	ZP	Z11	S003	M	M2	0.0656431187443939
hei10	ZP	Z11	S003	M	M3	0.0594002115533555
hei10	ZP	Z7	S004	M	M2	0.0860835841018177
hei10	ZP	Z7	S004	M	M3	0.0526617212480936
hei10	ZP	Z8	S005	M	M1	0.082121176950265
hei10	ZP	Z8	S005	M	M3	0.0641126774566006
hei10	ZP	Z9	S006	M	M1	0.098117925656636
hei10	ZP	Z9	S006	M	M2	0.114669069752468
hei10	ZP	Z9	S006	M	M3	0.0636928076588308
hei10	ZP	Z10	S001	M	M1	0.11810930148097
hei10	ZP	Z10	S001	M	M2	0.13684848843362
hei10	ZP	Z10	S001	M	M3	0.123820443596367
hei10	ZP	Z11	S003	M	M1	0.0567871660803471
hei10	ZP	Z11	S003	M	M2	0.118592563300109
hei10	ZP	Z11	S003	M	M3	0.0442375893467008
hei10	ZP	Z7	S004	M	M1	0.0511965297240834
hei10	ZP	Z7	S004	M	M2	0.0615134509541709
hei10	ZP	Z7	S004	M	M3	0.0616873866642657
hei10	ZP	Z8	S005	M	M1	0.109025994837955
hei10	ZP	Z8	S005	M	M2	0.160190189349122
hei10	ZP	Z9	S006	M	M1	0.0880165554805295
hei10	ZP	Z9	S006	M	M2	0.0697174709577243
hei10	ZP	Z9	S006	M	M3	0.121103603902941
hei10	ZP	Z10	S001	M	M1	0.104749142649274
hei10	ZP	Z10	S001	M	M2	0.15377386200937
hei10	ZP	Z10	S001	M	M3	0.10504142404487
hei10	ZP	Z11	S003	M	M1	0.0739775988445003
hei10	ZP	Z11	S003	M	M2	0.104730455106441
hei10	ZP	Z7	S004	M	M1	0.0567522427175162
hei10	ZP	Z7	S004	M	M2	0.0850463069946173
hei10	ZP	Z7	S004	M	M3	0.0486758591074279
hei10	ZP	Z8	S005	M	M1	0.0889803031121039
hei10	ZP	Z8	S005	M	M2	0.181198641579561
hei10	ZP	Z8	S005	M	M3	0.0861293726370488
hei10	ZP	Z9	S006	M	M1	0.0619935448306146
hei10	ZP	Z9	S006	M	M2	0.140924745276292
hei10	ZP	Z9	S006	M	M3	0.0725856502206615
hei10	ZP	Z10	S001	M	M1	0.133210775837757
hei10	ZP	Z10	S001	M	M2	0.0882395829609859
hei10	ZP	Z10	S001	M	M3	0.123532228558031
hei10	ZP	Z11	S003	M	M1	0.113761467591804
hei10	ZP	Z11	S003	M	M2	0.0795180484276456
hei10	ZP	Z11	S003	M	M3	0.064235945297578
hei10	ZP	Z7	S004	M	M1	0.103356101687317
hei10	ZP	Z7	S004	M	M2	0.0438611624910658
hei10	ZP	Z7	S004	M	M3	0.053815369135176
hei10	ZP	Z8	S005	M	M1	0.106456058381454
hei10	ZP	Z8	S005	M	M2	0.124292548468036
hei10	ZP	Z9	S006	M	M2	0.0762570748361527
hei10	ZP	Z9	S006	M	M3	0.0732856958997392
hei10	ZP	Z11	S003	M	M2	0.092745304049276
hei10	ZP	Z11	S003	M	M3	0.0931994965811393
hei10	ZP	Z7	S004	M	M1	0.0682699954726043
hei10	ZP	Z7	S004	M	M2	0.0895379012993096
hei10	ZP	Z7	S004	M	M3	0.0568000863720051
hei10	ZP	Z8	S005	M	M1	0.0634367552843497
hei10	ZP	Z8	S005	M	M3	0.0871069080688262
hei10	ZP	Z9	S006	M	M1	0.0838460326734718
hei10	ZP	Z7	S004	M	M2	0.0726431973311572
hei10	ZP	Z9	S006	M	M1	0.0501833884167158
hei10	ZP	Z9	S006	M	M3	0.0966487751233598
hei10	ZP	Z7	S004	M	M1	0.0693137937356669
hei10	ZP	Z9	S006	M	M1	0.0719084808836719
zyp	ZP	Z10	S010	M	M1	0.148771971414702
zyp	ZP	Z10	S010	M	M2	0.121176638451506
zyp	ZP	Z11	S011	M	M1	0.17277311581634
zyp	ZP	Z11	S011	M	M2	0.166964114320328
zyp	ZP	Z11	S011	M	M3	0.134521240194566
zyp	ZP	Z12	S020	M	M1	0.0598162626295801
zyp	ZP	Z12	S020	M	M2	0.0810540838263748
zyp	ZP	Z12	S020	M	M3	0.0776353656694772
zyp	ZP	Z13	S021	M	M1	0.109300396579616
zyp	ZP	Z13	S021	M	M2	0.0653592721535829
zyp	ZP	Z13	S021	M	M3	0.040578311151776
zyp	ZP	Z7	S002	M	M2	0.166527498533041
zyp	ZP	Z7	S002	M	M3	0.108846943820104
zyp	ZP	Z8	S003	M	M1	0.0956602853852878
zyp	ZP	Z8	S003	M	M2	0.184304301011048
zyp	ZP	Z8	S003	M	M3	0.0783340433125471
zyp	ZP	Z9	S007	M	M1	0.101793901018654
zyp	ZP	Z10	S010	M	M1	0.153264398483782
zyp	ZP	Z11	S011	M	M2	0.0915056240578844
zyp	ZP	Z11	S011	M	M3	0.117472545123574
zyp	ZP	Z12	S020	M	M1	0.0848235800172864
zyp	ZP	Z12	S020	M	M2	0.0487098968868047
zyp	ZP	Z12	S020	M	M3	0.0680361195946846
zyp	ZP	Z13	S021	M	M1	0.0677662974191209
zyp	ZP	Z13	S021	M	M2	0.111829330634384
zyp	ZP	Z13	S021	M	M3	0.0751644713498213
zyp	ZP	Z7	S002	M	M1	0.153243215633798
zyp	ZP	Z7	S002	M	M3	0.138735610919838
zyp	ZP	Z8	S003	M	M1	0.0990748499213548
zyp	ZP	Z8	S003	M	M2	0.0997228237380498
zyp	ZP	Z8	S003	M	M3	0.0625927690798866
zyp	ZP	Z9	S007	M	M1	0.123116941315231
zyp	ZP	Z9	S007	M	M2	0.157062662322242
zyp	ZP	Z10	S010	M	M1	0.0780010399851012
zyp	ZP	Z10	S010	M	M2	0.131460263011034
zyp	ZP	Z10	S010	M	M3	0.144956518708392
zyp	ZP	Z11	S011	M	M1	0.105598376202002
zyp	ZP	Z11	S011	M	M2	0.162726134263392
zyp	ZP	Z11	S011	M	M3	0.0943420746652367
zyp	ZP	Z12	S020	M	M2	0.0784185845519843
zyp	ZP	Z12	S020	M	M3	0.0393606200870144
zyp	ZP	Z13	S021	M	M1	0.0957644304534859
zyp	ZP	Z13	S021	M	M2	0.0857882735765802
zyp	ZP	Z13	S021	M	M3	0.0619895955308401
zyp	ZP	Z7	S002	M	M2	0.160234354409839
zyp	ZP	Z7	S002	M	M3	0.0941468471295117
zyp	ZP	Z8	S003	M	M2	0.11295632928618
zyp	ZP	Z8	S003	M	M3	0.0766568532122872
zyp	ZP	Z9	S007	M	M2	0.0880339833437243
zyp	ZP	Z9	S007	M	M3	0.0854565493600122
zyp	ZP	Z10	S010	M	M1	0.127504677117879
zyp	ZP	Z10	S010	M	M2	0.127857210419577
zyp	ZP	Z10	S010	M	M3	0.156441514846401
zyp	ZP	Z11	S011	M	M3	0.13378430919857
zyp	ZP	Z12	S020	M	M1	0.0614758318557804
zyp	ZP	Z12	S020	M	M2	0.0865943027392318
zyp	ZP	Z12	S020	M	M3	0.047789701957544
zyp	ZP	Z13	S021	M	M1	0.0613308929474194
zyp	ZP	Z7	S002	M	M1	0.175744502171229
zyp	ZP	Z7	S002	M	M3	0.0505835313945619
zyp	ZP	Z8	S003	M	M1	0.0840081938944536
zyp	ZP	Z8	S003	M	M2	0.11972462518958
zyp	ZP	Z8	S003	M	M3	0.0521311475095207
zyp	ZP	Z9	S007	M	M1	0.100823533887747
zyp	ZP	Z9	S007	M	M2	0.103937961031603
zyp	ZP	Z9	S007	M	M3	0.116765394453031
zyp	ZP	Z10	S010	M	M1	0.118786129747748
zyp	ZP	Z7	S002	M	M3	0.068792916081562
zyp	ZP	Z8	S003	M	M3	0.0848082774932331
zyp	ZP	Z9	S007	M	M2	0.137666798317214
zyp	ZP	Z9	S007	M	M3	0.131537701491321
zyp	ZP	Z10	S010	M	M3	0.134026119054503
zyp	ZP	Z7	S002	M	M3	0.118450302417897
zyp	ZP	Z9	S007	M	M1	0.0937534495780074
zyp	ZP	Z9	S007	M	M2	0.0955521910724339
zyp	ZP	Z7	S002	M	M2	0.177423539896415
zyp	ZP	Z7	S002	M	M3	0.113950157542414
soso	P	A2	S004	S	S	0.0471494266634049
soso	P	A3	S005	S	S	0.044787943190185
soso	P	A4	S006	S	S	0.0241548653186297
soso	P	F4	S00X	S	S	0.039365068004945
soso	P	F5	S00X	S	S	0.0679823558163933
soso	Z	F6	S00X	S	S	0.0414504683172868
soso	Z	G3	S00X	S	S	0.063044004136526
soso	P	A2	S004	S	S	0.0411017510771209
soso	P	A3	S005	S	S	0.0684480894322049
soso	P	A4	S006	S	S	0.0212768088370882
soso	P	F4	S00X	S	S	0.0461356412015286
soso	P	F5	S00X	S	S	0.0606394125241378
soso	Z	B1	S007	S	S	0.0265798882746104
soso	Z	F1	S001	S	S	0.0437483787314729
soso	Z	F6	S00X	S	S	0.0848597595558718
soso	Z	G3	S00X	S	S	0.0276268746845783
soso	Z	G4	S00X	S	S	0.046959278821452
soso	P	A2	S004	S	S	0.0397341218003452
soso	P	A3	S005	S	S	0.0925343248256782
soso	P	A4	S006	S	S	0.0605979810828702
soso	P	B3	S009	S	S	0.0407877273704524
soso	P	F4	S00X	S	S	0.0645718729231455
soso	P	F5	S00X	S	S	0.0670845971499931
soso	Z	F1	S001	S	S	0.0540602675367825
soso	Z	F6	S00X	S	S	0.0341971319495749
soso	Z	G1	S00X	S	S	0.043068521899361
soso	P	A2	S004	S	S	0.0383023291284597
soso	P	A3	S005	S	S	0.0422959554428161
soso	P	A4	S006	S	S	0.0692936988281667
soso	P	B3	S009	S	S	0.0525678077174775
soso	P	F0	S001	S	S	0.0423358620377979
soso	P	F4	S00X	S	S	0.0652505731177183
soso	P	F5	S00X	S	S	0.0635337476892491
soso	Z	B1	S007	S	S	0.0324633293819975
soso	Z	F6	S00X	S	S	0.0720064448468623
soso	Z	G3	S00X	S	S	0.0364212772569322
soso	Z	G4	S00X	S	S	0.0478275966589477
soso	P	A2	S004	S	S	0.0324862112974266
soso	P	A3	S005	S	S	0.0865924220983774
soso	P	A4	S006	S	S	0.0184467336811177
soso	P	B3	S009	S	S	0.0606066292047182
soso	P	F0	S001	S	S	0.0541156286954597
soso	P	F4	S00X	S	S	0.0532426235288385
soso	P	F5	S00X	S	S	0.0559660722406421
soso	Z	B1	S007	S	S	0.0226772002264622
soso	Z	F1	S001	S	S	0.0389010677486236
soso	Z	F6	S00X	S	S	0.023686952029613
soso	Z	G1	S00X	S	S	0.0776357189780953
soso	Z	G3	S00X	S	S	0.0260458563187335
soso	Z	G4	S00X	S	S	0.0495608399569516
soso	P	A2	S004	S	S	0.026257142561701
soso	P	A3	S005	S	S	0.0521951912811786
soso	P	A4	S006	S	S	0.0300895716852875
soso	P	B3	S009	S	S	0.100948021748228
soso	P	F0	S001	S	S	0.0268909488706527
soso	P	F4	S00X	S	S	0.0688592565257065
soso	P	F5	S00X	S	S	0.0337107706187927
soso	Z	B1	S007	S	S	0.0508627541723181
soso	Z	F1	S001	S	S	0.0469616960245578
soso	Z	F6	S00X	S	S	0.0214291519698067
soso	Z	G1	S00X	S	S	0.0527766164085591
soso	Z	G3	S00X	S	S	0.0406163092428387
soso	Z	G4	S00X	S	S	0.0360880103613898
soso	P	A2	S004	S	S	0.0847534523103097
soso	P	A3	S005	S	S	0.0820196973900917
soso	P	A4	S006	S	S	0.018690259309546
soso	P	B3	S009	S	S	0.0600319463700611
soso	P	F0	S001	S	S	0.0380335114090271
soso	P	F4	S00X	S	S	0.0319978362632005
soso	P	F5	S00X	S	S	0.052802042951807
soso	Z	B1	S007	S	S	0.0451092600417247
soso	Z	F1	S001	S	S	0.0488199736581059
soso	Z	F6	S00X	S	S	0.0473807766376925
soso	Z	G3	S00X	S	S	0.0170704478004728
soso	Z	G4	S00X	S	S	0.0452633061522546
soso	P	A2	S004	S	S	0.0356135846974478
soso	P	A3	S005	S	S	0.0606386719281752
soso	P	A4	S006	S	S	0.0591033457222707
soso	P	B3	S009	S	S	0.0343786969882968
soso	P	F0	S001	S	S	0.0325940451183578
soso	P	F4	S00X	S	S	0.0767286475281861
soso	P	F5	S00X	S	S	0.0459124272658924
soso	Z	B1	S007	S	S	0.0362350959730434
soso	Z	F1	S001	S	S	0.0221496517717114
soso	Z	F6	S00X	S	S	0.0307541062400527
soso	Z	G1	S00X	S	S	0.0174977602520311
soso	Z	G3	S00X	S	S	0.0232003652355398
soso	Z	G4	S00X	S	S	0.0333491356478092
soso	P	A2	S004	S	S	0.0776070153007054
soso	P	A3	S005	S	S	0.0418545226236505
soso	P	A4	S006	S	S	0.0322650539080947
soso	P	B3	S009	S	S	0.068931330229226
soso	P	F0	S001	S	S	0.0466207466363418
soso	P	F5	S00X	S	S	0.0377711575098047
soso	Z	B1	S007	S	S	0.0469747489510041
soso	Z	F1	S001	S	S	0.0334058995125373
soso	Z	G1	S00X	S	S	0.0376689830688442
soso	Z	G3	S00X	S	S	0.0209353083582605
soso	Z	G4	S00X	S	S	0.066174669725941
soso	P	A2	S004	S	S	0.0297541714202103
soso	P	A3	S005	S	S	0.0661480938849006
soso	P	A4	S006	S	S	0.0605804047139811
soso	P	B3	S009	S	S	0.0367761644248261
soso	P	F0	S001	S	S	0.046397015575203
soso	P	F5	S00X	S	S	0.0435383849818822
soso	Z	B1	S007	S	S	0.05686151446854
soso	Z	G1	S00X	S	S	0.0371425621885395
soso	Z	G3	S00X	S	S	0.0179774860172451
soso	P	A2	S004	S	S	0.0734753187895115
soso	P	A3	S005	S	S	0.0781940379052965
soso	P	B3	S009	S	S	0.0335149614453048
soso	P	F0	S001	S	S	0.0459715917027772
soso	P	F5	S00X	S	S	0.044714426366144
soso	Z	B1	S007	S	S	0.0566147381450295
soso	Z	G1	S00X	S	S	0.0550989933576178
soso	Z	G4	S00X	S	S	0.0479053516935888
soso	P	A2	S004	S	S	0.0556588702395538
soso	P	A3	S005	S	S	0.0675929706315319
soso	P	A4	S006	S	S	0.0780058203185955
soso	P	F0	S001	S	S	0.0399383400416105
soso	Z	B1	S007	S	S	0.0266808600225783
soso	Z	G1	S00X	S	S	0.0692396451017167
soso	Z	G4	S00X	S	S	0.0456560111284872
soso	P	A4	S006	S	S	0.0519614381242879
soso	Z	B1	S007	S	S	0.0337222807465759
soso	Z	G1	S00X	S	S	0.0462181334976877
soso	P	F0	S001	S	S	0.0490555824460709
soso	Z	G1	S00X	S	S	0.045293303967136
soso	Z	G4	S00X	S	S	0.0331114491905532
soso	P	A2	S004	S	S	0.0159618439993285
soso	P	F0	S001	S	S	0.0476292253696394
soso	Z	G1	S00X	S	S	0.0417032164807651
soso	Z	G4	S00X	S	S	0.0281992586298749
soso	P	F0	S001	S	S	0.0697974020497498
soso	Z	G1	S00X	S	S	0.0475744512532475
soso	Z	G1	S00X	S	S	0.0665407365038531
soso	Z	G4	S00X	S	S	0.0447629318861588
soso	Z	G1	S00X	S	S	0.0363016871733071
soso	Z	G4	S00X	S	S	0.0346837617076684
soso	Z	G1	S00X	S	S	0.0173780935204024
soso	Z	G4	S00X	S	S	0.0452703316016217
soso	Z	G1	S00X	S	S	0.0404814404419974
soso	Z	H1	S00X	S	S	0.0780214839361348
soso	Z	H1	S00X	S	S	0.0400002500076125
soso	Z	H1	S00X	S	S	0.0547870331422069
soso	Z	H1	S00X	S	S	0.0380647248077755
soso	Z	H1	S00X	S	S	0.0330947360381444
soso	Z	H1	S00X	S	S	0.0421697074150565
soso	Z	H1	S00X	S	S	0.0565385926146354
soso	Z	H1	S00X	S	S	0.0372860916299014
soso	Z	H1	S00X	S	S	0.0361007135191985
soso	Z	H1	S00X	S	S	0.0448586594677626
