# Supplementary material for: Rapid meiotic prophase chromosome movements in Arabidopsis thaliana are linked to essential reorganization at the nuclear envelope
Source: Nat Commun. 2024 Jul 16;15:5964. doi: 10.1038/s41467-024-50169-4 (PMC11252379; doi:10.1038/s41467-024-50169-4)
Supplement: Supplementary file 19 — Source Data [file 41467_2024_50169_MOESM19_ESM.zip › Source Data/figure-4c.tsv]

genotype	stage	anther	serie	cell.type	cell	turning.angle
wt	P	A2	S004	M	M1	NA
wt	P	A2	S004	M	M1	30.0030722196534
wt	P	A2	S004	M	M1	73.7833896538013
wt	P	A2	S004	M	M1	47.1197465709502
wt	P	A2	S004	M	M1	80.4436748064031
wt	P	A2	S004	M	M1	76.3518856709129
wt	P	A2	S004	M	M1	157.463361359106
wt	P	A2	S004	M	M1	94.4488921176847
wt	P	A2	S004	M	M1	154.321535345914
wt	P	A2	S004	M	M1	112.68239684551
wt	P	A2	S004	M	M1	132.561897346987
wt	P	A2	S004	M	M1	91.4278538310919
wt	P	A2	S004	M	M1	43.96209721906
wt	P	A2	S004	M	M1	132.182048859728
wt	P	A2	S004	M	M1	143.151332307694
wt	P	A2	S004	M	M1	117.686698235511
wt	P	A2	S004	M	M1	38.5024122296214
wt	P	A2	S004	M	M1	NA
wt	P	A2	S004	M	M2	NA
wt	P	A2	S004	M	M2	124.247130228923
wt	P	A2	S004	M	M2	114.531456377541
wt	P	A2	S004	M	M2	79.7359838899328
wt	P	A2	S004	M	M2	78.4111564046462
wt	P	A2	S004	M	M2	142.577594286763
wt	P	A2	S004	M	M2	143.2176090341
wt	P	A2	S004	M	M2	146.030957976015
wt	P	A2	S004	M	M2	164.690550697504
wt	P	A2	S004	M	M2	172.13683745099
wt	P	A2	S004	M	M2	142.586783591936
wt	P	A2	S004	M	M2	117.51811494726
wt	P	A2	S004	M	M2	134.492497915696
wt	P	A2	S004	M	M2	43.9853128307164
wt	P	A2	S004	M	M2	168.867661695442
wt	P	A2	S004	M	M2	14.6427466294161
wt	P	A2	S004	M	M2	63.8057862176168
wt	P	A2	S004	M	M2	NA
wt	P	A2	S004	M	M3	NA
wt	P	A2	S004	M	M3	104.200193658272
wt	P	A2	S004	M	M3	46.3525337977419
wt	P	A2	S004	M	M3	81.576548860306
wt	P	A2	S004	M	M3	38.1910455871647
wt	P	A2	S004	M	M3	44.4454386658046
wt	P	A2	S004	M	M3	67.0061426162639
wt	P	A2	S004	M	M3	91.0869281574358
wt	P	A2	S004	M	M3	68.807777289162
wt	P	A2	S004	M	M3	43.2710705806216
wt	P	A2	S004	M	M3	19.4847211889955
wt	P	A2	S004	M	M3	110.616909807709
wt	P	A2	S004	M	M3	16.098320640486
wt	P	A2	S004	M	M3	29.7268090386415
wt	P	A2	S004	M	M3	117.861093323858
wt	P	A2	S004	M	M3	77.7901651975515
wt	P	A2	S004	M	M3	77.8934021979363
wt	P	A2	S004	M	M3	NA
wt	P	A3	S005	M	M1	NA
wt	P	A3	S005	M	M1	55.3867988579805
wt	P	A3	S005	M	M1	76.6330843158504
wt	P	A3	S005	M	M1	36.4585054299753
wt	P	A3	S005	M	M1	97.8643630375474
wt	P	A3	S005	M	M1	99.0039640779235
wt	P	A3	S005	M	M1	116.259961007168
wt	P	A3	S005	M	M1	93.0670446175505
wt	P	A3	S005	M	M1	91.4272064027867
wt	P	A3	S005	M	M1	159.513223241366
wt	P	A3	S005	M	M1	95.0641195606764
wt	P	A3	S005	M	M1	65.5292820937658
wt	P	A3	S005	M	M1	117.178332323565
wt	P	A3	S005	M	M1	74.2796862505107
wt	P	A3	S005	M	M1	121.388172165542
wt	P	A3	S005	M	M1	150.493286603499
wt	P	A3	S005	M	M1	129.723767016674
wt	P	A3	S005	M	M1	NA
wt	P	A3	S005	M	M2	NA
wt	P	A3	S005	M	M2	63.6753640616237
wt	P	A3	S005	M	M2	76.5558068366131
wt	P	A3	S005	M	M2	19.794874685051
wt	P	A3	S005	M	M2	130.04081398586
wt	P	A3	S005	M	M2	18.5425299586429
wt	P	A3	S005	M	M2	43.6349477468173
wt	P	A3	S005	M	M2	56.8753740814169
wt	P	A3	S005	M	M2	33.571729748073
wt	P	A3	S005	M	M2	81.9885785937414
wt	P	A3	S005	M	M2	166.341966025071
wt	P	A3	S005	M	M2	147.077485259276
wt	P	A3	S005	M	M2	41.9334034323485
wt	P	A3	S005	M	M2	7.17516414981809
wt	P	A3	S005	M	M2	108.289601886926
wt	P	A3	S005	M	M2	23.5922787587299
wt	P	A3	S005	M	M2	143.863522502704
wt	P	A3	S005	M	M2	NA
wt	P	A3	S005	M	M3	NA
wt	P	A3	S005	M	M3	54.4923323712244
wt	P	A3	S005	M	M3	71.7081313173327
wt	P	A3	S005	M	M3	117.186608070756
wt	P	A3	S005	M	M3	84.6688511008713
wt	P	A3	S005	M	M3	142.978672821198
wt	P	A3	S005	M	M3	86.3421194483107
wt	P	A3	S005	M	M3	61.4496495527348
wt	P	A3	S005	M	M3	31.8059822548708
wt	P	A3	S005	M	M3	11.7685276437419
wt	P	A3	S005	M	M3	101.546690453203
wt	P	A3	S005	M	M3	100.144579908426
wt	P	A3	S005	M	M3	27.2473365831649
wt	P	A3	S005	M	M3	105.503963962345
wt	P	A3	S005	M	M3	47.4036040281804
wt	P	A3	S005	M	M3	91.5304648643709
wt	P	A3	S005	M	M3	19.1187329998861
wt	P	A3	S005	M	M3	NA
wt	P	A4	S006	M	M1	NA
wt	P	A4	S006	M	M1	16.2245098790174
wt	P	A4	S006	M	M1	70.1519615787195
wt	P	A4	S006	M	M1	94.8898540164054
wt	P	A4	S006	M	M1	69.6288378977808
wt	P	A4	S006	M	M1	50.8697922097758
wt	P	A4	S006	M	M1	39.8750505450134
wt	P	A4	S006	M	M1	16.7338439371228
wt	P	A4	S006	M	M1	105.532556904608
wt	P	A4	S006	M	M1	29.5569990839182
wt	P	A4	S006	M	M1	18.0678194095447
wt	P	A4	S006	M	M1	107.294278041572
wt	P	A4	S006	M	M1	111.816738045176
wt	P	A4	S006	M	M1	50.1202983812829
wt	P	A4	S006	M	M1	24.4012833053609
wt	P	A4	S006	M	M1	86.0203110426159
wt	P	A4	S006	M	M1	134.709445043011
wt	P	A4	S006	M	M1	NA
wt	P	A4	S006	M	M2	NA
wt	P	A4	S006	M	M2	22.9765014744643
wt	P	A4	S006	M	M2	161.524633427119
wt	P	A4	S006	M	M2	40.5731951637624
wt	P	A4	S006	M	M2	133.215438754675
wt	P	A4	S006	M	M2	39.9797530475672
wt	P	A4	S006	M	M2	27.6455384358149
wt	P	A4	S006	M	M2	112.563283577883
wt	P	A4	S006	M	M2	117.00541950323
wt	P	A4	S006	M	M2	94.772418402416
wt	P	A4	S006	M	M2	77.7089155683503
wt	P	A4	S006	M	M2	111.85000189784
wt	P	A4	S006	M	M2	130.790879182253
wt	P	A4	S006	M	M2	86.9465874815412
wt	P	A4	S006	M	M2	113.43635474071
wt	P	A4	S006	M	M2	105.6166689395
wt	P	A4	S006	M	M2	94.2303356311521
wt	P	A4	S006	M	M2	NA
wt	P	B3	S009	M	M1	NA
wt	P	B3	S009	M	M1	66.7789475782838
wt	P	B3	S009	M	M1	14.1279351412993
wt	P	B3	S009	M	M1	49.9031294755462
wt	P	B3	S009	M	M1	145.328078084536
wt	P	B3	S009	M	M1	97.8282523484245
wt	P	B3	S009	M	M1	94.3343026612083
wt	P	B3	S009	M	M1	42.2362026502966
wt	P	B3	S009	M	M1	26.4779486688447
wt	P	B3	S009	M	M1	41.8217976556394
wt	P	B3	S009	M	M1	72.1605321990381
wt	P	B3	S009	M	M1	100.668438426046
wt	P	B3	S009	M	M1	120.944755796006
wt	P	B3	S009	M	M1	128.891324447139
wt	P	B3	S009	M	M1	24.0752568461682
wt	P	B3	S009	M	M1	155.781536842832
wt	P	B3	S009	M	M1	148.063399943745
wt	P	B3	S009	M	M1	NA
wt	P	B3	S009	M	M2	NA
wt	P	B3	S009	M	M2	40.0297775162088
wt	P	B3	S009	M	M2	49.2484033469166
wt	P	B3	S009	M	M2	62.3555484882908
wt	P	B3	S009	M	M2	170.304344510053
wt	P	B3	S009	M	M2	65.4266176876464
wt	P	B3	S009	M	M2	55.2891138548889
wt	P	B3	S009	M	M2	32.823246219739
wt	P	B3	S009	M	M2	51.1947734971544
wt	P	B3	S009	M	M2	37.1271673882041
wt	P	B3	S009	M	M2	40.447553678738
wt	P	B3	S009	M	M2	54.2392571220648
wt	P	B3	S009	M	M2	95.8299965242986
wt	P	B3	S009	M	M2	142.178341514672
wt	P	B3	S009	M	M2	114.657107453187
wt	P	B3	S009	M	M2	104.179163708023
wt	P	B3	S009	M	M2	21.3282333673129
wt	P	B3	S009	M	M2	NA
wt	P	B3	S009	M	M3	NA
wt	P	B3	S009	M	M3	28.0771889630831
wt	P	B3	S009	M	M3	15.650246928142
wt	P	B3	S009	M	M3	101.482868064527
wt	P	B3	S009	M	M3	145.500675495582
wt	P	B3	S009	M	M3	31.450649517652
wt	P	B3	S009	M	M3	25.5365856911942
wt	P	B3	S009	M	M3	98.7638683862256
wt	P	B3	S009	M	M3	30.2605112418201
wt	P	B3	S009	M	M3	75.0645125116165
wt	P	B3	S009	M	M3	67.4189761880575
wt	P	B3	S009	M	M3	107.535240949631
wt	P	B3	S009	M	M3	93.7138857524815
wt	P	B3	S009	M	M3	74.3121760329834
wt	P	B3	S009	M	M3	118.934969034596
wt	P	B3	S009	M	M3	175.569710560429
wt	P	B3	S009	M	M3	113.586042075704
wt	P	B3	S009	M	M3	NA
wt	P	F0	S001	M	M1	NA
wt	P	F0	S001	M	M1	32.2201017006198
wt	P	F0	S001	M	M1	24.4210897339359
wt	P	F0	S001	M	M1	44.2832598075692
wt	P	F0	S001	M	M1	179.223530318196
wt	P	F0	S001	M	M1	125.564737348141
wt	P	F0	S001	M	M1	78.545876443488
wt	P	F0	S001	M	M1	41.1323552486655
wt	P	F0	S001	M	M1	89.4953168037864
wt	P	F0	S001	M	M1	82.1106590971151
wt	P	F0	S001	M	M1	87.5610223438504
wt	P	F0	S001	M	M1	110.384948779999
wt	P	F0	S001	M	M1	85.7842283816115
wt	P	F0	S001	M	M1	48.3309525787729
wt	P	F0	S001	M	M1	33.2081861053924
wt	P	F0	S001	M	M1	120.71518070431
wt	P	F0	S001	M	M1	51.5126374785291
wt	P	F0	S001	M	M1	15.2258980492137
wt	P	F0	S001	M	M1	43.3266416935408
wt	P	F0	S001	M	M1	NA
wt	P	F0	S001	M	M2	NA
wt	P	F0	S001	M	M2	70.0855402026288
wt	P	F0	S001	M	M2	4.72786620506805
wt	P	F0	S001	M	M2	37.9661638627354
wt	P	F0	S001	M	M2	29.0072400278052
wt	P	F0	S001	M	M2	47.2417732264729
wt	P	F0	S001	M	M2	104.567604294885
wt	P	F0	S001	M	M2	10.1280448613845
wt	P	F0	S001	M	M2	38.5501850404134
wt	P	F0	S001	M	M2	23.043928567709
wt	P	F0	S001	M	M2	35.2078391106073
wt	P	F0	S001	M	M2	30.2771601459781
wt	P	F0	S001	M	M2	36.122918145176
wt	P	F0	S001	M	M2	62.0185613834199
wt	P	F0	S001	M	M2	65.805601739303
wt	P	F0	S001	M	M2	40.3776538788058
wt	P	F0	S001	M	M2	17.511786554856
wt	P	F0	S001	M	M2	101.011206293301
wt	P	F0	S001	M	M2	77.5187973440849
wt	P	F0	S001	M	M2	NA
wt	P	F0	S001	M	M3	NA
wt	P	F0	S001	M	M3	32.5803380304185
wt	P	F0	S001	M	M3	13.6428797223706
wt	P	F0	S001	M	M3	95.3857913722474
wt	P	F0	S001	M	M3	35.7042998585768
wt	P	F0	S001	M	M3	66.6673597114862
wt	P	F0	S001	M	M3	159.788389083136
wt	P	F0	S001	M	M3	62.4369296987154
wt	P	F0	S001	M	M3	80.6866438894144
wt	P	F0	S001	M	M3	119.499079782632
wt	P	F0	S001	M	M3	98.1787492518274
wt	P	F0	S001	M	M3	23.4022008944196
wt	P	F0	S001	M	M3	140.534276007858
wt	P	F0	S001	M	M3	154.231051196385
wt	P	F0	S001	M	M3	85.5826406464517
wt	P	F0	S001	M	M3	44.0149096224967
wt	P	F0	S001	M	M3	122.222649051769
wt	P	F0	S001	M	M3	159.333550061211
wt	P	F0	S001	M	M3	163.271734827739
wt	P	F0	S001	M	M3	NA
wt	P	F4	S00X	M	M1	NA
wt	P	F4	S00X	M	M1	171.657979082268
wt	P	F4	S00X	M	M1	175.356539270499
wt	P	F4	S00X	M	M1	171.094737115977
wt	P	F4	S00X	M	M1	161.633316342964
wt	P	F4	S00X	M	M1	165.994154988368
wt	P	F4	S00X	M	M1	175.0991393404
wt	P	F4	S00X	M	M1	168.724639223861
wt	P	F4	S00X	M	M1	15.5015405584019
wt	P	F4	S00X	M	M1	127.202936027247
wt	P	F4	S00X	M	M1	47.5979624529433
wt	P	F4	S00X	M	M1	168.815991657839
wt	P	F4	S00X	M	M1	37.3970340268397
wt	P	F4	S00X	M	M1	158.707647348146
wt	P	F4	S00X	M	M1	175.983725766524
wt	P	F4	S00X	M	M1	169.688670244305
wt	P	F4	S00X	M	M1	20.2132613084787
wt	P	F4	S00X	M	M1	153.914154895209
wt	P	F4	S00X	M	M1	NA
wt	P	F4	S00X	M	M2	NA
wt	P	F4	S00X	M	M2	157.349796878361
wt	P	F4	S00X	M	M2	152.949225859674
wt	P	F4	S00X	M	M2	160.315934031783
wt	P	F4	S00X	M	M2	21.6137880995695
wt	P	F4	S00X	M	M2	169.303050318861
wt	P	F4	S00X	M	M2	162.497171949179
wt	P	F4	S00X	M	M2	154.231493267288
wt	P	F4	S00X	M	M2	124.120073523072
wt	P	F4	S00X	M	M2	102.202154514166
wt	P	F4	S00X	M	M2	139.570612228565
wt	P	F4	S00X	M	M2	27.4490710207342
wt	P	F4	S00X	M	M2	167.881576502927
wt	P	F4	S00X	M	M2	14.1975325186145
wt	P	F4	S00X	M	M2	177.051208591393
wt	P	F4	S00X	M	M2	150.292496791126
wt	P	F4	S00X	M	M2	42.260433876938
wt	P	F4	S00X	M	M2	154.181286095867
wt	P	F4	S00X	M	M2	NA
wt	P	F4	S00X	M	M3	NA
wt	P	F4	S00X	M	M3	159.656088612333
wt	P	F4	S00X	M	M3	46.3051947422234
wt	P	F4	S00X	M	M3	114.199217638991
wt	P	F4	S00X	M	M3	164.235149810189
wt	P	F4	S00X	M	M3	27.6338517132625
wt	P	F4	S00X	M	M3	128.611073388074
wt	P	F4	S00X	M	M3	68.1955935228609
wt	P	F4	S00X	M	M3	168.63336517714
wt	P	F4	S00X	M	M3	161.960400605628
wt	P	F4	S00X	M	M3	13.0345792757958
wt	P	F4	S00X	M	M3	165.333117276436
wt	P	F4	S00X	M	M3	175.506881560482
wt	P	F4	S00X	M	M3	5.60731732561713
wt	P	F4	S00X	M	M3	111.208093413232
wt	P	F4	S00X	M	M3	88.4674449169421
wt	P	F4	S00X	M	M3	168.43359288079
wt	P	F4	S00X	M	M3	56.0384374246685
wt	P	F4	S00X	M	M3	NA
wt	P	F5	S00X	M	M1	NA
wt	P	F5	S00X	M	M1	33.2100500075767
wt	P	F5	S00X	M	M1	67.7184991739662
wt	P	F5	S00X	M	M1	57.6025303152718
wt	P	F5	S00X	M	M1	18.7788713317736
wt	P	F5	S00X	M	M1	75.5945092344363
wt	P	F5	S00X	M	M1	50.0287036415364
wt	P	F5	S00X	M	M1	63.4706607578305
wt	P	F5	S00X	M	M1	101.057634638371
wt	P	F5	S00X	M	M1	37.2523702217177
wt	P	F5	S00X	M	M1	49.062838238114
wt	P	F5	S00X	M	M1	133.705539042733
wt	P	F5	S00X	M	M1	61.3424784222635
wt	P	F5	S00X	M	M1	34.6917922791533
wt	P	F5	S00X	M	M1	65.3994472087328
wt	P	F5	S00X	M	M1	99.7004810259313
wt	P	F5	S00X	M	M1	140.084196179814
wt	P	F5	S00X	M	M1	86.2440670442246
wt	P	F5	S00X	M	M1	NA
wt	P	F5	S00X	M	M2	NA
wt	P	F5	S00X	M	M2	130.674744775173
wt	P	F5	S00X	M	M2	38.6940878136127
wt	P	F5	S00X	M	M2	151.644981222009
wt	P	F5	S00X	M	M2	61.3597835031667
wt	P	F5	S00X	M	M2	68.7143052272305
wt	P	F5	S00X	M	M2	115.929321929263
wt	P	F5	S00X	M	M2	33.4683312606506
wt	P	F5	S00X	M	M2	69.1273040899174
wt	P	F5	S00X	M	M2	46.7031190536522
wt	P	F5	S00X	M	M2	88.2589941753525
wt	P	F5	S00X	M	M2	131.28803658496
wt	P	F5	S00X	M	M2	118.364425702599
wt	P	F5	S00X	M	M2	27.5923573950865
wt	P	F5	S00X	M	M2	113.425561982273
wt	P	F5	S00X	M	M2	7.9274645830056
wt	P	F5	S00X	M	M2	61.9876763411845
wt	P	F5	S00X	M	M2	67.4389395912281
wt	P	F5	S00X	M	M2	NA
wt	Z	B1	S007	M	M2	NA
wt	Z	B1	S007	M	M2	32.0161773011061
wt	Z	B1	S007	M	M2	121.021940369858
wt	Z	B1	S007	M	M2	30.5009208636352
wt	Z	B1	S007	M	M2	36.6209182644348
wt	Z	B1	S007	M	M2	96.0758755339341
wt	Z	B1	S007	M	M2	117.29301939136
wt	Z	B1	S007	M	M2	93.5110143887928
wt	Z	B1	S007	M	M2	117.058666082263
wt	Z	B1	S007	M	M2	65.8541419317333
wt	Z	B1	S007	M	M2	100.30502277597
wt	Z	B1	S007	M	M2	97.1546779645707
wt	Z	B1	S007	M	M2	31.9538440271059
wt	Z	B1	S007	M	M2	73.4715004784015
wt	Z	B1	S007	M	M2	139.429236919547
wt	Z	B1	S007	M	M2	130.147898799037
wt	Z	B1	S007	M	M2	163.882929451006
wt	Z	B1	S007	M	M2	NA
wt	Z	B1	S007	M	M3	NA
wt	Z	B1	S007	M	M3	46.5483126082892
wt	Z	B1	S007	M	M3	93.7968364664756
wt	Z	B1	S007	M	M3	102.532248031697
wt	Z	B1	S007	M	M3	60.070435010875
wt	Z	B1	S007	M	M3	70.4111377506442
wt	Z	B1	S007	M	M3	111.424855063301
wt	Z	B1	S007	M	M3	127.309682407006
wt	Z	B1	S007	M	M3	34.3213563954436
wt	Z	B1	S007	M	M3	80.8966677827008
wt	Z	B1	S007	M	M3	26.7521647295782
wt	Z	B1	S007	M	M3	76.8548803735117
wt	Z	B1	S007	M	M3	73.982772875079
wt	Z	B1	S007	M	M3	94.7897561742079
wt	Z	B1	S007	M	M3	69.1625568283547
wt	Z	B1	S007	M	M3	171.657336205176
wt	Z	B1	S007	M	M3	84.1537638718573
wt	Z	B1	S007	M	M3	NA
wt	Z	F1	S001	M	M1	NA
wt	Z	F1	S001	M	M1	39.6193060199016
wt	Z	F1	S001	M	M1	62.8872932350845
wt	Z	F1	S001	M	M1	113.141104669097
wt	Z	F1	S001	M	M1	87.8152721492582
wt	Z	F1	S001	M	M1	27.8445485339518
wt	Z	F1	S001	M	M1	15.9795822416257
wt	Z	F1	S001	M	M1	104.406633087668
wt	Z	F1	S001	M	M1	58.1675053914988
wt	Z	F1	S001	M	M1	118.828505234397
wt	Z	F1	S001	M	M1	85.6458313830845
wt	Z	F1	S001	M	M1	68.8947662235784
wt	Z	F1	S001	M	M1	148.063353346719
wt	Z	F1	S001	M	M1	82.63042118255
wt	Z	F1	S001	M	M1	64.8171390641313
wt	Z	F1	S001	M	M1	41.7423506235702
wt	Z	F1	S001	M	M1	144.553861399763
wt	Z	F1	S001	M	M1	38.1407034382837
wt	Z	F1	S001	M	M1	NA
wt	Z	F1	S001	M	M2	NA
wt	Z	F1	S001	M	M2	37.882320029186
wt	Z	F1	S001	M	M2	40.2226596571952
wt	Z	F1	S001	M	M2	100.455968004336
wt	Z	F1	S001	M	M2	45.7818095978361
wt	Z	F1	S001	M	M2	152.368652810734
wt	Z	F1	S001	M	M2	156.012740382974
wt	Z	F1	S001	M	M2	10.718350092245
wt	Z	F1	S001	M	M2	149.870099089329
wt	Z	F1	S001	M	M2	34.324418076017
wt	Z	F1	S001	M	M2	141.501759604389
wt	Z	F1	S001	M	M2	145.270101577551
wt	Z	F1	S001	M	M2	99.6348725879385
wt	Z	F1	S001	M	M2	121.759183923199
wt	Z	F1	S001	M	M2	105.335946047056
wt	Z	F1	S001	M	M2	105.49384054289
wt	Z	F1	S001	M	M2	91.3490329962838
wt	Z	F1	S001	M	M2	72.221465055106
wt	Z	F1	S001	M	M2	NA
wt	Z	F1	S001	M	M3	NA
wt	Z	F1	S001	M	M3	44.130348622239
wt	Z	F1	S001	M	M3	48.1583528914495
wt	Z	F1	S001	M	M3	38.2085268311866
wt	Z	F1	S001	M	M3	56.6899024055318
wt	Z	F1	S001	M	M3	27.5524523802743
wt	Z	F1	S001	M	M3	44.2315982967282
wt	Z	F1	S001	M	M3	30.8986108396936
wt	Z	F1	S001	M	M3	118.255625351464
wt	Z	F1	S001	M	M3	79.3481658529854
wt	Z	F1	S001	M	M3	80.7126299433739
wt	Z	F1	S001	M	M3	15.7542244257139
wt	Z	F1	S001	M	M3	28.6710980910884
wt	Z	F1	S001	M	M3	42.2088144883153
wt	Z	F1	S001	M	M3	99.0232243021755
wt	Z	F1	S001	M	M3	59.0786293280255
wt	Z	F1	S001	M	M3	60.9767300062073
wt	Z	F1	S001	M	M3	21.5649605344502
wt	Z	F1	S001	M	M3	NA
wt	Z	F6	S00X	M	M1	NA
wt	Z	F6	S00X	M	M1	34.9705719848148
wt	Z	F6	S00X	M	M1	81.0422254097711
wt	Z	F6	S00X	M	M1	103.402014855819
wt	Z	F6	S00X	M	M1	34.0490535390648
wt	Z	F6	S00X	M	M1	47.8752788090705
wt	Z	F6	S00X	M	M1	40.4039941977328
wt	Z	F6	S00X	M	M1	39.7919521943351
wt	Z	F6	S00X	M	M1	38.6957007626149
wt	Z	F6	S00X	M	M1	39.4411908200573
wt	Z	F6	S00X	M	M1	76.6142095597113
wt	Z	F6	S00X	M	M1	20.1785678198196
wt	Z	F6	S00X	M	M1	73.2113137376937
wt	Z	F6	S00X	M	M1	53.4140296342885
wt	Z	F6	S00X	M	M1	68.6331849089592
wt	Z	F6	S00X	M	M1	80.6762603637812
wt	Z	F6	S00X	M	M1	87.4731208898967
wt	Z	F6	S00X	M	M1	128.148542943239
wt	Z	F6	S00X	M	M1	NA
wt	Z	F6	S00X	M	M2	NA
wt	Z	F6	S00X	M	M2	45.897914603057
wt	Z	F6	S00X	M	M2	142.687037271045
wt	Z	F6	S00X	M	M2	173.585360555255
wt	Z	F6	S00X	M	M2	81.6582744437799
wt	Z	F6	S00X	M	M2	103.300083970656
wt	Z	F6	S00X	M	M2	127.106308415568
wt	Z	F6	S00X	M	M2	54.9499812045922
wt	Z	F6	S00X	M	M2	76.4191448360692
wt	Z	F6	S00X	M	M2	78.0418538901622
wt	Z	F6	S00X	M	M2	32.997378537833
wt	Z	F6	S00X	M	M2	18.2036879261555
wt	Z	F6	S00X	M	M2	66.1665332632664
wt	Z	F6	S00X	M	M2	69.8235382780148
wt	Z	F6	S00X	M	M2	24.668568709188
wt	Z	F6	S00X	M	M2	159.436924368057
wt	Z	F6	S00X	M	M2	147.484992539263
wt	Z	F6	S00X	M	M2	163.829502065749
wt	Z	F6	S00X	M	M2	NA
wt	Z	F6	S00X	M	M3	NA
wt	Z	F6	S00X	M	M3	93.7765182217809
wt	Z	F6	S00X	M	M3	97.0937636729903
wt	Z	F6	S00X	M	M3	157.222501396105
wt	Z	F6	S00X	M	M3	19.542411100009
wt	Z	F6	S00X	M	M3	56.1422302885875
wt	Z	F6	S00X	M	M3	66.8314808309709
wt	Z	F6	S00X	M	M3	138.16559619673
wt	Z	F6	S00X	M	M3	11.6340522999024
wt	Z	F6	S00X	M	M3	172.494398284216
wt	Z	F6	S00X	M	M3	87.390401412566
wt	Z	F6	S00X	M	M3	68.8550875901644
wt	Z	F6	S00X	M	M3	79.793692563758
wt	Z	F6	S00X	M	M3	41.3227108489439
wt	Z	F6	S00X	M	M3	143.812021353629
wt	Z	F6	S00X	M	M3	137.495019670665
wt	Z	F6	S00X	M	M3	22.8247133446331
wt	Z	F6	S00X	M	M3	164.705107869897
wt	Z	F6	S00X	M	M3	NA
wt	Z	G1	S00X	M	M1	NA
wt	Z	G1	S00X	M	M1	135.039809150511
wt	Z	G1	S00X	M	M1	74.7267452963997
wt	Z	G1	S00X	M	M1	30.4605148312061
wt	Z	G1	S00X	M	M1	13.8363668050762
wt	Z	G1	S00X	M	M1	76.0157108877301
wt	Z	G1	S00X	M	M1	2.72096979374413
wt	Z	G1	S00X	M	M1	16.6429005111813
wt	Z	G1	S00X	M	M1	122.873810253647
wt	Z	G1	S00X	M	M1	62.6633857233383
wt	Z	G1	S00X	M	M1	142.766605246306
wt	Z	G1	S00X	M	M1	68.9862585148362
wt	Z	G1	S00X	M	M1	35.6379237675595
wt	Z	G1	S00X	M	M1	50.1815476410968
wt	Z	G1	S00X	M	M1	74.4599783268437
wt	Z	G1	S00X	M	M1	67.4722998018048
wt	Z	G1	S00X	M	M1	89.460617966697
wt	Z	G1	S00X	M	M1	NA
wt	Z	G1	S00X	M	M2	NA
wt	Z	G1	S00X	M	M2	113.943844235636
wt	Z	G1	S00X	M	M2	55.4566057899209
wt	Z	G1	S00X	M	M2	130.549648686014
wt	Z	G1	S00X	M	M2	156.005784643504
wt	Z	G1	S00X	M	M2	151.505620257615
wt	Z	G1	S00X	M	M2	11.6293398406902
wt	Z	G1	S00X	M	M2	149.654744668125
wt	Z	G1	S00X	M	M2	125.652024573874
wt	Z	G1	S00X	M	M2	144.964284208132
wt	Z	G1	S00X	M	M2	164.162970193047
wt	Z	G1	S00X	M	M2	170.57555683516
wt	Z	G1	S00X	M	M2	19.3687912211555
wt	Z	G1	S00X	M	M2	165.431221531358
wt	Z	G1	S00X	M	M2	156.604117885637
wt	Z	G1	S00X	M	M2	158.99236315666
wt	Z	G1	S00X	M	M2	145.037258052852
wt	Z	G1	S00X	M	M2	NA
wt	Z	G1	S00X	M	M3	NA
wt	Z	G1	S00X	M	M3	128.646163684523
wt	Z	G1	S00X	M	M3	29.5089025505879
wt	Z	G1	S00X	M	M3	55.6131679230127
wt	Z	G1	S00X	M	M3	18.9435275093662
wt	Z	G1	S00X	M	M3	101.666059472759
wt	Z	G1	S00X	M	M3	114.819808932577
wt	Z	G1	S00X	M	M3	63.2231681864526
wt	Z	G1	S00X	M	M3	95.2046724437711
wt	Z	G1	S00X	M	M3	151.019808601727
wt	Z	G1	S00X	M	M3	115.434420020331
wt	Z	G1	S00X	M	M3	134.676017861338
wt	Z	G1	S00X	M	M3	147.824492200646
wt	Z	G1	S00X	M	M3	67.270353543355
wt	Z	G1	S00X	M	M3	129.360071119704
wt	Z	G1	S00X	M	M3	61.9019879856997
wt	Z	G1	S00X	M	M3	95.4457792051798
wt	Z	G1	S00X	M	M3	NA
wt	Z	G3	S00X	M	M1	NA
wt	Z	G3	S00X	M	M1	68.4488114677999
wt	Z	G3	S00X	M	M1	103.324446812163
wt	Z	G3	S00X	M	M1	124.252156355787
wt	Z	G3	S00X	M	M1	61.9962698723711
wt	Z	G3	S00X	M	M1	163.068231444861
wt	Z	G3	S00X	M	M1	173.612033314835
wt	Z	G3	S00X	M	M1	163.124498623271
wt	Z	G3	S00X	M	M1	26.9880608925457
wt	Z	G3	S00X	M	M1	172.32398442744
wt	Z	G3	S00X	M	M1	157.770883612292
wt	Z	G3	S00X	M	M1	161.919087979799
wt	Z	G3	S00X	M	M1	39.6248657122074
wt	Z	G3	S00X	M	M1	157.445249750397
wt	Z	G3	S00X	M	M1	171.395365602838
wt	Z	G3	S00X	M	M1	154.465558560062
wt	Z	G3	S00X	M	M1	49.8665551707265
wt	Z	G3	S00X	M	M1	NA
wt	Z	G3	S00X	M	M2	NA
wt	Z	G3	S00X	M	M2	124.845327266564
wt	Z	G3	S00X	M	M2	165.734458635075
wt	Z	G3	S00X	M	M2	162.72811914852
wt	Z	G3	S00X	M	M2	63.1576942172371
wt	Z	G3	S00X	M	M2	73.2512299987532
wt	Z	G3	S00X	M	M2	113.496209379673
wt	Z	G3	S00X	M	M2	107.509231478355
wt	Z	G3	S00X	M	M2	42.2409509283521
wt	Z	G3	S00X	M	M2	53.178794331433
wt	Z	G3	S00X	M	M2	149.347947279744
wt	Z	G3	S00X	M	M2	147.645766614119
wt	Z	G3	S00X	M	M2	127.055649464192
wt	Z	G3	S00X	M	M2	31.2030521708294
wt	Z	G3	S00X	M	M2	142.065080053998
wt	Z	G3	S00X	M	M2	80.4202013377883
wt	Z	G3	S00X	M	M2	164.544029605685
wt	Z	G3	S00X	M	M2	NA
wt	Z	G4	S00X	M	M1	NA
wt	Z	G4	S00X	M	M1	48.4180059128026
wt	Z	G4	S00X	M	M1	72.9792439105143
wt	Z	G4	S00X	M	M1	34.0975531559177
wt	Z	G4	S00X	M	M1	20.089465826101
wt	Z	G4	S00X	M	M1	147.483989951538
wt	Z	G4	S00X	M	M1	80.753659965408
wt	Z	G4	S00X	M	M1	22.0530175149877
wt	Z	G4	S00X	M	M1	21.2593714005844
wt	Z	G4	S00X	M	M1	34.402296768508
wt	Z	G4	S00X	M	M1	80.4554417971648
wt	Z	G4	S00X	M	M1	9.90734865792361
wt	Z	G4	S00X	M	M1	161.796930291573
wt	Z	G4	S00X	M	M1	134.681452242852
wt	Z	G4	S00X	M	M1	39.5332874368037
wt	Z	G4	S00X	M	M1	30.4889457374131
wt	Z	G4	S00X	M	M1	156.247573125113
wt	Z	G4	S00X	M	M1	NA
wt	Z	G4	S00X	M	M2	NA
wt	Z	G4	S00X	M	M2	87.0278244064163
wt	Z	G4	S00X	M	M2	117.340532129551
wt	Z	G4	S00X	M	M2	34.8894945403713
wt	Z	G4	S00X	M	M2	53.1102235656755
wt	Z	G4	S00X	M	M2	26.5337894269386
wt	Z	G4	S00X	M	M2	22.7142671730826
wt	Z	G4	S00X	M	M2	25.9137107759096
wt	Z	G4	S00X	M	M2	59.1825313098777
wt	Z	G4	S00X	M	M2	8.44940207242133
wt	Z	G4	S00X	M	M2	63.032385871442
wt	Z	G4	S00X	M	M2	33.5188621287283
wt	Z	G4	S00X	M	M2	20.3243666128575
wt	Z	G4	S00X	M	M2	142.725338419243
wt	Z	G4	S00X	M	M2	106.224143872902
wt	Z	G4	S00X	M	M2	88.6629942110896
wt	Z	G4	S00X	M	M2	59.9643156876604
wt	Z	G4	S00X	M	M2	NA
wt	Z	G4	S00X	M	M3	NA
wt	Z	G4	S00X	M	M3	90.7582767188708
wt	Z	G4	S00X	M	M3	128.959961822685
wt	Z	G4	S00X	M	M3	81.3284114107823
wt	Z	G4	S00X	M	M3	20.2981024278779
wt	Z	G4	S00X	M	M3	47.3251283957988
wt	Z	G4	S00X	M	M3	70.0213861570887
wt	Z	G4	S00X	M	M3	4.00756611528904
wt	Z	G4	S00X	M	M3	149.108283276474
wt	Z	G4	S00X	M	M3	145.02137269777
wt	Z	G4	S00X	M	M3	15.033500780861
wt	Z	G4	S00X	M	M3	77.2175041915909
wt	Z	G4	S00X	M	M3	60.2540204803772
wt	Z	G4	S00X	M	M3	60.0905119035195
wt	Z	G4	S00X	M	M3	31.9976376788059
wt	Z	G4	S00X	M	M3	32.4959006311085
wt	Z	G4	S00X	M	M3	57.2497251494996
wt	Z	G4	S00X	M	M3	NA
wt	Z	H1	S00X	M	M1	NA
wt	Z	H1	S00X	M	M1	52.758816522581
wt	Z	H1	S00X	M	M1	85.1466272759192
wt	Z	H1	S00X	M	M1	44.0578043911492
wt	Z	H1	S00X	M	M1	29.3047405712583
wt	Z	H1	S00X	M	M1	50.5592030401222
wt	Z	H1	S00X	M	M1	51.2477353115835
wt	Z	H1	S00X	M	M1	59.3943761831707
wt	Z	H1	S00X	M	M1	38.4335880527695
wt	Z	H1	S00X	M	M1	10.222813800719
wt	Z	H1	S00X	M	M1	26.8255189174041
wt	Z	H1	S00X	M	M1	64.9391381782835
wt	Z	H1	S00X	M	M1	131.025385878182
wt	Z	H1	S00X	M	M1	74.267724172127
wt	Z	H1	S00X	M	M1	44.7495090556822
wt	Z	H1	S00X	M	M1	85.2217903185327
wt	Z	H1	S00X	M	M1	48.7604230880532
wt	Z	H1	S00X	M	M1	NA
wt	Z	H1	S00X	M	M2	NA
wt	Z	H1	S00X	M	M2	60.2090188731952
wt	Z	H1	S00X	M	M2	70.901699758782
wt	Z	H1	S00X	M	M2	28.2232996248119
wt	Z	H1	S00X	M	M2	114.688147079972
wt	Z	H1	S00X	M	M2	32.5870726091996
wt	Z	H1	S00X	M	M2	86.4562956645539
wt	Z	H1	S00X	M	M2	100.150761251401
wt	Z	H1	S00X	M	M2	47.620856609138
wt	Z	H1	S00X	M	M2	28.932987060656
wt	Z	H1	S00X	M	M2	31.6281623024835
wt	Z	H1	S00X	M	M2	10.1709090025959
wt	Z	H1	S00X	M	M2	26.5191535030538
wt	Z	H1	S00X	M	M2	18.1382032841454
wt	Z	H1	S00X	M	M2	70.806022475829
wt	Z	H1	S00X	M	M2	87.3759459650995
wt	Z	H1	S00X	M	M2	74.030713309043
wt	Z	H1	S00X	M	M2	NA
wt	Z	H1	S00X	M	M3	NA
wt	Z	H1	S00X	M	M3	118.955600189058
wt	Z	H1	S00X	M	M3	59.1251796184126
wt	Z	H1	S00X	M	M3	137.774712583378
wt	Z	H1	S00X	M	M3	73.5042212607694
wt	Z	H1	S00X	M	M3	75.7890811397248
wt	Z	H1	S00X	M	M3	56.5755400756564
wt	Z	H1	S00X	M	M3	35.582472925867
wt	Z	H1	S00X	M	M3	127.884817817723
wt	Z	H1	S00X	M	M3	100.992024006374
wt	Z	H1	S00X	M	M3	45.7422147865593
wt	Z	H1	S00X	M	M3	6.74008710956497
wt	Z	H1	S00X	M	M3	34.4069666695482
wt	Z	H1	S00X	M	M3	46.9257200651603
wt	Z	H1	S00X	M	M3	67.9472093873932
wt	Z	H1	S00X	M	M3	24.6153460031054
wt	Z	H1	S00X	M	M3	27.6095653252137
wt	Z	H1	S00X	M	M3	NA
wt	P	A2	S004	M	M1	NA
wt	P	A2	S004	M	M1	72.7143645577784
wt	P	A2	S004	M	M1	97.1483465320569
wt	P	A2	S004	M	M1	39.062793889159
wt	P	A2	S004	M	M1	30.065305260536
wt	P	A2	S004	M	M1	8.64313964491221
wt	P	A2	S004	M	M1	90.0563972518013
wt	P	A2	S004	M	M1	73.4028472340078
wt	P	A2	S004	M	M1	155.969559919705
wt	P	A2	S004	M	M1	167.685190652881
wt	P	A2	S004	M	M1	156.654588490169
wt	P	A2	S004	M	M1	57.9649232630839
wt	P	A2	S004	M	M1	22.1728755117997
wt	P	A2	S004	M	M1	84.5192462485344
wt	P	A2	S004	M	M1	142.033993608109
wt	P	A2	S004	M	M1	64.012841630348
wt	P	A2	S004	M	M1	129.842659658294
wt	P	A2	S004	M	M1	NA
wt	P	A2	S004	M	M2	NA
wt	P	A2	S004	M	M2	76.9171791154932
wt	P	A2	S004	M	M2	47.4064481775645
wt	P	A2	S004	M	M2	141.38769125302
wt	P	A2	S004	M	M2	29.2145411350018
wt	P	A2	S004	M	M2	148.713454054134
wt	P	A2	S004	M	M2	161.530016436085
wt	P	A2	S004	M	M2	145.21566190786
wt	P	A2	S004	M	M2	74.0644253102353
wt	P	A2	S004	M	M2	20.9563073017662
wt	P	A2	S004	M	M2	170.645308873736
wt	P	A2	S004	M	M2	36.6230666101001
wt	P	A2	S004	M	M2	73.0824478669714
wt	P	A2	S004	M	M2	145.967572466659
wt	P	A2	S004	M	M2	136.42625168807
wt	P	A2	S004	M	M2	41.927474799991
wt	P	A2	S004	M	M2	154.491377057152
wt	P	A2	S004	M	M2	NA
wt	P	A2	S004	M	M3	NA
wt	P	A2	S004	M	M3	174.656329404119
wt	P	A2	S004	M	M3	152.431950810231
wt	P	A2	S004	M	M3	18.3389261824372
wt	P	A2	S004	M	M3	165.073158990519
wt	P	A2	S004	M	M3	88.3611185649684
wt	P	A2	S004	M	M3	16.6410197029769
wt	P	A2	S004	M	M3	88.9527639914023
wt	P	A2	S004	M	M3	105.172196166945
wt	P	A2	S004	M	M3	98.2203117945884
wt	P	A2	S004	M	M3	168.350382980482
wt	P	A2	S004	M	M3	51.1275198993499
wt	P	A2	S004	M	M3	76.8872383894311
wt	P	A2	S004	M	M3	173.149674517273
wt	P	A2	S004	M	M3	162.242548371828
wt	P	A2	S004	M	M3	93.0383170232869
wt	P	A2	S004	M	M3	120.349972021961
wt	P	A2	S004	M	M3	NA
wt	P	A3	S005	M	M1	NA
wt	P	A3	S005	M	M1	156.930464674126
wt	P	A3	S005	M	M1	131.077367463603
wt	P	A3	S005	M	M1	60.8111270280535
wt	P	A3	S005	M	M1	23.8619529578485
wt	P	A3	S005	M	M1	62.4128453642612
wt	P	A3	S005	M	M1	28.7983484238659
wt	P	A3	S005	M	M1	71.5662701215371
wt	P	A3	S005	M	M1	57.0173210413696
wt	P	A3	S005	M	M1	157.316614719157
wt	P	A3	S005	M	M1	137.658097094519
wt	P	A3	S005	M	M1	115.464928754387
wt	P	A3	S005	M	M1	31.8484675495305
wt	P	A3	S005	M	M1	33.0253434952209
wt	P	A3	S005	M	M1	164.182726153367
wt	P	A3	S005	M	M1	57.2240117644878
wt	P	A3	S005	M	M1	65.1166451575619
wt	P	A3	S005	M	M1	NA
wt	P	A3	S005	M	M2	NA
wt	P	A3	S005	M	M2	103.60893429777
wt	P	A3	S005	M	M2	64.1549239855491
wt	P	A3	S005	M	M2	43.5204608453473
wt	P	A3	S005	M	M2	35.5862159704208
wt	P	A3	S005	M	M2	50.6586173799716
wt	P	A3	S005	M	M2	29.4249321381886
wt	P	A3	S005	M	M2	23.3428373319941
wt	P	A3	S005	M	M2	109.466768592309
wt	P	A3	S005	M	M2	50.3789178584249
wt	P	A3	S005	M	M2	12.6912877137267
wt	P	A3	S005	M	M2	24.6544351768582
wt	P	A3	S005	M	M2	106.369780390078
wt	P	A3	S005	M	M2	139.426736898735
wt	P	A3	S005	M	M2	157.592952709913
wt	P	A3	S005	M	M2	159.369624924548
wt	P	A3	S005	M	M2	45.7785355534575
wt	P	A3	S005	M	M2	NA
wt	P	A3	S005	M	M3	NA
wt	P	A3	S005	M	M3	131.568379420978
wt	P	A3	S005	M	M3	84.9191473921358
wt	P	A3	S005	M	M3	45.2436516804269
wt	P	A3	S005	M	M3	93.2348281863756
wt	P	A3	S005	M	M3	36.7582101326082
wt	P	A3	S005	M	M3	158.977288966363
wt	P	A3	S005	M	M3	52.5070979801285
wt	P	A3	S005	M	M3	63.3589150361736
wt	P	A3	S005	M	M3	38.2199850751781
wt	P	A3	S005	M	M3	94.0645961291877
wt	P	A3	S005	M	M3	143.34090358048
wt	P	A3	S005	M	M3	138.881003686775
wt	P	A3	S005	M	M3	88.7791732580876
wt	P	A3	S005	M	M3	54.5649261871758
wt	P	A3	S005	M	M3	42.611971971216
wt	P	A3	S005	M	M3	64.4851920685565
wt	P	A3	S005	M	M3	NA
wt	P	A4	S006	M	M1	NA
wt	P	A4	S006	M	M1	78.9059011671389
wt	P	A4	S006	M	M1	131.945751120294
wt	P	A4	S006	M	M1	175.731863567799
wt	P	A4	S006	M	M1	42.0155498945947
wt	P	A4	S006	M	M1	27.7440602851727
wt	P	A4	S006	M	M1	105.653427910993
wt	P	A4	S006	M	M1	11.6635133606548
wt	P	A4	S006	M	M1	109.676039217115
wt	P	A4	S006	M	M1	97.7712579780158
wt	P	A4	S006	M	M1	24.6452563890916
wt	P	A4	S006	M	M1	64.9758153832061
wt	P	A4	S006	M	M1	40.0045669856321
wt	P	A4	S006	M	M1	83.5027001476164
wt	P	A4	S006	M	M1	61.3722998096625
wt	P	A4	S006	M	M1	35.154747310121
wt	P	A4	S006	M	M1	57.9509851738719
wt	P	A4	S006	M	M1	NA
wt	P	A4	S006	M	M2	NA
wt	P	A4	S006	M	M2	1.05688472701195
wt	P	A4	S006	M	M2	31.1519161991455
wt	P	A4	S006	M	M2	160.682996618079
wt	P	A4	S006	M	M2	49.2433693182542
wt	P	A4	S006	M	M2	166.030479627437
wt	P	A4	S006	M	M2	147.024080981638
wt	P	A4	S006	M	M2	114.320422308117
wt	P	A4	S006	M	M2	67.6022510203836
wt	P	A4	S006	M	M2	55.0003175139624
wt	P	A4	S006	M	M2	133.803610032585
wt	P	A4	S006	M	M2	134.261631596204
wt	P	A4	S006	M	M2	125.75582058891
wt	P	A4	S006	M	M2	44.5306959533142
wt	P	A4	S006	M	M2	11.2926592005032
wt	P	A4	S006	M	M2	87.7895064844876
wt	P	A4	S006	M	M2	156.87187900842
wt	P	A4	S006	M	M2	NA
wt	P	A4	S006	M	M3	NA
wt	P	A4	S006	M	M3	13.0363664700994
wt	P	A4	S006	M	M3	141.183734793248
wt	P	A4	S006	M	M3	36.2720088610364
wt	P	A4	S006	M	M3	103.964500050428
wt	P	A4	S006	M	M3	132.163917600807
wt	P	A4	S006	M	M3	104.416707627252
wt	P	A4	S006	M	M3	132.823546304527
wt	P	A4	S006	M	M3	20.3900875537119
wt	P	A4	S006	M	M3	50.2427318937374
wt	P	A4	S006	M	M3	76.6359032784442
wt	P	A4	S006	M	M3	96.7492158253812
wt	P	A4	S006	M	M3	40.8607087966657
wt	P	A4	S006	M	M3	9.26118849867276
wt	P	A4	S006	M	M3	141.032039810919
wt	P	A4	S006	M	M3	47.6256774123235
wt	P	A4	S006	M	M3	21.6098875422663
wt	P	A4	S006	M	M3	NA
wt	P	B3	S009	M	M1	NA
wt	P	B3	S009	M	M1	136.085971106178
wt	P	B3	S009	M	M1	61.160504193133
wt	P	B3	S009	M	M1	151.090080936334
wt	P	B3	S009	M	M1	82.8219900580859
wt	P	B3	S009	M	M1	132.381830609344
wt	P	B3	S009	M	M1	73.890419423635
wt	P	B3	S009	M	M1	142.178903286396
wt	P	B3	S009	M	M1	109.339941399845
wt	P	B3	S009	M	M1	100.908290679277
wt	P	B3	S009	M	M1	24.2800333867904
wt	P	B3	S009	M	M1	23.4000398153797
wt	P	B3	S009	M	M1	52.8574338262812
wt	P	B3	S009	M	M1	54.0988401994423
wt	P	B3	S009	M	M1	89.2436935372558
wt	P	B3	S009	M	M1	90.9666325195274
wt	P	B3	S009	M	M1	21.2731704571286
wt	P	B3	S009	M	M1	NA
wt	P	B3	S009	M	M2	NA
wt	P	B3	S009	M	M2	35.7105807591917
wt	P	B3	S009	M	M2	102.076258601663
wt	P	B3	S009	M	M2	23.4734636319436
wt	P	B3	S009	M	M2	148.548140512892
wt	P	B3	S009	M	M2	38.5982802731681
wt	P	B3	S009	M	M2	81.8628244485128
wt	P	B3	S009	M	M2	91.3042610418735
wt	P	B3	S009	M	M2	129.455089261197
wt	P	B3	S009	M	M2	102.575202238321
wt	P	B3	S009	M	M2	143.234136634929
wt	P	B3	S009	M	M2	143.961380920933
wt	P	B3	S009	M	M2	53.3400197771734
wt	P	B3	S009	M	M2	60.0505998721605
wt	P	B3	S009	M	M2	57.7631888788402
wt	P	B3	S009	M	M2	66.546714904848
wt	P	B3	S009	M	M2	94.7958906619326
wt	P	B3	S009	M	M2	NA
wt	P	B3	S009	M	M3	NA
wt	P	B3	S009	M	M3	49.7852484653071
wt	P	B3	S009	M	M3	51.0214757010586
wt	P	B3	S009	M	M3	98.0747925098502
wt	P	B3	S009	M	M3	61.8431445423318
wt	P	B3	S009	M	M3	81.7589071252777
wt	P	B3	S009	M	M3	74.1956675533218
wt	P	B3	S009	M	M3	113.021946815152
wt	P	B3	S009	M	M3	60.5419262304839
wt	P	B3	S009	M	M3	20.1623021583155
wt	P	B3	S009	M	M3	14.9948612668601
wt	P	B3	S009	M	M3	64.5241026148115
wt	P	B3	S009	M	M3	158.288318525621
wt	P	B3	S009	M	M3	145.481721856919
wt	P	B3	S009	M	M3	131.888332090156
wt	P	B3	S009	M	M3	175.520415581307
wt	P	B3	S009	M	M3	51.910699051899
wt	P	B3	S009	M	M3	NA
wt	P	F0	S001	M	M1	NA
wt	P	F0	S001	M	M1	25.6080629089836
wt	P	F0	S001	M	M1	36.8317614534074
wt	P	F0	S001	M	M1	22.1883584546009
wt	P	F0	S001	M	M1	15.056258667189
wt	P	F0	S001	M	M1	19.0673379815954
wt	P	F0	S001	M	M1	96.4382739762388
wt	P	F0	S001	M	M1	85.0351058652248
wt	P	F0	S001	M	M1	47.6217980658983
wt	P	F0	S001	M	M1	136.877538594063
wt	P	F0	S001	M	M1	88.2887667413019
wt	P	F0	S001	M	M1	19.8886960984865
wt	P	F0	S001	M	M1	139.077946678632
wt	P	F0	S001	M	M1	153.366522013867
wt	P	F0	S001	M	M1	16.6910679452392
wt	P	F0	S001	M	M1	38.2108883464872
wt	P	F0	S001	M	M1	83.9336955266693
wt	P	F0	S001	M	M1	114.446057970593
wt	P	F0	S001	M	M1	32.3922870487911
wt	P	F0	S001	M	M1	NA
wt	P	F0	S001	M	M2	NA
wt	P	F0	S001	M	M2	136.419938479717
wt	P	F0	S001	M	M2	45.4005115418961
wt	P	F0	S001	M	M2	146.956323559135
wt	P	F0	S001	M	M2	79.1472287936932
wt	P	F0	S001	M	M2	99.7549643252487
wt	P	F0	S001	M	M2	41.2397765426861
wt	P	F0	S001	M	M2	92.4165900853414
wt	P	F0	S001	M	M2	39.361667680858
wt	P	F0	S001	M	M2	49.71917653811
wt	P	F0	S001	M	M2	75.1538760982968
wt	P	F0	S001	M	M2	73.8660503155459
wt	P	F0	S001	M	M2	116.011680858063
wt	P	F0	S001	M	M2	108.070501941365
wt	P	F0	S001	M	M2	73.0052169038219
wt	P	F0	S001	M	M2	49.5125951205181
wt	P	F0	S001	M	M2	53.4195498956157
wt	P	F0	S001	M	M2	42.9787414400265
wt	P	F0	S001	M	M2	29.4494551261812
wt	P	F0	S001	M	M2	NA
wt	P	F0	S001	M	M3	NA
wt	P	F0	S001	M	M3	94.9541184627852
wt	P	F0	S001	M	M3	43.3337969396042
wt	P	F0	S001	M	M3	10.0723130521876
wt	P	F0	S001	M	M3	77.9318055965216
wt	P	F0	S001	M	M3	62.8996884727599
wt	P	F0	S001	M	M3	107.310617766617
wt	P	F0	S001	M	M3	44.0068142169498
wt	P	F0	S001	M	M3	78.9443143925209
wt	P	F0	S001	M	M3	53.7700128747566
wt	P	F0	S001	M	M3	83.5163624180285
wt	P	F0	S001	M	M3	87.9520330977955
wt	P	F0	S001	M	M3	44.1755062210882
wt	P	F0	S001	M	M3	85.4155066150862
wt	P	F0	S001	M	M3	9.55402036976074
wt	P	F0	S001	M	M3	155.949240215998
wt	P	F0	S001	M	M3	51.5549428426293
wt	P	F0	S001	M	M3	127.471416492719
wt	P	F0	S001	M	M3	29.9077149610602
wt	P	F0	S001	M	M3	NA
wt	P	F4	S00X	M	M1	NA
wt	P	F4	S00X	M	M1	151.683823841433
wt	P	F4	S00X	M	M1	51.342475577424
wt	P	F4	S00X	M	M1	71.8895702371149
wt	P	F4	S00X	M	M1	158.100084996465
wt	P	F4	S00X	M	M1	58.8628808064796
wt	P	F4	S00X	M	M1	131.934387737061
wt	P	F4	S00X	M	M1	164.06444447493
wt	P	F4	S00X	M	M1	143.075597852601
wt	P	F4	S00X	M	M1	40.8931482413111
wt	P	F4	S00X	M	M1	29.4545617479791
wt	P	F4	S00X	M	M1	104.804782784544
wt	P	F4	S00X	M	M1	129.209858212275
wt	P	F4	S00X	M	M1	36.4245959624211
wt	P	F4	S00X	M	M1	177.479887973497
wt	P	F4	S00X	M	M1	17.0283810817007
wt	P	F4	S00X	M	M1	159.168869210795
wt	P	F4	S00X	M	M1	19.4382970215071
wt	P	F4	S00X	M	M1	NA
wt	P	F4	S00X	M	M2	NA
wt	P	F4	S00X	M	M2	116.32614947313
wt	P	F4	S00X	M	M2	175.416189114386
wt	P	F4	S00X	M	M2	24.0480456459669
wt	P	F4	S00X	M	M2	179.482538205631
wt	P	F4	S00X	M	M2	24.0619457149283
wt	P	F4	S00X	M	M2	155.306912374174
wt	P	F4	S00X	M	M2	163.08287060848
wt	P	F4	S00X	M	M2	2.82730794982537
wt	P	F4	S00X	M	M2	156.864400633131
wt	P	F4	S00X	M	M2	34.1150924725963
wt	P	F4	S00X	M	M2	135.113980225807
wt	P	F4	S00X	M	M2	49.040534427591
wt	P	F4	S00X	M	M2	71.4047298984474
wt	P	F4	S00X	M	M2	20.3536677155371
wt	P	F4	S00X	M	M2	151.513661219874
wt	P	F4	S00X	M	M2	169.165440477272
wt	P	F4	S00X	M	M2	140.555948800962
wt	P	F4	S00X	M	M2	NA
wt	P	F4	S00X	M	M3	NA
wt	P	F4	S00X	M	M3	161.03197216957
wt	P	F4	S00X	M	M3	22.755725603818
wt	P	F4	S00X	M	M3	6.87278549168529
wt	P	F4	S00X	M	M3	152.102076476483
wt	P	F4	S00X	M	M3	24.757167232308
wt	P	F4	S00X	M	M3	71.0058673652731
wt	P	F4	S00X	M	M3	108.33368616702
wt	P	F4	S00X	M	M3	14.8901123541789
wt	P	F4	S00X	M	M3	169.094254227977
wt	P	F4	S00X	M	M3	171.841277885179
wt	P	F4	S00X	M	M3	176.308182928238
wt	P	F4	S00X	M	M3	175.840574308193
wt	P	F4	S00X	M	M3	166.632354687976
wt	P	F4	S00X	M	M3	167.153017569913
wt	P	F4	S00X	M	M3	24.1890105834653
wt	P	F4	S00X	M	M3	152.302381483432
wt	P	F4	S00X	M	M3	28.4137433382473
wt	P	F4	S00X	M	M3	NA
wt	P	F5	S00X	M	M1	NA
wt	P	F5	S00X	M	M1	13.0283322798155
wt	P	F5	S00X	M	M1	59.9450417439713
wt	P	F5	S00X	M	M1	116.587703427473
wt	P	F5	S00X	M	M1	141.655575141299
wt	P	F5	S00X	M	M1	113.831513129457
wt	P	F5	S00X	M	M1	76.1230589498364
wt	P	F5	S00X	M	M1	147.424430940917
wt	P	F5	S00X	M	M1	51.178528368593
wt	P	F5	S00X	M	M1	135.893474143829
wt	P	F5	S00X	M	M1	76.7188284743527
wt	P	F5	S00X	M	M1	54.8061963924799
wt	P	F5	S00X	M	M1	136.099335186269
wt	P	F5	S00X	M	M1	34.3145868640629
wt	P	F5	S00X	M	M1	163.231149381638
wt	P	F5	S00X	M	M1	22.6361167459318
wt	P	F5	S00X	M	M1	32.79530070037
wt	P	F5	S00X	M	M1	82.7151743507383
wt	P	F5	S00X	M	M1	NA
wt	P	F5	S00X	M	M2	NA
wt	P	F5	S00X	M	M2	68.6416158929228
wt	P	F5	S00X	M	M2	89.2320804733969
wt	P	F5	S00X	M	M2	168.977870107731
wt	P	F5	S00X	M	M2	172.474352351855
wt	P	F5	S00X	M	M2	148.480466856955
wt	P	F5	S00X	M	M2	130.554636454682
wt	P	F5	S00X	M	M2	94.8397309501168
wt	P	F5	S00X	M	M2	93.2795797661359
wt	P	F5	S00X	M	M2	91.6344520878859
wt	P	F5	S00X	M	M2	56.8096698128523
wt	P	F5	S00X	M	M2	72.942791718753
wt	P	F5	S00X	M	M2	67.6428086768243
wt	P	F5	S00X	M	M2	138.376520131075
wt	P	F5	S00X	M	M2	114.04181879759
wt	P	F5	S00X	M	M2	10.402223086024
wt	P	F5	S00X	M	M2	140.068259534991
wt	P	F5	S00X	M	M2	91.0188921298282
wt	P	F5	S00X	M	M2	NA
wt	P	F5	S00X	M	M3	NA
wt	P	F5	S00X	M	M3	35.1510228565777
wt	P	F5	S00X	M	M3	132.342502515527
wt	P	F5	S00X	M	M3	58.1305269304538
wt	P	F5	S00X	M	M3	122.696877724546
wt	P	F5	S00X	M	M3	120.533982060861
wt	P	F5	S00X	M	M3	46.1441407342331
wt	P	F5	S00X	M	M3	107.083276041329
wt	P	F5	S00X	M	M3	110.554006298398
wt	P	F5	S00X	M	M3	129.482831529948
wt	P	F5	S00X	M	M3	146.730377543977
wt	P	F5	S00X	M	M3	51.5178968398221
wt	P	F5	S00X	M	M3	39.6660970292853
wt	P	F5	S00X	M	M3	75.3460435551502
wt	P	F5	S00X	M	M3	145.930157314043
wt	P	F5	S00X	M	M3	118.623077947254
wt	P	F5	S00X	M	M3	123.890857350654
wt	P	F5	S00X	M	M3	64.0460675867146
wt	P	F5	S00X	M	M3	NA
wt	Z	B1	S007	M	M1	NA
wt	Z	B1	S007	M	M1	79.3466092128923
wt	Z	B1	S007	M	M1	140.750618662525
wt	Z	B1	S007	M	M1	123.897904181168
wt	Z	B1	S007	M	M1	66.7168624443061
wt	Z	B1	S007	M	M1	26.2228071227432
wt	Z	B1	S007	M	M1	65.5863016935249
wt	Z	B1	S007	M	M1	14.9382160595152
wt	Z	B1	S007	M	M1	69.0159490004349
wt	Z	B1	S007	M	M1	140.438697248562
wt	Z	B1	S007	M	M1	80.1905181822419
wt	Z	B1	S007	M	M1	41.8300383602349
wt	Z	B1	S007	M	M1	102.574916950608
wt	Z	B1	S007	M	M1	62.6622407050225
wt	Z	B1	S007	M	M1	118.336483410481
wt	Z	B1	S007	M	M1	26.6239135953099
wt	Z	B1	S007	M	M1	46.8091709001193
wt	Z	B1	S007	M	M1	NA
wt	Z	B1	S007	M	M2	NA
wt	Z	B1	S007	M	M2	70.8044454344032
wt	Z	B1	S007	M	M2	92.6980821388055
wt	Z	B1	S007	M	M2	113.873194078523
wt	Z	B1	S007	M	M2	33.8830014605687
wt	Z	B1	S007	M	M2	98.4793483131152
wt	Z	B1	S007	M	M2	113.318200009317
wt	Z	B1	S007	M	M2	88.0092844632965
wt	Z	B1	S007	M	M2	126.291374466851
wt	Z	B1	S007	M	M2	68.790527927467
wt	Z	B1	S007	M	M2	48.7300793752401
wt	Z	B1	S007	M	M2	47.0082679462714
wt	Z	B1	S007	M	M2	85.6144135824165
wt	Z	B1	S007	M	M2	49.7541578744526
wt	Z	B1	S007	M	M2	116.238879684417
wt	Z	B1	S007	M	M2	51.1884031440067
wt	Z	B1	S007	M	M2	82.8368707310864
wt	Z	B1	S007	M	M2	NA
wt	Z	B1	S007	M	M3	NA
wt	Z	B1	S007	M	M3	136.277826367633
wt	Z	B1	S007	M	M3	68.5837183900913
wt	Z	B1	S007	M	M3	136.02732184939
wt	Z	B1	S007	M	M3	79.8664681803685
wt	Z	B1	S007	M	M3	53.117455555906
wt	Z	B1	S007	M	M3	60.1871480538649
wt	Z	B1	S007	M	M3	42.5632510409103
wt	Z	B1	S007	M	M3	91.1615863776221
wt	Z	B1	S007	M	M3	49.32982652747
wt	Z	B1	S007	M	M3	55.2802661980259
wt	Z	B1	S007	M	M3	95.6398994585675
wt	Z	B1	S007	M	M3	119.140825072106
wt	Z	B1	S007	M	M3	77.6571431342499
wt	Z	B1	S007	M	M3	27.4756698794984
wt	Z	B1	S007	M	M3	126.257788980652
wt	Z	B1	S007	M	M3	63.9193861924633
wt	Z	B1	S007	M	M3	NA
wt	Z	F1	S001	M	M2	NA
wt	Z	F1	S001	M	M2	138.030241414583
wt	Z	F1	S001	M	M2	43.5480364968754
wt	Z	F1	S001	M	M2	100.107015824078
wt	Z	F1	S001	M	M2	48.4079386721788
wt	Z	F1	S001	M	M2	30.1864496076586
wt	Z	F1	S001	M	M2	101.761910903715
wt	Z	F1	S001	M	M2	48.4487743354912
wt	Z	F1	S001	M	M2	15.5939610534315
wt	Z	F1	S001	M	M2	41.4373543703446
wt	Z	F1	S001	M	M2	77.2128654173773
wt	Z	F1	S001	M	M2	54.4708779871365
wt	Z	F1	S001	M	M2	78.2783226018868
wt	Z	F1	S001	M	M2	112.628031988155
wt	Z	F1	S001	M	M2	98.1987461841791
wt	Z	F1	S001	M	M2	27.130201041449
wt	Z	F1	S001	M	M2	86.2256035109297
wt	Z	F1	S001	M	M2	18.1117583148244
wt	Z	F1	S001	M	M2	NA
wt	Z	F1	S001	M	M3	NA
wt	Z	F1	S001	M	M3	106.051130462868
wt	Z	F1	S001	M	M3	73.4941283395511
wt	Z	F1	S001	M	M3	128.041116588002
wt	Z	F1	S001	M	M3	110.821590463845
wt	Z	F1	S001	M	M3	39.4866729191748
wt	Z	F1	S001	M	M3	50.0880876224036
wt	Z	F1	S001	M	M3	49.3805972095907
wt	Z	F1	S001	M	M3	108.995184280318
wt	Z	F1	S001	M	M3	74.2781849076982
wt	Z	F1	S001	M	M3	77.1742323619153
wt	Z	F1	S001	M	M3	44.9126589913062
wt	Z	F1	S001	M	M3	26.8651039082477
wt	Z	F1	S001	M	M3	124.69333055562
wt	Z	F1	S001	M	M3	142.55884976056
wt	Z	F1	S001	M	M3	47.9958751071976
wt	Z	F1	S001	M	M3	55.2703906297348
wt	Z	F1	S001	M	M3	98.1941517328029
wt	Z	F1	S001	M	M3	NA
wt	Z	F6	S00X	M	M1	NA
wt	Z	F6	S00X	M	M1	81.1648886164414
wt	Z	F6	S00X	M	M1	84.4436146937912
wt	Z	F6	S00X	M	M1	119.101926241319
wt	Z	F6	S00X	M	M1	41.8118542224826
wt	Z	F6	S00X	M	M1	66.6142827001201
wt	Z	F6	S00X	M	M1	101.285131360089
wt	Z	F6	S00X	M	M1	31.4667585102054
wt	Z	F6	S00X	M	M1	19.4348890944759
wt	Z	F6	S00X	M	M1	65.8295938593679
wt	Z	F6	S00X	M	M1	41.4725595035045
wt	Z	F6	S00X	M	M1	17.8449754375357
wt	Z	F6	S00X	M	M1	10.0846693346619
wt	Z	F6	S00X	M	M1	53.5627417884246
wt	Z	F6	S00X	M	M1	57.5296957877561
wt	Z	F6	S00X	M	M1	65.7685766682801
wt	Z	F6	S00X	M	M1	99.2591331815068
wt	Z	F6	S00X	M	M1	109.271251382519
wt	Z	F6	S00X	M	M1	NA
wt	Z	F6	S00X	M	M2	NA
wt	Z	F6	S00X	M	M2	151.24736548968
wt	Z	F6	S00X	M	M2	112.542247842655
wt	Z	F6	S00X	M	M2	89.402512752473
wt	Z	F6	S00X	M	M2	152.770906204521
wt	Z	F6	S00X	M	M2	168.965200474693
wt	Z	F6	S00X	M	M2	131.034169807802
wt	Z	F6	S00X	M	M2	113.869237021028
wt	Z	F6	S00X	M	M2	43.8413066682166
wt	Z	F6	S00X	M	M2	73.9553567858728
wt	Z	F6	S00X	M	M2	53.0295462836442
wt	Z	F6	S00X	M	M2	62.7130761123369
wt	Z	F6	S00X	M	M2	145.613863461323
wt	Z	F6	S00X	M	M2	57.2788064432997
wt	Z	F6	S00X	M	M2	75.9999549016564
wt	Z	F6	S00X	M	M2	163.351725607695
wt	Z	F6	S00X	M	M2	153.134419334173
wt	Z	F6	S00X	M	M2	161.191243950335
wt	Z	F6	S00X	M	M2	NA
wt	Z	F6	S00X	M	M3	NA
wt	Z	F6	S00X	M	M3	102.283498243313
wt	Z	F6	S00X	M	M3	123.590764390004
wt	Z	F6	S00X	M	M3	128.60994642052
wt	Z	F6	S00X	M	M3	91.971410543934
wt	Z	F6	S00X	M	M3	96.2117394557308
wt	Z	F6	S00X	M	M3	47.936676351561
wt	Z	F6	S00X	M	M3	78.6272161318889
wt	Z	F6	S00X	M	M3	48.5090250045935
wt	Z	F6	S00X	M	M3	53.2127511124755
wt	Z	F6	S00X	M	M3	94.2098924712505
wt	Z	F6	S00X	M	M3	99.4818378632353
wt	Z	F6	S00X	M	M3	35.007996066784
wt	Z	F6	S00X	M	M3	48.8131789017173
wt	Z	F6	S00X	M	M3	111.196856650162
wt	Z	F6	S00X	M	M3	10.150759841391
wt	Z	F6	S00X	M	M3	69.6649252719403
wt	Z	F6	S00X	M	M3	141.696378125718
wt	Z	F6	S00X	M	M3	NA
wt	Z	G1	S00X	M	M1	NA
wt	Z	G1	S00X	M	M1	144.280126413249
wt	Z	G1	S00X	M	M1	148.71241305988
wt	Z	G1	S00X	M	M1	159.63204209008
wt	Z	G1	S00X	M	M1	159.977318986379
wt	Z	G1	S00X	M	M1	18.4464431623082
wt	Z	G1	S00X	M	M1	40.7980309248702
wt	Z	G1	S00X	M	M1	146.303906942771
wt	Z	G1	S00X	M	M1	165.453129636854
wt	Z	G1	S00X	M	M1	157.096626670186
wt	Z	G1	S00X	M	M1	155.767740555662
wt	Z	G1	S00X	M	M1	96.4958149884013
wt	Z	G1	S00X	M	M1	139.195274556081
wt	Z	G1	S00X	M	M1	154.919369258468
wt	Z	G1	S00X	M	M1	143.921944643266
wt	Z	G1	S00X	M	M1	56.5630171033701
wt	Z	G1	S00X	M	M1	32.6588892347429
wt	Z	G1	S00X	M	M1	NA
wt	Z	G1	S00X	M	M2	NA
wt	Z	G1	S00X	M	M2	131.003895505189
wt	Z	G1	S00X	M	M2	157.909625125945
wt	Z	G1	S00X	M	M2	164.466396584801
wt	Z	G1	S00X	M	M2	153.50409756197
wt	Z	G1	S00X	M	M2	130.992927582478
wt	Z	G1	S00X	M	M2	170.675739368886
wt	Z	G1	S00X	M	M2	162.860172589931
wt	Z	G1	S00X	M	M2	126.570433769691
wt	Z	G1	S00X	M	M2	149.415193154817
wt	Z	G1	S00X	M	M2	118.438850655632
wt	Z	G1	S00X	M	M2	88.578363739436
wt	Z	G1	S00X	M	M2	109.794391923061
wt	Z	G1	S00X	M	M2	121.168081184329
wt	Z	G1	S00X	M	M2	167.167394778576
wt	Z	G1	S00X	M	M2	38.017869926303
wt	Z	G1	S00X	M	M2	115.387580864742
wt	Z	G1	S00X	M	M2	NA
wt	Z	G1	S00X	M	M3	NA
wt	Z	G1	S00X	M	M3	77.4347169949606
wt	Z	G1	S00X	M	M3	97.7079203470583
wt	Z	G1	S00X	M	M3	131.424904247277
wt	Z	G1	S00X	M	M3	165.325982097355
wt	Z	G1	S00X	M	M3	80.3554556748131
wt	Z	G1	S00X	M	M3	109.024872752245
wt	Z	G1	S00X	M	M3	133.191134142012
wt	Z	G1	S00X	M	M3	95.5160415246862
wt	Z	G1	S00X	M	M3	122.98097373708
wt	Z	G1	S00X	M	M3	164.539854613144
wt	Z	G1	S00X	M	M3	146.791073209567
wt	Z	G1	S00X	M	M3	85.5597384468141
wt	Z	G1	S00X	M	M3	96.2366548248169
wt	Z	G1	S00X	M	M3	172.62007630161
wt	Z	G1	S00X	M	M3	26.9495528977175
wt	Z	G1	S00X	M	M3	107.811133082319
wt	Z	G1	S00X	M	M3	NA
wt	Z	G3	S00X	M	M1	NA
wt	Z	G3	S00X	M	M1	140.428873779501
wt	Z	G3	S00X	M	M1	106.12291280339
wt	Z	G3	S00X	M	M1	81.2460783153389
wt	Z	G3	S00X	M	M1	105.908078227632
wt	Z	G3	S00X	M	M1	171.714893762734
wt	Z	G3	S00X	M	M1	86.0824660999486
wt	Z	G3	S00X	M	M1	62.8321572970568
wt	Z	G3	S00X	M	M1	109.27332127595
wt	Z	G3	S00X	M	M1	159.869541488627
wt	Z	G3	S00X	M	M1	129.547155535696
wt	Z	G3	S00X	M	M1	120.447472743841
wt	Z	G3	S00X	M	M1	117.5309011266
wt	Z	G3	S00X	M	M1	145.381693038392
wt	Z	G3	S00X	M	M1	177.253394135281
wt	Z	G3	S00X	M	M1	173.013847925679
wt	Z	G3	S00X	M	M1	170.888831320024
wt	Z	G3	S00X	M	M1	NA
wt	Z	G3	S00X	M	M2	NA
wt	Z	G3	S00X	M	M2	40.7587036970918
wt	Z	G3	S00X	M	M2	60.0005223344751
wt	Z	G3	S00X	M	M2	66.7150716856521
wt	Z	G3	S00X	M	M2	127.053410884278
wt	Z	G3	S00X	M	M2	76.4499438827192
wt	Z	G3	S00X	M	M2	67.4867088950239
wt	Z	G3	S00X	M	M2	85.8589686959391
wt	Z	G3	S00X	M	M2	39.5920862931385
wt	Z	G3	S00X	M	M2	103.261067228386
wt	Z	G3	S00X	M	M2	59.9975017363941
wt	Z	G3	S00X	M	M2	42.174861445984
wt	Z	G3	S00X	M	M2	19.5058017744826
wt	Z	G3	S00X	M	M2	42.3371227306558
wt	Z	G3	S00X	M	M2	84.8531631437194
wt	Z	G3	S00X	M	M2	116.583501594199
wt	Z	G3	S00X	M	M2	12.2648215368954
wt	Z	G3	S00X	M	M2	NA
wt	Z	G3	S00X	M	M3	NA
wt	Z	G3	S00X	M	M3	72.4833146836109
wt	Z	G3	S00X	M	M3	49.145551402058
wt	Z	G3	S00X	M	M3	97.5127640164911
wt	Z	G3	S00X	M	M3	104.712416142859
wt	Z	G3	S00X	M	M3	63.8085663381181
wt	Z	G3	S00X	M	M3	29.5278040805393
wt	Z	G3	S00X	M	M3	23.6198966621913
wt	Z	G3	S00X	M	M3	107.0862098732
wt	Z	G3	S00X	M	M3	90.0656664142474
wt	Z	G3	S00X	M	M3	65.4251398652114
wt	Z	G3	S00X	M	M3	79.0653775532745
wt	Z	G3	S00X	M	M3	34.273335442503
wt	Z	G3	S00X	M	M3	44.1831114768833
wt	Z	G3	S00X	M	M3	135.642910907247
wt	Z	G3	S00X	M	M3	159.958894076924
wt	Z	G3	S00X	M	M3	161.009730890156
wt	Z	G3	S00X	M	M3	NA
wt	Z	G4	S00X	M	M1	NA
wt	Z	G4	S00X	M	M1	79.8646289341954
wt	Z	G4	S00X	M	M1	116.077293840717
wt	Z	G4	S00X	M	M1	141.921078505915
wt	Z	G4	S00X	M	M1	136.107711915639
wt	Z	G4	S00X	M	M1	169.211354689275
wt	Z	G4	S00X	M	M1	141.628418895081
wt	Z	G4	S00X	M	M1	54.9103456754653
wt	Z	G4	S00X	M	M1	64.5715906537121
wt	Z	G4	S00X	M	M1	30.301461076901
wt	Z	G4	S00X	M	M1	109.689664116072
wt	Z	G4	S00X	M	M1	152.930328620433
wt	Z	G4	S00X	M	M1	25.8753107827106
wt	Z	G4	S00X	M	M1	115.368548364224
wt	Z	G4	S00X	M	M1	81.6577970669851
wt	Z	G4	S00X	M	M1	113.787695425083
wt	Z	G4	S00X	M	M1	46.2355195726377
wt	Z	G4	S00X	M	M1	NA
wt	Z	G4	S00X	M	M2	NA
wt	Z	G4	S00X	M	M2	136.377857890152
wt	Z	G4	S00X	M	M2	131.330143087118
wt	Z	G4	S00X	M	M2	76.0679348933024
wt	Z	G4	S00X	M	M2	64.9930633279437
wt	Z	G4	S00X	M	M2	37.0424562797054
wt	Z	G4	S00X	M	M2	56.5607251364451
wt	Z	G4	S00X	M	M2	131.099348842784
wt	Z	G4	S00X	M	M2	43.0494917993664
wt	Z	G4	S00X	M	M2	29.9531017130639
wt	Z	G4	S00X	M	M2	116.050469873128
wt	Z	G4	S00X	M	M2	106.744722931421
wt	Z	G4	S00X	M	M2	33.3932375425589
wt	Z	G4	S00X	M	M2	25.1207863091027
wt	Z	G4	S00X	M	M2	78.0670346701923
wt	Z	G4	S00X	M	M2	25.0486291840085
wt	Z	G4	S00X	M	M2	75.0019080438527
wt	Z	G4	S00X	M	M2	NA
wt	Z	G4	S00X	M	M3	NA
wt	Z	G4	S00X	M	M3	12.795277858116
wt	Z	G4	S00X	M	M3	60.8204269099813
wt	Z	G4	S00X	M	M3	96.8009456278359
wt	Z	G4	S00X	M	M3	139.531157000343
wt	Z	G4	S00X	M	M3	69.8329396737634
wt	Z	G4	S00X	M	M3	54.9279091670573
wt	Z	G4	S00X	M	M3	87.7089248054336
wt	Z	G4	S00X	M	M3	56.1042866575701
wt	Z	G4	S00X	M	M3	75.0554713823382
wt	Z	G4	S00X	M	M3	96.2941714186996
wt	Z	G4	S00X	M	M3	32.3362597230456
wt	Z	G4	S00X	M	M3	39.4628345688909
wt	Z	G4	S00X	M	M3	16.7559986778797
wt	Z	G4	S00X	M	M3	50.8832488396891
wt	Z	G4	S00X	M	M3	41.5691797091066
wt	Z	G4	S00X	M	M3	21.6138799851774
wt	Z	G4	S00X	M	M3	NA
wt	Z	H1	S00X	M	M2	NA
wt	Z	H1	S00X	M	M2	95.3137295732057
wt	Z	H1	S00X	M	M2	120.575753413283
wt	Z	H1	S00X	M	M2	148.575534664121
wt	Z	H1	S00X	M	M2	59.4534268259427
wt	Z	H1	S00X	M	M2	77.022781620558
wt	Z	H1	S00X	M	M2	52.971845667723
wt	Z	H1	S00X	M	M2	28.0521366469538
wt	Z	H1	S00X	M	M2	2.08323839359318
wt	Z	H1	S00X	M	M2	64.1434513582489
wt	Z	H1	S00X	M	M2	3.94822036675128
wt	Z	H1	S00X	M	M2	110.688113179536
wt	Z	H1	S00X	M	M2	56.3302595205506
wt	Z	H1	S00X	M	M2	37.1280264474401
wt	Z	H1	S00X	M	M2	51.2860989876812
wt	Z	H1	S00X	M	M2	58.073425848111
wt	Z	H1	S00X	M	M2	21.5239953152423
wt	Z	H1	S00X	M	M2	NA
wt	Z	H1	S00X	M	M3	NA
wt	Z	H1	S00X	M	M3	5.20051842684693
wt	Z	H1	S00X	M	M3	62.0068412269941
wt	Z	H1	S00X	M	M3	83.9041567326758
wt	Z	H1	S00X	M	M3	17.1285702499504
wt	Z	H1	S00X	M	M3	8.91263922412349
wt	Z	H1	S00X	M	M3	125.041242050989
wt	Z	H1	S00X	M	M3	88.80015829872
wt	Z	H1	S00X	M	M3	59.3551284678791
wt	Z	H1	S00X	M	M3	18.0217089267477
wt	Z	H1	S00X	M	M3	66.5612049239914
wt	Z	H1	S00X	M	M3	77.9989886134333
wt	Z	H1	S00X	M	M3	33.1095251539872
wt	Z	H1	S00X	M	M3	96.2456281539953
wt	Z	H1	S00X	M	M3	46.5954891556634
wt	Z	H1	S00X	M	M3	34.0913563143384
wt	Z	H1	S00X	M	M3	40.6355425803001
wt	Z	H1	S00X	M	M3	NA
wt	P	A2	S004	M	M1	NA
wt	P	A2	S004	M	M1	30.5847185209509
wt	P	A2	S004	M	M1	85.2828624520926
wt	P	A2	S004	M	M1	67.7449218101326
wt	P	A2	S004	M	M1	175.807770450975
wt	P	A2	S004	M	M1	150.1535578579
wt	P	A2	S004	M	M1	143.325496101533
wt	P	A2	S004	M	M1	156.927437242811
wt	P	A2	S004	M	M1	153.495769118765
wt	P	A2	S004	M	M1	17.741291449683
wt	P	A2	S004	M	M1	107.937102496749
wt	P	A2	S004	M	M1	97.3323927473143
wt	P	A2	S004	M	M1	91.9552552722094
wt	P	A2	S004	M	M1	109.109335694507
wt	P	A2	S004	M	M1	143.757477098277
wt	P	A2	S004	M	M1	148.523469502676
wt	P	A2	S004	M	M1	132.577386766636
wt	P	A2	S004	M	M1	NA
wt	P	A2	S004	M	M2	NA
wt	P	A2	S004	M	M2	25.5855593993887
wt	P	A2	S004	M	M2	142.717736775949
wt	P	A2	S004	M	M2	104.009478564187
wt	P	A2	S004	M	M2	89.5684859249364
wt	P	A2	S004	M	M2	55.1734203079645
wt	P	A2	S004	M	M2	109.527534346582
wt	P	A2	S004	M	M2	116.537861833951
wt	P	A2	S004	M	M2	102.17966706487
wt	P	A2	S004	M	M2	122.567513495007
wt	P	A2	S004	M	M2	160.253976730854
wt	P	A2	S004	M	M2	151.963673913462
wt	P	A2	S004	M	M2	110.989592670073
wt	P	A2	S004	M	M2	102.120964831039
wt	P	A2	S004	M	M2	108.404780836738
wt	P	A2	S004	M	M2	11.2441139678998
wt	P	A2	S004	M	M2	162.020431885665
wt	P	A2	S004	M	M2	NA
wt	P	A2	S004	M	M3	NA
wt	P	A2	S004	M	M3	162.916713198146
wt	P	A2	S004	M	M3	165.966625363733
wt	P	A2	S004	M	M3	64.3547844904924
wt	P	A2	S004	M	M3	85.5312928177143
wt	P	A2	S004	M	M3	164.295019471065
wt	P	A2	S004	M	M3	145.205931453779
wt	P	A2	S004	M	M3	144.19296482813
wt	P	A2	S004	M	M3	20.3107896984755
wt	P	A2	S004	M	M3	132.34838572623
wt	P	A2	S004	M	M3	167.593044172728
wt	P	A2	S004	M	M3	172.324488447656
wt	P	A2	S004	M	M3	92.8580411923028
wt	P	A2	S004	M	M3	98.6982887206049
wt	P	A2	S004	M	M3	95.1463485909548
wt	P	A2	S004	M	M3	29.0246839440455
wt	P	A2	S004	M	M3	33.0069709193554
wt	P	A2	S004	M	M3	NA
wt	P	A3	S005	M	M1	NA
wt	P	A3	S005	M	M1	97.4668008577286
wt	P	A3	S005	M	M1	64.4628060654252
wt	P	A3	S005	M	M1	34.5183943731888
wt	P	A3	S005	M	M1	33.8454288531947
wt	P	A3	S005	M	M1	32.7050565832259
wt	P	A3	S005	M	M1	54.46385395253
wt	P	A3	S005	M	M1	81.3633969355012
wt	P	A3	S005	M	M1	27.4810608270054
wt	P	A3	S005	M	M1	64.6673194976737
wt	P	A3	S005	M	M1	69.7638817946393
wt	P	A3	S005	M	M1	63.6859289283715
wt	P	A3	S005	M	M1	20.2805380234292
wt	P	A3	S005	M	M1	167.069964040281
wt	P	A3	S005	M	M1	97.1085889820537
wt	P	A3	S005	M	M1	75.7022945236718
wt	P	A3	S005	M	M1	130.179171127797
wt	P	A3	S005	M	M1	NA
wt	P	A3	S005	M	M2	NA
wt	P	A3	S005	M	M2	28.4694151604073
wt	P	A3	S005	M	M2	35.7462432348606
wt	P	A3	S005	M	M2	20.8253070071772
wt	P	A3	S005	M	M2	62.7433176669136
wt	P	A3	S005	M	M2	88.6698677816962
wt	P	A3	S005	M	M2	150.895796120978
wt	P	A3	S005	M	M2	160.338304436755
wt	P	A3	S005	M	M2	48.5061450762349
wt	P	A3	S005	M	M2	81.8281810300407
wt	P	A3	S005	M	M2	53.0157601762737
wt	P	A3	S005	M	M2	31.2048960926797
wt	P	A3	S005	M	M2	32.9898734754483
wt	P	A3	S005	M	M2	31.4691125835529
wt	P	A3	S005	M	M2	131.520334546462
wt	P	A3	S005	M	M2	59.3330328887304
wt	P	A3	S005	M	M2	112.357245962869
wt	P	A3	S005	M	M2	NA
wt	P	A3	S005	M	M3	NA
wt	P	A3	S005	M	M3	28.4666079434177
wt	P	A3	S005	M	M3	62.3253058933763
wt	P	A3	S005	M	M3	48.0885157792735
wt	P	A3	S005	M	M3	103.885343045671
wt	P	A3	S005	M	M3	46.0121117141181
wt	P	A3	S005	M	M3	92.733102648687
wt	P	A3	S005	M	M3	105.490222089097
wt	P	A3	S005	M	M3	46.0927508302519
wt	P	A3	S005	M	M3	57.9402531385233
wt	P	A3	S005	M	M3	53.7421070200891
wt	P	A3	S005	M	M3	114.357565616858
wt	P	A3	S005	M	M3	158.603043155885
wt	P	A3	S005	M	M3	26.4962749722095
wt	P	A3	S005	M	M3	96.6063830660491
wt	P	A3	S005	M	M3	134.609305888214
wt	P	A3	S005	M	M3	72.4511669825807
wt	P	A3	S005	M	M3	NA
wt	P	A4	S006	M	M1	NA
wt	P	A4	S006	M	M1	53.9064383016809
wt	P	A4	S006	M	M1	76.1049617107526
wt	P	A4	S006	M	M1	49.5634415384827
wt	P	A4	S006	M	M1	60.7329897256904
wt	P	A4	S006	M	M1	120.719573078339
wt	P	A4	S006	M	M1	52.1843633144926
wt	P	A4	S006	M	M1	118.305398421601
wt	P	A4	S006	M	M1	20.630242331331
wt	P	A4	S006	M	M1	50.3549280037172
wt	P	A4	S006	M	M1	29.7986789345581
wt	P	A4	S006	M	M1	10.0950738006431
wt	P	A4	S006	M	M1	14.5687610032914
wt	P	A4	S006	M	M1	14.5109569737208
wt	P	A4	S006	M	M1	71.5043696824063
wt	P	A4	S006	M	M1	55.5604862383194
wt	P	A4	S006	M	M1	62.4348432981107
wt	P	A4	S006	M	M1	NA
wt	P	A4	S006	M	M2	NA
wt	P	A4	S006	M	M2	136.09561191167
wt	P	A4	S006	M	M2	153.369280070943
wt	P	A4	S006	M	M2	19.6632628176124
wt	P	A4	S006	M	M2	156.657056865341
wt	P	A4	S006	M	M2	129.422360366466
wt	P	A4	S006	M	M2	167.606235348692
wt	P	A4	S006	M	M2	28.6274885829405
wt	P	A4	S006	M	M2	68.2436739664332
wt	P	A4	S006	M	M2	149.935284639057
wt	P	A4	S006	M	M2	73.0737465499686
wt	P	A4	S006	M	M2	43.5992709187286
wt	P	A4	S006	M	M2	115.017048238597
wt	P	A4	S006	M	M2	105.017524348926
wt	P	A4	S006	M	M2	134.837496361597
wt	P	A4	S006	M	M2	155.426212451114
wt	P	A4	S006	M	M2	29.0517394941366
wt	P	A4	S006	M	M2	NA
wt	P	A4	S006	M	M3	NA
wt	P	A4	S006	M	M3	30.5962879490311
wt	P	A4	S006	M	M3	120.106651251387
wt	P	A4	S006	M	M3	56.0642672693081
wt	P	A4	S006	M	M3	62.9538511625178
wt	P	A4	S006	M	M3	64.2621601460657
wt	P	A4	S006	M	M3	20.9369415836765
wt	P	A4	S006	M	M3	165.614830296711
wt	P	A4	S006	M	M3	1.52863473294606
wt	P	A4	S006	M	M3	87.6932038135143
wt	P	A4	S006	M	M3	110.055188107013
wt	P	A4	S006	M	M3	72.5093427941357
wt	P	A4	S006	M	M3	108.76236931011
wt	P	A4	S006	M	M3	39.3867744812231
wt	P	A4	S006	M	M3	109.253230093281
wt	P	A4	S006	M	M3	158.22731988673
wt	P	A4	S006	M	M3	15.5203275642897
wt	P	A4	S006	M	M3	NA
wt	P	B3	S009	M	M1	NA
wt	P	B3	S009	M	M1	152.393809413395
wt	P	B3	S009	M	M1	48.8716116999555
wt	P	B3	S009	M	M1	135.276774860487
wt	P	B3	S009	M	M1	171.049066636852
wt	P	B3	S009	M	M1	136.054568771343
wt	P	B3	S009	M	M1	55.1564276525319
wt	P	B3	S009	M	M1	53.971501837268
wt	P	B3	S009	M	M1	83.1782706065458
wt	P	B3	S009	M	M1	152.984177021061
wt	P	B3	S009	M	M1	92.9164095520119
wt	P	B3	S009	M	M1	13.2489992298373
wt	P	B3	S009	M	M1	93.3323420563683
wt	P	B3	S009	M	M1	134.663222032393
wt	P	B3	S009	M	M1	68.5993789961753
wt	P	B3	S009	M	M1	133.783269900518
wt	P	B3	S009	M	M1	138.173023092583
wt	P	B3	S009	M	M1	NA
wt	P	B3	S009	M	M2	NA
wt	P	B3	S009	M	M2	134.988533016529
wt	P	B3	S009	M	M2	123.467614324255
wt	P	B3	S009	M	M2	54.190419545806
wt	P	B3	S009	M	M2	25.3314522048603
wt	P	B3	S009	M	M2	86.8828668765913
wt	P	B3	S009	M	M2	55.6024821582366
wt	P	B3	S009	M	M2	73.8618188056938
wt	P	B3	S009	M	M2	86.1634121397966
wt	P	B3	S009	M	M2	58.0804380570696
wt	P	B3	S009	M	M2	18.9011124607257
wt	P	B3	S009	M	M2	80.2734242123992
wt	P	B3	S009	M	M2	49.3248857422138
wt	P	B3	S009	M	M2	25.7705335282615
wt	P	B3	S009	M	M2	50.283305057237
wt	P	B3	S009	M	M2	100.284223543344
wt	P	B3	S009	M	M2	41.6660140770297
wt	P	B3	S009	M	M2	NA
wt	P	B3	S009	M	M3	NA
wt	P	B3	S009	M	M3	69.871746367197
wt	P	B3	S009	M	M3	27.1717650104122
wt	P	B3	S009	M	M3	25.8275011252929
wt	P	B3	S009	M	M3	93.232073478148
wt	P	B3	S009	M	M3	45.0071922395846
wt	P	B3	S009	M	M3	147.409974448734
wt	P	B3	S009	M	M3	133.765289922082
wt	P	B3	S009	M	M3	57.1157331983074
wt	P	B3	S009	M	M3	21.696360450179
wt	P	B3	S009	M	M3	25.7721731964453
wt	P	B3	S009	M	M3	65.1358398066728
wt	P	B3	S009	M	M3	78.5775020594238
wt	P	B3	S009	M	M3	86.1093802906858
wt	P	B3	S009	M	M3	75.8321870900026
wt	P	B3	S009	M	M3	96.8225427889224
wt	P	B3	S009	M	M3	11.8763886964088
wt	P	B3	S009	M	M3	NA
wt	P	F0	S001	M	M1	NA
wt	P	F0	S001	M	M1	26.4318095737391
wt	P	F0	S001	M	M1	52.5550433303217
wt	P	F0	S001	M	M1	47.4278068080471
wt	P	F0	S001	M	M1	37.9943511523265
wt	P	F0	S001	M	M1	56.4981174653984
wt	P	F0	S001	M	M1	75.832159438631
wt	P	F0	S001	M	M1	15.0044701636399
wt	P	F0	S001	M	M1	32.907252622159
wt	P	F0	S001	M	M1	29.3686381235049
wt	P	F0	S001	M	M1	51.2544911154762
wt	P	F0	S001	M	M1	46.7951650740444
wt	P	F0	S001	M	M1	94.7330384600117
wt	P	F0	S001	M	M1	50.1297284433069
wt	P	F0	S001	M	M1	66.238016466584
wt	P	F0	S001	M	M1	41.8261116534814
wt	P	F0	S001	M	M1	42.1211484093906
wt	P	F0	S001	M	M1	88.5220361255177
wt	P	F0	S001	M	M1	46.2621731460041
wt	P	F0	S001	M	M1	NA
wt	P	F0	S001	M	M2	NA
wt	P	F0	S001	M	M2	42.3879722803012
wt	P	F0	S001	M	M2	45.7332034818482
wt	P	F0	S001	M	M2	39.809391830568
wt	P	F0	S001	M	M2	31.2877624696805
wt	P	F0	S001	M	M2	45.746757049261
wt	P	F0	S001	M	M2	129.986870474685
wt	P	F0	S001	M	M2	108.873708266724
wt	P	F0	S001	M	M2	44.6391478861927
wt	P	F0	S001	M	M2	95.333619476343
wt	P	F0	S001	M	M2	15.9025305699411
wt	P	F0	S001	M	M2	72.2378555220162
wt	P	F0	S001	M	M2	49.5797268850591
wt	P	F0	S001	M	M2	69.2585549754648
wt	P	F0	S001	M	M2	69.9707137972795
wt	P	F0	S001	M	M2	100.150057080832
wt	P	F0	S001	M	M2	59.071062107109
wt	P	F0	S001	M	M2	104.80393596025
wt	P	F0	S001	M	M2	49.6543556767913
wt	P	F0	S001	M	M2	NA
wt	P	F0	S001	M	M3	NA
wt	P	F0	S001	M	M3	108.587330289627
wt	P	F0	S001	M	M3	39.6135574389477
wt	P	F0	S001	M	M3	14.8766048189434
wt	P	F0	S001	M	M3	39.3928369598826
wt	P	F0	S001	M	M3	29.1101345567784
wt	P	F0	S001	M	M3	17.1907036831007
wt	P	F0	S001	M	M3	85.1977060284967
wt	P	F0	S001	M	M3	60.3396245755639
wt	P	F0	S001	M	M3	33.6659987311324
wt	P	F0	S001	M	M3	148.882627193756
wt	P	F0	S001	M	M3	162.073036850704
wt	P	F0	S001	M	M3	116.633707004981
wt	P	F0	S001	M	M3	28.0725233727711
wt	P	F0	S001	M	M3	45.2586385757199
wt	P	F0	S001	M	M3	128.590481578407
wt	P	F0	S001	M	M3	114.738341806073
wt	P	F0	S001	M	M3	53.0493592784213
wt	P	F0	S001	M	M3	25.1065455115402
wt	P	F0	S001	M	M3	NA
wt	P	F4	S00X	M	M1	NA
wt	P	F4	S00X	M	M1	167.108029234204
wt	P	F4	S00X	M	M1	150.433087144393
wt	P	F4	S00X	M	M1	160.049932162972
wt	P	F4	S00X	M	M1	168.806218657952
wt	P	F4	S00X	M	M1	170.837016145648
wt	P	F4	S00X	M	M1	101.526659771358
wt	P	F4	S00X	M	M1	79.2381945082647
wt	P	F4	S00X	M	M1	155.229511020159
wt	P	F4	S00X	M	M1	170.188537721043
wt	P	F4	S00X	M	M1	156.407904293332
wt	P	F4	S00X	M	M1	123.156433561548
wt	P	F4	S00X	M	M1	164.176738887834
wt	P	F4	S00X	M	M1	23.9925309403343
wt	P	F4	S00X	M	M1	171.287157062299
wt	P	F4	S00X	M	M1	176.27823749684
wt	P	F4	S00X	M	M1	154.588338571507
wt	P	F4	S00X	M	M1	137.614267874028
wt	P	F4	S00X	M	M1	NA
wt	P	F4	S00X	M	M2	NA
wt	P	F4	S00X	M	M2	178.26737055248
wt	P	F4	S00X	M	M2	164.182846982786
wt	P	F4	S00X	M	M2	154.462054374972
wt	P	F4	S00X	M	M2	164.712310948743
wt	P	F4	S00X	M	M2	166.225215540287
wt	P	F4	S00X	M	M2	157.052069245473
wt	P	F4	S00X	M	M2	152.999653359118
wt	P	F4	S00X	M	M2	120.78794427338
wt	P	F4	S00X	M	M2	67.4147957597251
wt	P	F4	S00X	M	M2	157.087576487933
wt	P	F4	S00X	M	M2	76.6734687595083
wt	P	F4	S00X	M	M2	112.456113073463
wt	P	F4	S00X	M	M2	172.435944397726
wt	P	F4	S00X	M	M2	141.31389558913
wt	P	F4	S00X	M	M2	21.2684624762708
wt	P	F4	S00X	M	M2	163.336834121732
wt	P	F4	S00X	M	M2	119.06720422068
wt	P	F4	S00X	M	M2	NA
wt	P	F4	S00X	M	M3	NA
wt	P	F4	S00X	M	M3	173.812560209984
wt	P	F4	S00X	M	M3	24.2373093799722
wt	P	F4	S00X	M	M3	152.581528916272
wt	P	F4	S00X	M	M3	12.1607082196295
wt	P	F4	S00X	M	M3	177.666233632071
wt	P	F4	S00X	M	M3	8.38785984951714
wt	P	F4	S00X	M	M3	170.008588545571
wt	P	F4	S00X	M	M3	126.405869085255
wt	P	F4	S00X	M	M3	56.007299727057
wt	P	F4	S00X	M	M3	165.441488969519
wt	P	F4	S00X	M	M3	56.2522488383584
wt	P	F4	S00X	M	M3	130.729195246398
wt	P	F4	S00X	M	M3	33.5348423462083
wt	P	F4	S00X	M	M3	19.5233637162547
wt	P	F4	S00X	M	M3	170.13224095418
wt	P	F4	S00X	M	M3	169.456465820509
wt	P	F4	S00X	M	M3	160.117216269349
wt	P	F4	S00X	M	M3	NA
wt	P	F5	S00X	M	M1	NA
wt	P	F5	S00X	M	M1	152.101374756711
wt	P	F5	S00X	M	M1	90.1253600201873
wt	P	F5	S00X	M	M1	101.475588400636
wt	P	F5	S00X	M	M1	168.021231164817
wt	P	F5	S00X	M	M1	100.940233074061
wt	P	F5	S00X	M	M1	144.173139774523
wt	P	F5	S00X	M	M1	111.819233008604
wt	P	F5	S00X	M	M1	35.4382380711363
wt	P	F5	S00X	M	M1	35.8928209950329
wt	P	F5	S00X	M	M1	59.2855560552464
wt	P	F5	S00X	M	M1	133.541368713369
wt	P	F5	S00X	M	M1	66.4226027750066
wt	P	F5	S00X	M	M1	73.1264441686263
wt	P	F5	S00X	M	M1	15.4783380173421
wt	P	F5	S00X	M	M1	144.419280776251
wt	P	F5	S00X	M	M1	114.083483537873
wt	P	F5	S00X	M	M1	44.6688470785219
wt	P	F5	S00X	M	M1	NA
wt	P	F5	S00X	M	M2	NA
wt	P	F5	S00X	M	M2	97.5663361562091
wt	P	F5	S00X	M	M2	32.6531497423619
wt	P	F5	S00X	M	M2	59.1349746136111
wt	P	F5	S00X	M	M2	102.468910103481
wt	P	F5	S00X	M	M2	117.069092015084
wt	P	F5	S00X	M	M2	35.3114167211543
wt	P	F5	S00X	M	M2	158.153627013437
wt	P	F5	S00X	M	M2	28.8451655697429
wt	P	F5	S00X	M	M2	46.0522350731643
wt	P	F5	S00X	M	M2	22.9114295697667
wt	P	F5	S00X	M	M2	32.1752490437763
wt	P	F5	S00X	M	M2	151.941429479863
wt	P	F5	S00X	M	M2	17.7546170891583
wt	P	F5	S00X	M	M2	148.115506050295
wt	P	F5	S00X	M	M2	15.8082773665426
wt	P	F5	S00X	M	M2	47.3397330773117
wt	P	F5	S00X	M	M2	61.2906223725822
wt	P	F5	S00X	M	M2	NA
wt	Z	B1	S007	M	M1	NA
wt	Z	B1	S007	M	M1	153.098076953333
wt	Z	B1	S007	M	M1	34.8319864947527
wt	Z	B1	S007	M	M1	35.7895855262883
wt	Z	B1	S007	M	M1	107.959979821263
wt	Z	B1	S007	M	M1	126.590173436048
wt	Z	B1	S007	M	M1	61.5873807933125
wt	Z	B1	S007	M	M1	116.84674798958
wt	Z	B1	S007	M	M1	87.3502843961676
wt	Z	B1	S007	M	M1	140.248684414097
wt	Z	B1	S007	M	M1	98.6587226601243
wt	Z	B1	S007	M	M1	70.2453486491597
wt	Z	B1	S007	M	M1	61.237823419034
wt	Z	B1	S007	M	M1	68.0051845721952
wt	Z	B1	S007	M	M1	81.6971745820964
wt	Z	B1	S007	M	M1	77.7508027869052
wt	Z	B1	S007	M	M1	82.706449320262
wt	Z	B1	S007	M	M1	NA
wt	Z	F1	S001	M	M1	NA
wt	Z	F1	S001	M	M1	70.7684550361579
wt	Z	F1	S001	M	M1	99.9927104302264
wt	Z	F1	S001	M	M1	82.5974331392218
wt	Z	F1	S001	M	M1	32.7483554942621
wt	Z	F1	S001	M	M1	86.0247616440663
wt	Z	F1	S001	M	M1	33.6964527942294
wt	Z	F1	S001	M	M1	68.1575168203718
wt	Z	F1	S001	M	M1	55.0749356352059
wt	Z	F1	S001	M	M1	29.2089338799077
wt	Z	F1	S001	M	M1	41.5684308639343
wt	Z	F1	S001	M	M1	20.1781525292108
wt	Z	F1	S001	M	M1	64.8808742020319
wt	Z	F1	S001	M	M1	44.7293520917687
wt	Z	F1	S001	M	M1	49.9628892719705
wt	Z	F1	S001	M	M1	50.9911488662345
wt	Z	F1	S001	M	M1	149.042726431247
wt	Z	F1	S001	M	M1	84.7712793101076
wt	Z	F1	S001	M	M1	NA
wt	Z	F1	S001	M	M2	NA
wt	Z	F1	S001	M	M2	101.338847742301
wt	Z	F1	S001	M	M2	18.3073482022216
wt	Z	F1	S001	M	M2	4.58976535979595
wt	Z	F1	S001	M	M2	48.9529544746467
wt	Z	F1	S001	M	M2	63.7521011197556
wt	Z	F1	S001	M	M2	57.000862747663
wt	Z	F1	S001	M	M2	144.173419476487
wt	Z	F1	S001	M	M2	60.7782128573997
wt	Z	F1	S001	M	M2	90.0045069272904
wt	Z	F1	S001	M	M2	103.554034856361
wt	Z	F1	S001	M	M2	51.7510095928835
wt	Z	F1	S001	M	M2	124.829780086301
wt	Z	F1	S001	M	M2	68.1215928207287
wt	Z	F1	S001	M	M2	70.061420000487
wt	Z	F1	S001	M	M2	131.256043120704
wt	Z	F1	S001	M	M2	74.400634904056
wt	Z	F1	S001	M	M2	100.806443348512
wt	Z	F1	S001	M	M2	NA
wt	Z	F1	S001	M	M3	NA
wt	Z	F1	S001	M	M3	72.7116962285093
wt	Z	F1	S001	M	M3	51.2174776668848
wt	Z	F1	S001	M	M3	49.3320331951751
wt	Z	F1	S001	M	M3	17.576321794346
wt	Z	F1	S001	M	M3	48.3881249943134
wt	Z	F1	S001	M	M3	15.6329269040484
wt	Z	F1	S001	M	M3	24.4945405439314
wt	Z	F1	S001	M	M3	92.0962936691911
wt	Z	F1	S001	M	M3	118.337985646506
wt	Z	F1	S001	M	M3	49.5441574176198
wt	Z	F1	S001	M	M3	60.7953557834169
wt	Z	F1	S001	M	M3	31.3480939751244
wt	Z	F1	S001	M	M3	17.6559973719897
wt	Z	F1	S001	M	M3	4.04927817118703
wt	Z	F1	S001	M	M3	32.4353331583256
wt	Z	F1	S001	M	M3	65.1769468866489
wt	Z	F1	S001	M	M3	52.4701636896711
wt	Z	F1	S001	M	M3	NA
wt	Z	F6	S00X	M	M1	NA
wt	Z	F6	S00X	M	M1	90.857676565989
wt	Z	F6	S00X	M	M1	9.93960535725812
wt	Z	F6	S00X	M	M1	125.567484207821
wt	Z	F6	S00X	M	M1	74.8045288723993
wt	Z	F6	S00X	M	M1	67.2241054164023
wt	Z	F6	S00X	M	M1	81.9579207574553
wt	Z	F6	S00X	M	M1	74.0741495528274
wt	Z	F6	S00X	M	M1	57.7324279620819
wt	Z	F6	S00X	M	M1	7.06501617976015
wt	Z	F6	S00X	M	M1	47.2507035618461
wt	Z	F6	S00X	M	M1	35.9879883897164
wt	Z	F6	S00X	M	M1	143.79716617908
wt	Z	F6	S00X	M	M1	105.605981659918
wt	Z	F6	S00X	M	M1	63.6313256311705
wt	Z	F6	S00X	M	M1	82.8999615951839
wt	Z	F6	S00X	M	M1	32.5552956419468
wt	Z	F6	S00X	M	M1	51.4317288004471
wt	Z	F6	S00X	M	M1	NA
wt	Z	F6	S00X	M	M2	NA
wt	Z	F6	S00X	M	M2	32.7196555011385
wt	Z	F6	S00X	M	M2	51.5967265174538
wt	Z	F6	S00X	M	M2	140.985558746913
wt	Z	F6	S00X	M	M2	145.626233942653
wt	Z	F6	S00X	M	M2	140.067006593737
wt	Z	F6	S00X	M	M2	45.6014609217445
wt	Z	F6	S00X	M	M2	101.951213432915
wt	Z	F6	S00X	M	M2	116.103115186132
wt	Z	F6	S00X	M	M2	147.225175138213
wt	Z	F6	S00X	M	M2	111.25893872054
wt	Z	F6	S00X	M	M2	103.325483115364
wt	Z	F6	S00X	M	M2	28.438223524208
wt	Z	F6	S00X	M	M2	48.0682589518171
wt	Z	F6	S00X	M	M2	149.159479165418
wt	Z	F6	S00X	M	M2	62.4363512792592
wt	Z	F6	S00X	M	M2	73.3346719991684
wt	Z	F6	S00X	M	M2	178.936093536815
wt	Z	F6	S00X	M	M2	NA
wt	Z	F6	S00X	M	M3	NA
wt	Z	F6	S00X	M	M3	146.511761899703
wt	Z	F6	S00X	M	M3	125.354519187679
wt	Z	F6	S00X	M	M3	43.3899015390759
wt	Z	F6	S00X	M	M3	135.943233142874
wt	Z	F6	S00X	M	M3	49.0847028766902
wt	Z	F6	S00X	M	M3	131.260001284576
wt	Z	F6	S00X	M	M3	142.744119022569
wt	Z	F6	S00X	M	M3	112.994851628261
wt	Z	F6	S00X	M	M3	154.809702800491
wt	Z	F6	S00X	M	M3	141.298348889862
wt	Z	F6	S00X	M	M3	9.98911137008187
wt	Z	F6	S00X	M	M3	130.051779517962
wt	Z	F6	S00X	M	M3	63.1991205553431
wt	Z	F6	S00X	M	M3	94.3169407035222
wt	Z	F6	S00X	M	M3	15.0161527223568
wt	Z	F6	S00X	M	M3	71.9544611124748
wt	Z	F6	S00X	M	M3	36.3921824259024
wt	Z	F6	S00X	M	M3	NA
wt	Z	G1	S00X	M	M1	NA
wt	Z	G1	S00X	M	M1	167.444412826263
wt	Z	G1	S00X	M	M1	15.0755196644891
wt	Z	G1	S00X	M	M1	52.979017059234
wt	Z	G1	S00X	M	M1	58.4452198957826
wt	Z	G1	S00X	M	M1	41.5585239555149
wt	Z	G1	S00X	M	M1	56.0332289333746
wt	Z	G1	S00X	M	M1	20.3012005821641
wt	Z	G1	S00X	M	M1	41.4967944118191
wt	Z	G1	S00X	M	M1	47.1811568636857
wt	Z	G1	S00X	M	M1	59.258329350304
wt	Z	G1	S00X	M	M1	120.027224547183
wt	Z	G1	S00X	M	M1	25.5470597886318
wt	Z	G1	S00X	M	M1	46.9665527088532
wt	Z	G1	S00X	M	M1	132.991157943859
wt	Z	G1	S00X	M	M1	68.9301899873454
wt	Z	G1	S00X	M	M1	46.1405808120383
wt	Z	G1	S00X	M	M1	NA
wt	Z	G1	S00X	M	M2	NA
wt	Z	G1	S00X	M	M2	98.3169540709671
wt	Z	G1	S00X	M	M2	151.639029794379
wt	Z	G1	S00X	M	M2	56.0737621092252
wt	Z	G1	S00X	M	M2	49.2111706387906
wt	Z	G1	S00X	M	M2	113.280257480232
wt	Z	G1	S00X	M	M2	146.304351813748
wt	Z	G1	S00X	M	M2	26.0780177880054
wt	Z	G1	S00X	M	M2	55.3268609216551
wt	Z	G1	S00X	M	M2	120.899893775228
wt	Z	G1	S00X	M	M2	139.207912158377
wt	Z	G1	S00X	M	M2	158.479376575168
wt	Z	G1	S00X	M	M2	115.188231279157
wt	Z	G1	S00X	M	M2	91.0942398218978
wt	Z	G1	S00X	M	M2	87.5377363802501
wt	Z	G1	S00X	M	M2	19.3740818219601
wt	Z	G1	S00X	M	M2	50.6520923561671
wt	Z	G1	S00X	M	M2	NA
wt	Z	G1	S00X	M	M3	NA
wt	Z	G1	S00X	M	M3	88.4396151134108
wt	Z	G1	S00X	M	M3	143.65795872808
wt	Z	G1	S00X	M	M3	52.6760864201226
wt	Z	G1	S00X	M	M3	162.198395340595
wt	Z	G1	S00X	M	M3	52.0261629154466
wt	Z	G1	S00X	M	M3	17.4629557004725
wt	Z	G1	S00X	M	M3	15.2872536316587
wt	Z	G1	S00X	M	M3	47.3401262410751
wt	Z	G1	S00X	M	M3	54.4219598212698
wt	Z	G1	S00X	M	M3	169.659168987256
wt	Z	G1	S00X	M	M3	36.2389960274382
wt	Z	G1	S00X	M	M3	159.418901725289
wt	Z	G1	S00X	M	M3	51.5956217143891
wt	Z	G1	S00X	M	M3	62.9146002590809
wt	Z	G1	S00X	M	M3	65.7584425252781
wt	Z	G1	S00X	M	M3	74.3478630814858
wt	Z	G1	S00X	M	M3	NA
wt	Z	G3	S00X	M	M1	NA
wt	Z	G3	S00X	M	M1	103.736443484403
wt	Z	G3	S00X	M	M1	93.2072082919952
wt	Z	G3	S00X	M	M1	94.9165932311228
[truncated: 21,162 more rows]
