# Supplementary material for: Rapid meiotic prophase chromosome movements in Arabidopsis thaliana are linked to essential reorganization at the nuclear envelope
Source: Nat Commun. 2024 Jul 16;15:5964. doi: 10.1038/s41467-024-50169-4 (PMC11252379; doi:10.1038/s41467-024-50169-4)
Supplement: Supplementary file 19 — Source Data [file 41467_2024_50169_MOESM19_ESM.zip › Source Data/figure-4d.tsv]

time	msd.mean	msd.sd	stage	msd.predict	msd.predict2
6.6269998550415	0.75666410548317	0.058401621946899	Z	0.778066329566119	0.714024677229873
13.253999710083	1.79987363379429	0.156752600391505	Z	1.88309106229712	1.94676302806905
19.8809995651245	2.99356148922634	0.279635026215092	Z	2.98811579502811	3.11022729830685
26.507999420166	4.2347520406202	0.404722712216842	Z	4.09314052775911	4.23087095870811
33.1349992752075	5.42231721520018	0.525294194648159	Z	5.1981652604901	5.32071344571663
39.761999130249	6.59369921348516	0.631299541035032	Z	6.3031899932211	6.38662279757665
46.3889989852905	7.71347112624566	0.733425330608315	Z	7.4082147259521	7.43303236946478
53.015998840332	8.63477208774768	0.81443564734414	Z	8.5132394586831	8.46303347337043
59.6429986953735	9.43457780502944	0.867283391049086	Z	9.61826419141409	9.47890032425
66.269998550415	10.0719805049981	0.91405321248769	Z	10.7232889241451	10.4823734785134
6.6269998550415	0.658758140166146	0.0458119459077192	P	0.622319768958455	0.638419703245146
13.253999710083	1.28840604827618	0.101765961830251	P	1.35898007180616	1.34671956665822
19.8809995651245	2.01868119527467	0.178853801445961	P	2.09564037465386	2.06956400302945
26.507999420166	2.8336401335073	0.266200207726474	P	2.83230067750156	2.80201872180349
33.1349992752075	3.59690998005846	0.346960021774553	P	3.56896098034926	3.54170358315253
39.761999130249	4.36346756700013	0.42126020800712	P	4.30562128319697	4.28720169569745
46.3889989852905	5.10410308681644	0.49642762156438	P	5.04228158604467	5.03756908922621
53.015998840332	5.79896404258606	0.573756690058903	P	5.77894188889237	5.7921303120572
59.6429986953735	6.49997092028153	0.647311754254363	P	6.51560219174007	6.55037743641807
66.269998550415	7.23102273703549	0.712980977381497	P	7.25226249458777	7.31191424736373
6	1.90345037125602	0.376362988595506	ZP	1.91345748397275	1.90252877637771
12	1.93412013397742	0.374340034400581	ZP	1.94252373312915	1.94076124789632
18	1.9788621582024	0.371517822790922	ZP	1.97158998228554	1.97465403378924
24	2.0152787800924	0.369330825366029	ZP	2.00065623144193	2.00600421638726
30	2.03202225866999	0.36831916641393	ZP	2.02972248059833	2.03558996409155
36	2.0610437812209	0.366733000157973	ZP	2.05878872975472	2.06384159582545
42	2.08950593390612	0.365030144303776	ZP	2.08785497891111	2.09102996327366
48	2.11263334385463	0.363857739560789	ZP	2.11692122806751	2.11734007223004
54	2.14544689502236	0.362015064820246	ZP	2.1459874772239	2.14290566948683
60	2.17008641319115	0.360834691971176	ZP	2.17505372638029	2.16782757483139
